# Supplementary material for: Unique somatic and malignant expression patterns implicate PIWI-interacting RNAs in cancer-type specific biology
Source: Sci Rep. 2015 May 27;5:10423. doi: 10.1038/srep10423 (PMC4444957; doi:10.1038/srep10423)
Supplement: Supplementary Table 1 [file srep10423-s2.xls]

## Sheet: Sheet1
Supplementary Table 1. Human piRNA genomic loci
piRNA ID	piRNA locus id	chromosome	start	end	strand
FR404421	FR404421>FR404421	chr1	14630	14658	+
FR184270	FR184270>FR184270	chr1	18536	18564	+
FR338455	FR338455>FR338455	chr1	32134	32161	-
FR139415	FR139415>FR139415	chr1	89209	89235	-
FR197882	FR197882>FR197882	chr1	112704	112733	-
FR152672	FR152672>FR152672	chr1	131243	131271	-
FR307140	FR307140>FR307140	chr1	132891	132919	-
FR193117	FR193117>FR193117	chr1	133544	133572	-
FR392024	FR392024>FR392024	chr1	134730	134757	+
FR298603	FR298603>FR298603	chr1	135688	135718	-
FR269195	FR269195>FR269195	chr1	135736	135766	-
FR296905	FR296905>FR296905	chr1	135737	135766	-
FR074859	FR074859>FR074859	chr1	135739	135766	-
FR290533	FR290533>FR290533	chr1	137313	137344	-
FR068877	FR068877>FR068877	chr1	137724	137756	-
FR133567	FR133567>FR133567	chr1	137724	137756	-
FR289963	FR289963>FR289963	chr1	137738	137769	-
FR392648	FR392648>FR392648	chr1	137841	137872	-
FR254142	FR254142>FR254142	chr1	137843	137872	-
FR280528	FR280528>FR280528	chr1	137848	137875	-
FR359895	FR359895>FR359895	chr1	138363	138394	-
FR311046	FR311046>FR311046	chr1	138364	138394	-
FR403792	FR403792>FR403792	chr1	138414	138444	-
FR374238	FR374238>FR374238	chr1	138423	138453	-
FR216575	FR216575>FR216575	chr1	138425	138453	-
FR328873	FR328873>FR328873	chr1	138669	138699	-
FR102764	FR102764>FR102764	chr1	138819	138850	-
FR116824	FR116824>FR116824	chr1	138886	138916	-
FR390347	FR390347>FR390347	chr1	138983	139015	-
FR192197	FR192197>FR192197	chr1	139170	139197	+
FR061375	FR061375>FR061375	chr1	139203	139229	-
FR240620	FR240620>FR240620	chr1	139251	139282	-
FR032911	FR032911>FR032911	chr1	139425	139456	-
FR102874	FR102874>FR102874	chr1	139497	139529	-
FR338885	FR338885>FR338885	chr1	139505	139537	-
FR392219	FR392219>FR392219	chr1	139534	139566	-
FR365256	FR365256>FR365256	chr1	139542	139569	-
FR259207	FR259207>FR259207	chr1	139645	139676	-
FR089707	FR089707>FR089707	chr1	140345	140372	-
FR228765	FR228765>FR228765	chr1	143949	143977	-
FR353006	FR353006>FR353006	chr1	144168	144200	-
FR090093	FR090093>FR090093	chr1	163172	163201	-
FR091426	FR091426>FR091426	chr1	164759	164785	-
FR139415	FR139415_dup1>FR139415	chr1	235770	235796	-
FR197882	FR197882_dup1>FR197882	chr1	259021	259050	-
FR259207	FR259207_dup2>FR259207	chr1	321053	321084	+
FR050432	FR050432>FR050432	chr1	321084	321114	+
FR174228	FR174228>FR174228	chr1	321084	321115	+
FR187195	FR187195>FR187195	chr1	321084	321114	+
FR285759	FR285759>FR285759	chr1	321084	321116	+
FR400328	FR400328_dup1>FR400328	chr1	321088	321116	+
FR152751	FR152751>FR152751	chr1	321146	321177	+
FR200784	FR200784>FR200784	chr1	321146	321175	+
FR308155	FR308155>FR308155	chr1	321146	321176	+
FR365256	FR365256_dup2>FR365256	chr1	321160	321187	+
FR392219	FR392219_dup1>FR392219	chr1	321163	321195	+
FR338885	FR338885_dup2>FR338885	chr1	321192	321224	+
FR102874	FR102874_dup2>FR102874	chr1	321200	321232	+
FR089707	FR089707_dup1>FR089707	chr1	323764	323791	+
FR259207	FR259207_dup1>FR259207	chr1	324460	324491	+
FR050432	FR050432_dup1>FR050432	chr1	324491	324521	+
FR174228	FR174228_dup1>FR174228	chr1	324491	324522	+
FR187195	FR187195_dup1>FR187195	chr1	324491	324521	+
FR285759	FR285759_dup1>FR285759	chr1	324491	324523	+
FR400328	FR400328>FR400328	chr1	324495	324523	+
FR365256	FR365256_dup1>FR365256	chr1	324567	324594	+
FR392219	FR392219_dup2>FR392219	chr1	324570	324602	+
FR338885	FR338885_dup1>FR338885	chr1	324599	324631	+
FR102874	FR102874_dup1>FR102874	chr1	324607	324639	+
FR032911	FR032911_dup1>FR032911	chr1	324680	324711	+
FR182042	FR182042>FR182042	chr1	324797	324823	+
FR240620	FR240620_dup1>FR240620	chr1	324854	324885	+
FR061375	FR061375_dup1>FR061375	chr1	324907	324933	+
FR192197	FR192197_dup1>FR192197	chr1	324939	324966	-
FR116824	FR116824_dup1>FR116824	chr1	325220	325250	+
FR102764	FR102764_dup1>FR102764	chr1	325286	325317	+
FR328873	FR328873_dup1>FR328873	chr1	325437	325467	+
FR216575	FR216575_dup1>FR216575	chr1	325683	325711	+
FR374238	FR374238_dup1>FR374238	chr1	325683	325713	+
FR403792	FR403792_dup1>FR403792	chr1	325692	325722	+
FR311046	FR311046_dup1>FR311046	chr1	325742	325772	+
FR359895	FR359895_dup1>FR359895	chr1	325742	325773	+
FR107149	FR107149>FR107149	chr1	325754	325783	+
FR280528	FR280528_dup1>FR280528	chr1	326261	326288	+
FR254142	FR254142_dup1>FR254142	chr1	326264	326293	+
FR392648	FR392648_dup1>FR392648	chr1	326264	326295	+
FR068877	FR068877_dup1>FR068877	chr1	326380	326412	+
FR133567	FR133567_dup1>FR133567	chr1	326380	326412	+
FR290533	FR290533_dup1>FR290533	chr1	326792	326823	+
FR074859	FR074859_dup1>FR074859	chr1	327589	327616	+
FR296905	FR296905_dup1>FR296905	chr1	327589	327618	+
FR298603	FR298603_dup1>FR298603	chr1	327637	327667	+
FR392024	FR392024_dup1>FR392024	chr1	328598	328625	-
FR107430	FR107430>FR107430	chr1	329437	329463	+
FR193117	FR193117_dup1>FR193117	chr1	329779	329807	+
FR307140	FR307140_dup1>FR307140	chr1	330432	330460	+
FR152672	FR152672_dup1>FR152672	chr1	332080	332108	+
FR197882	FR197882_dup2>FR197882	chr1	350597	350626	+
FR387794	FR387794_dup1>FR387794	chr1	449297	449324	-
FR387794	FR387794_dup9>FR387794	chr1	449344	449371	-
FR387794	FR387794_dup11>FR387794	chr1	449391	449418	-
FR387794	FR387794_dup13>FR387794	chr1	449438	449465	-
FR387794	FR387794_dup4>FR387794	chr1	449485	449512	-
FR387794	FR387794_dup5>FR387794	chr1	449532	449559	-
FR387794	FR387794_dup8>FR387794	chr1	449579	449606	-
FR387794	FR387794_dup10>FR387794	chr1	449626	449653	-
FR387794	FR387794_dup3>FR387794	chr1	449673	449700	-
FR387794	FR387794_dup12>FR387794	chr1	449720	449747	-
FR387794	FR387794_dup6>FR387794	chr1	449767	449794	-
FR387794	FR387794_dup2>FR387794	chr1	449814	449841	-
FR387794	FR387794_dup7>FR387794	chr1	450002	450029	-
FR387794	FR387794>FR387794	chr1	450049	450076	-
FR387794	FR387794_dup27>FR387794	chr1	533219	533246	+
FR387794	FR387794_dup24>FR387794	chr1	533266	533293	+
FR387794	FR387794_dup25>FR387794	chr1	533313	533340	+
FR387794	FR387794_dup29>FR387794	chr1	533360	533387	+
FR387794	FR387794_dup18>FR387794	chr1	533407	533434	+
FR387794	FR387794_dup28>FR387794	chr1	533454	533481	+
FR387794	FR387794_dup15>FR387794	chr1	533501	533528	+
FR387794	FR387794_dup14>FR387794	chr1	533548	533575	+
FR387794	FR387794_dup16>FR387794	chr1	533595	533622	+
FR387794	FR387794_dup31>FR387794	chr1	533642	533669	+
FR387794	FR387794_dup26>FR387794	chr1	533689	533716	+
FR387794	FR387794_dup23>FR387794	chr1	533736	533763	+
FR387794	FR387794_dup20>FR387794	chr1	533783	533810	+
FR387794	FR387794_dup21>FR387794	chr1	533830	533857	+
FR387794	FR387794_dup19>FR387794	chr1	533877	533904	+
FR387794	FR387794_dup30>FR387794	chr1	533924	533951	+
FR387794	FR387794_dup22>FR387794	chr1	534018	534045	+
FR387794	FR387794_dup17>FR387794	chr1	534065	534092	+
FR197882	FR197882_dup3>FR197882	chr1	639069	639098	-
FR152672	FR152672_dup2>FR152672	chr1	657601	657629	-
FR307140	FR307140_dup2>FR307140	chr1	659255	659283	-
FR193117	FR193117_dup2>FR193117	chr1	659908	659936	-
FR107430	FR107430_dup1>FR107430	chr1	660252	660278	-
FR107430	FR107430_dup2>FR107430	chr1	660252	660278	-
FR392024	FR392024_dup2>FR392024	chr1	661096	661123	+
FR392024	FR392024_dup3>FR392024	chr1	661096	661123	+
FR298603	FR298603_dup2>FR298603	chr1	662054	662084	-
FR269195	FR269195_dup1>FR269195	chr1	662102	662132	-
FR296905	FR296905_dup2>FR296905	chr1	662103	662132	-
FR074859	FR074859_dup2>FR074859	chr1	662105	662132	-
FR331240	FR331240>FR331240	chr1	662107	662147	-
FR180246	FR180246>FR180246	chr1	662347	662373	-
FR180246	FR180246_dup1>FR180246	chr1	662347	662373	-
FR290533	FR290533_dup2>FR290533	chr1	662801	662832	-
FR068877	FR068877_dup2>FR068877	chr1	663212	663244	-
FR133567	FR133567_dup2>FR133567	chr1	663212	663244	-
FR289963	FR289963_dup1>FR289963	chr1	663226	663257	-
FR289963	FR289963_dup2>FR289963	chr1	663226	663257	-
FR296547	FR296547>FR296547	chr1	663326	663356	-
FR296547	FR296547_dup1>FR296547	chr1	663326	663356	-
FR392648	FR392648_dup2>FR392648	chr1	663329	663360	-
FR392648	FR392648_dup3>FR392648	chr1	663329	663360	-
FR254142	FR254142_dup2>FR254142	chr1	663331	663360	-
FR254142	FR254142_dup3>FR254142	chr1	663331	663360	-
FR280528	FR280528_dup2>FR280528	chr1	663336	663363	-
FR280528	FR280528_dup3>FR280528	chr1	663336	663363	-
FR188833	FR188833>FR188833	chr1	663669	664188	-
FR142926	FR142926>FR142926	chr1	663766	663796	-
FR107149	FR107149_dup1>FR107149	chr1	663841	663870	-
FR107149	FR107149_dup2>FR107149	chr1	663841	663870	-
FR359895	FR359895_dup2>FR359895	chr1	663851	663882	-
FR311046	FR311046_dup2>FR311046	chr1	663852	663882	-
FR403792	FR403792_dup2>FR403792	chr1	663902	663932	-
FR374238	FR374238_dup2>FR374238	chr1	663911	663941	-
FR374238	FR374238_dup3>FR374238	chr1	663911	663941	-
FR216575	FR216575_dup2>FR216575	chr1	663913	663941	-
FR216575	FR216575_dup3>FR216575	chr1	663913	663941	-
FR328873	FR328873_dup2>FR328873	chr1	664157	664187	-
FR328873	FR328873_dup3>FR328873	chr1	664157	664187	-
FR102764	FR102764_dup2>FR102764	chr1	664307	664338	-
FR102764	FR102764_dup3>FR102764	chr1	664307	664338	-
FR116824	FR116824_dup2>FR116824	chr1	664374	664404	-
FR116824	FR116824_dup3>FR116824	chr1	664374	664404	-
FR390347	FR390347_dup1>FR390347	chr1	664471	664503	-
FR390347	FR390347_dup2>FR390347	chr1	664471	664503	-
FR234139	FR234139>FR234139	chr1	664492	664523	-
FR234139	FR234139_dup1>FR234139	chr1	664492	664523	-
FR192197	FR192197_dup2>FR192197	chr1	664658	664685	+
FR192197	FR192197_dup3>FR192197	chr1	664658	664685	+
FR061375	FR061375_dup2>FR061375	chr1	664691	664717	-
FR061375	FR061375_dup3>FR061375	chr1	664691	664717	-
FR240620	FR240620_dup2>FR240620	chr1	664739	664770	-
FR182042	FR182042_dup1>FR182042	chr1	664801	664827	-
FR032911	FR032911_dup2>FR032911	chr1	664913	664944	-
FR032911	FR032911_dup3>FR032911	chr1	664913	664944	-
FR102874	FR102874_dup5>FR102874	chr1	664985	665017	-
FR102874	FR102874_dup8>FR102874	chr1	664985	665017	-
FR338885	FR338885_dup7>FR338885	chr1	664993	665025	-
FR338885	FR338885_dup8>FR338885	chr1	664993	665025	-
FR392219	FR392219_dup5>FR392219	chr1	665022	665054	-
FR392219	FR392219_dup6>FR392219	chr1	665022	665054	-
FR365256	FR365256_dup4>FR365256	chr1	665030	665057	-
FR365256	FR365256_dup6>FR365256	chr1	665030	665057	-
FR345967	FR345967>FR345967	chr1	665072	665103	-
FR285759	FR285759_dup3>FR285759	chr1	665101	665133	-
FR400328	FR400328_dup4>FR400328	chr1	665101	665129	-
FR174228	FR174228_dup2>FR174228	chr1	665102	665133	-
FR050432	FR050432_dup2>FR050432	chr1	665103	665133	-
FR187195	FR187195_dup2>FR187195	chr1	665103	665133	-
FR259207	FR259207_dup5>FR259207	chr1	665133	665164	-
FR259207	FR259207_dup6>FR259207	chr1	665133	665164	-
FR102874	FR102874_dup3>FR102874	chr1	668394	668426	-
FR338885	FR338885_dup4>FR338885	chr1	668402	668434	-
FR392219	FR392219_dup7>FR392219	chr1	668431	668463	-
FR365256	FR365256_dup3>FR365256	chr1	668439	668466	-
FR152751	FR152751_dup1>FR152751	chr1	668449	668480	-
FR308155	FR308155_dup1>FR308155	chr1	668450	668480	-
FR200784	FR200784_dup2>FR200784	chr1	668451	668480	-
FR285759	FR285759_dup2>FR285759	chr1	668510	668542	-
FR400328	FR400328_dup5>FR400328	chr1	668510	668538	-
FR259207	FR259207_dup3>FR259207	chr1	668542	668573	-
FR102874	FR102874_dup7>FR102874	chr1	671800	671832	-
FR338885	FR338885_dup6>FR338885	chr1	671808	671840	-
FR392219	FR392219_dup4>FR392219	chr1	671837	671869	-
FR365256	FR365256_dup5>FR365256	chr1	671845	671872	-
FR200784	FR200784_dup1>FR200784	chr1	671857	671886	-
FR285759	FR285759_dup4>FR285759	chr1	671916	671948	-
FR400328	FR400328_dup2>FR400328	chr1	671916	671944	-
FR174228	FR174228_dup5>FR174228	chr1	671917	671948	-
FR050432	FR050432_dup4>FR050432	chr1	671918	671948	-
FR187195	FR187195_dup5>FR187195	chr1	671918	671948	-
FR102874	FR102874_dup4>FR102874	chr1	675216	675248	-
FR102874	FR102874_dup6>FR102874	chr1	675216	675248	-
FR338885	FR338885_dup3>FR338885	chr1	675224	675256	-
FR338885	FR338885_dup5>FR338885	chr1	675224	675256	-
FR392219	FR392219_dup3>FR392219	chr1	675253	675285	-
FR365256	FR365256_dup7>FR365256	chr1	675261	675288	-
FR285759	FR285759_dup5>FR285759	chr1	675332	675364	-
FR285759	FR285759_dup6>FR285759	chr1	675332	675364	-
FR400328	FR400328_dup3>FR400328	chr1	675332	675360	-
FR400328	FR400328_dup6>FR400328	chr1	675332	675360	-
FR174228	FR174228_dup3>FR174228	chr1	675333	675364	-
FR174228	FR174228_dup4>FR174228	chr1	675333	675364	-
FR050432	FR050432_dup3>FR050432	chr1	675334	675364	-
FR050432	FR050432_dup5>FR050432	chr1	675334	675364	-
FR187195	FR187195_dup3>FR187195	chr1	675334	675364	-
FR187195	FR187195_dup4>FR187195	chr1	675334	675364	-
FR259207	FR259207_dup4>FR259207	chr1	675364	675395	-
FR228765	FR228765_dup1>FR228765	chr1	679668	679696	-
FR353006	FR353006_dup1>FR353006	chr1	679887	679919	-
FR353006	FR353006_dup2>FR353006	chr1	679887	679919	-
FR348658	FR348658>FR348658	chr1	691493	691522	-
FR090093	FR090093_dup1>FR090093	chr1	699012	699041	-
FR091426	FR091426_dup1>FR091426	chr1	700595	700621	-
FR091426	FR091426_dup2>FR091426	chr1	700595	700621	-
FR152981	FR152981>FR152981	chr1	703939	703969	-
FR152981	FR152981_dup1>FR152981	chr1	703939	703969	-
FR086282	FR086282>FR086282	chr1	713852	713878	-
FR103128	FR103128>FR103128	chr1	978938	978964	+
FR357223	FR357223>FR357223	chr1	1046355	1046383	-
FR234287	FR234287>FR234287	chr1	1170913	1170941	+
FR143638	FR143638>FR143638	chr1	1263186	1263214	+
FR143638	FR143638_dup1>FR143638	chr1	1263186	1263214	+
FR340339	FR340339>FR340339	chr1	1263990	1264021	+
FR340339	FR340339_dup1>FR340339	chr1	1263990	1264021	+
FR219608	FR219608>FR219608	chr1	1499712	1499741	-
FR148675	FR148675>FR148675	chr1	1499901	1499930	-
FR056459	FR056459_dup1>FR056459	chr1	1586795	1586824	-
FR343331	FR343331_dup1>FR343331	chr1	1606207	1606233	-
FR056459	FR056459>FR056459	chr1	1653007	1653036	-
FR142297	FR142297>FR142297	chr1	1660508	1660536	-
FR343331	FR343331>FR343331	chr1	1669063	1669089	-
FR226789	FR226789>FR226789	chr1	1685759	1685790	-
FR300174	FR300174>FR300174	chr1	1886777	1886804	+
FR137502	FR137502>FR137502	chr1	1889383	1889410	+
FR040076	FR040076>FR040076	chr1	1959030	1959056	+
FR041203	FR041203>FR041203	chr1	2082269	2082295	+
FR037280	FR037280>FR037280	chr1	2145648	2145675	+
FR069417	FR069417>FR069417	chr1	2209984	2210011	+
FR369124	FR369124>FR369124	chr1	2214845	2214875	+
FR203069	FR203069>FR203069	chr1	2219918	2219944	+
FR117703	FR117703>FR117703	chr1	2240095	2240122	+
FR019212	FR019212>FR019212	chr1	2282959	2282990	-
FR024910	FR024910>FR024910	chr1	2283467	2283497	-
FR041313	FR041313>FR041313	chr1	2285658	2285687	-
FR265316	FR265316>FR265316	chr1	2286409	2286439	-
FR253219	FR253219>FR253219	chr1	2334963	2334991	+
FR388891	FR388891>FR388891	chr1	2335907	2335933	+
FR168441	FR168441>FR168441	chr1	2484318	2484349	+
FR168441	FR168441_dup1>FR168441	chr1	2500210	2500241	-
FR320035	FR320035>FR320035	chr1	2618929	2618955	-
FR122037	FR122037>FR122037	chr1	2700034	2700064	+
FR120046	FR120046>FR120046	chr1	3155799	3155829	+
FR313346	FR313346>FR313346	chr1	3157544	3157571	+
FR404053	FR404053>FR404053	chr1	3712456	3712484	-
FR349695	FR349695>FR349695	chr1	3807331	3807357	-
FR185430	FR185430>FR185430	chr1	3811956	3811983	-
FR209811	FR209811>FR209811	chr1	3817250	3817279	-
FR242691	FR242691>FR242691	chr1	3817541	3817568	-
FR275621	FR275621>FR275621	chr1	4233593	4233621	+
FR018378	FR018378>FR018378	chr1	4847558	4847584	+
FR313596	FR313596>FR313596	chr1	5103303	5103322	-
FR326172	FR326172>FR326172	chr1	5919528	5919555	-
FR366245	FR366245>FR366245	chr1	6155453	6155482	+
FR329816	FR329816>FR329816	chr1	6631093	6631122	+
FR398285	FR398285>FR398285	chr1	6652446	6652475	-
FR395788	FR395788>FR395788	chr1	6652513	6652540	-
FR060372	FR060372>FR060372	chr1	6662584	6662613	-
FR264633	FR264633>FR264633	chr1	6670777	6670803	+
FR127545	FR127545>FR127545	chr1	6680243	6680269	+
FR216689	FR216689>FR216689	chr1	6681598	6681627	+
FR185573	FR185573>FR185573	chr1	6682456	6682485	+
FR127662	FR127662>FR127662	chr1	6682504	6682534	+
FR289489	FR289489>FR289489	chr1	6682550	6682578	-
FR201151	FR201151>FR201151	chr1	6682798	6682826	+
FR054335	FR054335>FR054335	chr1	6683889	6683920	-
FR312282	FR312282>FR312282	chr1	7010788	7010814	-
FR225638	FR225638>FR225638	chr1	8022874	8022902	+
FR306314	FR306314>FR306314	chr1	8022874	8022900	+
FR064509	FR064509>FR064509	chr1	8037773	8037799	+
FR277415	FR277415>FR277415	chr1	8414119	8414145	-
FR019313	FR019313>FR019313	chr1	9188785	9188811	-
FR002475	FR002475>FR002475	chr1	9324894	9324921	+
FR060745	FR060745>FR060745	chr1	9326792	9326819	+
FR397315	FR397315>FR397315	chr1	9935623	9935649	-
FR294121	FR294121>FR294121	chr1	10091601	10091632	-
FR232256	FR232256>FR232256	chr1	10437665	10437694	+
FR352518	FR352518>FR352518	chr1	10438396	10438425	-
FR019655	FR019655>FR019655	chr1	10439189	10439216	+
FR151913	FR151913>FR151913	chr1	10439221	10439250	+
FR321309	FR321309>FR321309	chr1	10439922	10439951	+
FR188302	FR188302>FR188302	chr1	10599114	10599141	-
FR309270	FR309270>FR309270	chr1	11073814	11073843	+
FR373246	FR373246>FR373246	chr1	11084272	11084303	+
FR308213	FR308213>FR308213	chr1	11348035	11348062	+
FR321354	FR321354>FR321354	chr1	11736126	11736153	-
FR085736	FR085736>FR085736	chr1	11850058	11850088	-
FR400216	FR400216>FR400216	chr1	11900749	11900780	+
FR132191	FR132191>FR132191	chr1	12600192	12600218	+
FR282284	FR282284>FR282284	chr1	13987581	13987607	+
FR298285	FR298285>FR298285	chr1	14020176	14020204	-
FR016250	FR016250>FR016250	chr1	14068615	14068644	+
FR036236	FR036236>FR036236	chr1	14695465	14695492	-
FR179930	FR179930>FR179930	chr1	14696542	14696571	-
FR181000	FR181000>FR181000	chr1	14696917	14696943	+
FR374028	FR374028>FR374028	chr1	14701863	14701890	-
FR047149	FR047149>FR047149	chr1	14703160	14703186	-
FR092258	FR092258>FR092258	chr1	14704091	14704118	-
FR065227	FR065227>FR065227	chr1	15888706	15888737	+
FR336063	FR336063>FR336063	chr1	15888718	15888745	+
FR306158	FR306158>FR306158	chr1	15894160	15894187	-
FR369182	FR369182>FR369182	chr1	15894866	15894894	+
FR198713	FR198713>FR198713	chr1	15929636	15929663	-
FR303989	FR303989>FR303989	chr1	15931033	15931060	+
FR211706	FR211706>FR211706	chr1	15931446	15931473	+
FR334024	FR334024>FR334024	chr1	15993947	15993973	+
FR253174	FR253174>FR253174	chr1	16260976	16261006	+
FR237975	FR237975>FR237975	chr1	16317619	16317648	-
FR394601	FR394601>FR394601	chr1	16317619	16317645	-
FR237564	FR237564>FR237564	chr1	16570506	16570533	+
FR379479	FR379479>FR379479	chr1	16571566	16571592	-
FR179013	FR179013>FR179013	chr1	16573822	16573851	-
FR086668	FR086668>FR086668	chr1	16577691	16577721	-
FR157910	FR157910>FR157910	chr1	16580771	16580797	-
FR173476	FR173476>FR173476	chr1	16722874	16722901	+
FR257376	FR257376>FR257376	chr1	16785551	16785579	+
FR077852	FR077852>FR077852	chr1	16785955	16785981	+
FR125068	FR125068>FR125068	chr1	16789257	16789284	+
FR197579	FR197579>FR197579	chr1	16801026	16801052	-
FR358348	FR358348>FR358348	chr1	16803454	16803481	-
FR262137	FR262137>FR262137	chr1	16822444	16822473	-
FR172925	FR172925>FR172925	chr1	16840877	16840905	-
FR385379	FR385379>FR385379	chr1	16890079	16890108	-
FR082386	FR082386>FR082386	chr1	16890222	16890250	-
FR309330	FR309330_dup1>FR309330	chr1	16892084	16892112	-
FR068461	FR068461>FR068461	chr1	16892781	16892808	+
FR298686	FR298686>FR298686	chr1	16892922	16892951	-
FR309330	FR309330>FR309330	chr1	16893630	16893658	-
FR011313	FR011313>FR011313	chr1	16895302	16895331	-
FR136759	FR136759_dup1>FR136759	chr1	16908824	16908850	+
FR256017	FR256017>FR256017	chr1	16912360	16912386	-
FR136759	FR136759>FR136759	chr1	16915129	16915155	+
FR081161	FR081161>FR081161	chr1	16919035	16919061	-
FR259448	FR259448>FR259448	chr1	16919055	16919081	-
FR025918	FR025918>FR025918	chr1	16928486	16928513	+
FR382667	FR382667>FR382667	chr1	16931272	16931300	-
FR175225	FR175225>FR175225	chr1	16931289	16931316	-
FR178039	FR178039>FR178039	chr1	16931319	16931347	-
FR039164	FR039164>FR039164	chr1	16946088	16946117	+
FR358348	FR358348_dup1>FR358348	chr1	16953669	16953696	-
FR384763	FR384763>FR384763	chr1	16957778	16957806	-
FR043447	FR043447>FR043447	chr1	16975463	16975489	-
FR055238	FR055238>FR055238	chr1	16984263	16984292	-
FR172925	FR172925_dup1>FR172925	chr1	16993540	16993568	-
FR095983	FR095983>FR095983	chr1	17008371	17008397	-
FR396597	FR396597>FR396597	chr1	17014314	17014340	-
FR172925	FR172925_dup2>FR172925	chr1	17066887	17066915	+
FR055238	FR055238_dup1>FR055238	chr1	17076167	17076196	+
FR043447	FR043447_dup1>FR043447	chr1	17084969	17084995	+
FR358348	FR358348_dup2>FR358348	chr1	17272046	17272073	+
FR039164	FR039164_dup1>FR039164	chr1	17280200	17280229	-
FR097206	FR097206>FR097206	chr1	17298223	17298251	+
FR246457	FR246457>FR246457	chr1	17316409	17316437	+
FR095987	FR095987>FR095987	chr1	17733683	17733714	-
FR210629	FR210629>FR210629	chr1	17755630	17755662	-
FR400865	FR400865>FR400865	chr1	18290374	18290406	-
FR020349	FR020349>FR020349	chr1	19510289	19510315	-
FR399179	FR399179>FR399179	chr1	19560631	19560659	+
FR395794	FR395794>FR395794	chr1	19623480	19623508	-
FR181589	FR181589>FR181589	chr1	19651135	19651166	+
FR356601	FR356601>FR356601	chr1	19656429	19656455	+
FR286617	FR286617>FR286617	chr1	19792937	19792965	-
FR151237	FR151237>FR151237	chr1	20009892	20009920	-
FR384754	FR384754>FR384754	chr1	20235488	20235514	+
FR169478	FR169478>FR169478	chr1	20307968	20307996	-
FR053734	FR053734>FR053734	chr1	20518410	20518442	+
FR218152	FR218152>FR218152	chr1	20519379	20519405	+
FR162786	FR162786>FR162786	chr1	20827264	20827294	-
FR001560	FR001560>FR001560	chr1	20964367	20964393	+
FR089029	FR089029>FR089029	chr1	20966407	20966436	+
FR359979	FR359979>FR359979	chr1	21551872	21551899	-
FR385379	FR385379_dup1>FR385379	chr1	21750754	21750783	-
FR175225	FR175225_dup1>FR175225	chr1	21778373	21778400	+
FR052559	FR052559>FR052559	chr1	21794080	21794108	-
FR385379	FR385379_dup2>FR385379	chr1	21810210	21810239	+
FR317601	FR317601>FR317601	chr1	21928192	21928218	-
FR304116	FR304116>FR304116	chr1	22234814	22234841	+
FR039507	FR039507>FR039507	chr1	22234841	22234867	+
FR190502	FR190502>FR190502	chr1	22235012	22235039	+
FR239496	FR239496>FR239496	chr1	22416437	22416467	+
FR221456	FR221456>FR221456	chr1	22451887	22451916	+
FR107594	FR107594>FR107594	chr1	22778465	22778492	+
FR111517	FR111517>FR111517	chr1	22854452	22854482	+
FR388103	FR388103>FR388103	chr1	22871681	22871708	-
FR114070	FR114070>FR114070	chr1	23253054	23253073	-
FR004576	FR004576>FR004576	chr1	23835147	23835176	-
FR117617	FR117617>FR117617	chr1	24087024	24087050	-
FR329822	FR329822>FR329822	chr1	24087137	24087167	+
FR206359	FR206359>FR206359	chr1	24087165	24087194	+
FR308991	FR308991>FR308991	chr1	24087405	24087435	+
FR058849	FR058849>FR058849	chr1	24098605	24098631	-
FR041523	FR041523>FR041523	chr1	24128525	24128551	-
FR129880	FR129880>FR129880	chr1	24191985	24192015	-
FR339341	FR339341>FR339341	chr1	24305249	24305275	-
FR210558	FR210558>FR210558	chr1	24320930	24320958	-
FR070678	FR070678>FR070678	chr1	24578730	24578759	-
FR213386	FR213386>FR213386	chr1	24579314	24579343	-
FR202919	FR202919>FR202919	chr1	24579417	24579446	-
FR119029	FR119029>FR119029	chr1	24579630	24579658	-
FR128968	FR128968>FR128968	chr1	24579768	24579797	-
FR186770	FR186770>FR186770	chr1	24580364	24580392	-
FR104145	FR104145>FR104145	chr1	24580369	24580398	-
FR119413	FR119413>FR119413	chr1	24580498	24580528	-
FR335852	FR335852>FR335852	chr1	24580519	24580549	-
FR278419	FR278419>FR278419	chr1	24580812	24580841	-
FR316749	FR316749>FR316749	chr1	24580829	24580860	-
FR356964	FR356964>FR356964	chr1	24580829	24580860	-
FR291345	FR291345>FR291345	chr1	24580866	24580893	-
FR071285	FR071285>FR071285	chr1	24581022	24581052	-
FR220567	FR220567>FR220567	chr1	24581127	24581157	-
FR094670	FR094670>FR094670	chr1	24648910	24648940	+
FR210558	FR210558_dup1>FR210558	chr1	25126037	25126065	+
FR356600	FR356600>FR356600	chr1	25191908	25191934	+
FR194316	FR194316>FR194316	chr1	25633913	25633942	-
FR364175	FR364175>FR364175	chr1	25664562	25664591	-
FR020036	FR020036>FR020036	chr1	26155892	26155919	-
FR401745	FR401745>FR401745	chr1	26158791	26158817	+
FR107989	FR107989>FR107989	chr1	26158860	26158889	+
FR265738	FR265738>FR265738	chr1	26231167	26231194	-
FR284191	FR284191>FR284191	chr1	26301017	26301047	-
FR079576	FR079576>FR079576	chr1	26545955	26545981	-
FR185434	FR185434>FR185434	chr1	26582011	26582037	+
FR049239	FR049239>FR049239	chr1	26604082	26604110	-
FR135288	FR135288>FR135288	chr1	26604983	26605014	+
FR026624	FR026624>FR026624	chr1	26764669	26764697	+
FR356103	FR356103>FR356103	chr1	26796016	26796046	-
FR364921	FR364921>FR364921	chr1	26796565	26796596	-
FR227804	FR227804>FR227804	chr1	26797159	26797190	-
FR381182	FR381182>FR381182	chr1	26801654	26801680	+
FR306742	FR306742>FR306742	chr1	27120911	27120939	+
FR069426	FR069426>FR069426	chr1	27120913	27120943	+
FR185216	FR185216>FR185216	chr1	27121392	27121422	+
FR122030	FR122030>FR122030	chr1	27209641	27209670	-
FR382318	FR382318>FR382318	chr1	27224165	27224191	-
FR149907	FR149907>FR149907	chr1	27310338	27310364	+
FR220917	FR220917>FR220917	chr1	27618860	27618889	+
FR201333	FR201333>FR201333	chr1	27627716	27627744	+
FR342215	FR342215>FR342215	chr1	27633761	27633790	+
FR008738	FR008738>FR008738	chr1	27652827	27652856	-
FR342466	FR342466>FR342466	chr1	27732655	27732686	-
FR331436	FR331436>FR331436	chr1	27732929	27732955	-
FR243745	FR243745>FR243745	chr1	27733982	27734012	-
FR388882	FR388882>FR388882	chr1	27733988	27734017	-
FR309900	FR309900>FR309900	chr1	27734029	27734057	-
FR345139	FR345139>FR345139	chr1	27741351	27741379	-
FR368762	FR368762>FR368762	chr1	28054011	28054039	-
FR283205	FR283205>FR283205	chr1	28176885	28176914	+
FR013350	FR013350>FR013350	chr1	28297685	28297716	-
FR232976	FR232976>FR232976	chr1	28300315	28300342	-
FR122719	FR122719>FR122719	chr1	28474907	28474936	-
FR037393	FR037393>FR037393	chr1	28562628	28562655	+
FR218973	FR218973>FR218973	chr1	28906276	28906308	-
FR143502	FR143502>FR143502	chr1	29455426	29455454	-
FR001845	FR001845>FR001845	chr1	30574425	30574452	-
FR079046	FR079046>FR079046	chr1	31182063	31182090	+
FR259362	FR259362>FR259362	chr1	31408589	31408619	-
FR236484	FR236484>FR236484	chr1	31441013	31441043	-
FR212850	FR212850>FR212850	chr1	31441015	31441042	-
FR228545	FR228545>FR228545	chr1	31441015	31441043	-
FR304116	FR304116_dup1>FR304116	chr1	31581223	31581250	-
FR073001	FR073001>FR073001	chr1	31961444	31961471	-
FR248576	FR248576>FR248576	chr1	32541352	32541381	+
FR363529	FR363529>FR363529	chr1	32625002	32625028	+
FR394703	FR394703>FR394703	chr1	32637809	32637835	+
FR205956	FR205956>FR205956	chr1	32637946	32637974	+
FR203173	FR203173>FR203173	chr1	32671789	32671815	+
FR324156	FR324156>FR324156	chr1	32689691	32689718	+
FR061996	FR061996>FR061996	chr1	32694781	32694807	+
FR304724	FR304724>FR304724	chr1	33146151	33146177	-
FR168160	FR168160>FR168160	chr1	33322766	33322795	+
FR016662	FR016662>FR016662	chr1	33722084	33722111	+
FR240403	FR240403>FR240403	chr1	34662885	34662917	+
FR050453	FR050453>FR050453	chr1	35204346	35204363	+
FR224900	FR224900>FR224900	chr1	36008102	36008128	-
FR283716	FR283716>FR283716	chr1	36179755	36179782	-
FR013121	FR013121>FR013121	chr1	36319342	36319372	+
FR322705	FR322705>FR322705	chr1	36381033	36381063	+
FR225324	FR225324>FR225324	chr1	36387561	36387589	-
FR356952	FR356952>FR356952	chr1	36392124	36392151	+
FR084978	FR084978>FR084978	chr1	36395012	36395041	-
FR170900	FR170900>FR170900	chr1	36806359	36806388	-
FR237904	FR237904>FR237904	chr1	36819963	36819990	-
FR037419	FR037419>FR037419	chr1	37945971	37946000	+
FR158638	FR158638>FR158638	chr1	37948512	37948538	+
FR069549	FR069549>FR069549	chr1	38174683	38174713	+
FR246663	FR246663>FR246663	chr1	38277672	38277698	-
FR156582	FR156582>FR156582	chr1	38277887	38277918	-
FR130961	FR130961>FR130961	chr1	38277893	38277923	-
FR134904	FR134904>FR134904	chr1	38278381	38278410	-
FR349019	FR349019>FR349019	chr1	38278474	38278501	-
FR173634	FR173634>FR173634	chr1	38280082	38280108	-
FR216665	FR216665>FR216665	chr1	38280916	38280946	-
FR316493	FR316493>FR316493	chr1	38288140	38288170	-
FR277658	FR277658>FR277658	chr1	39174591	39174620	+
FR242320	FR242320>FR242320	chr1	39304426	39304456	-
FR322213	FR322213>FR322213	chr1	39328541	39328571	+
FR162741	FR162741>FR162741	chr1	39329860	39329886	-
FR254828	FR254828>FR254828	chr1	39469050	39469077	+
FR383788	FR383788>FR383788	chr1	39853855	39853881	+
FR030114	FR030114>FR030114	chr1	39973156	39973186	+
FR286884	FR286884>FR286884	chr1	39991615	39991643	+
FR322717	FR322717>FR322717	chr1	40366820	40366846	-
FR028628	FR028628>FR028628	chr1	40428748	40428778	+
FR190502	FR190502_dup1>FR190502	chr1	40798783	40798810	-
FR266896	FR266896>FR266896	chr1	40798899	40798931	-
FR304116	FR304116_dup2>FR304116	chr1	40798981	40799008	-
FR176669	FR176669>FR176669	chr1	41092345	41092374	-
FR094583	FR094583>FR094583	chr1	42502313	42502344	+
FR250533	FR250533>FR250533	chr1	42744130	42744161	-
FR181290	FR181290>FR181290	chr1	42883161	42883189	-
FR362518	FR362518>FR362518	chr1	43162379	43162406	-
FR315324	FR315324>FR315324	chr1	43736577	43736607	-
FR370893	FR370893>FR370893	chr1	44155518	44155546	-
FR263249	FR263249>FR263249	chr1	44169206	44169235	-
FR248059	FR248059>FR248059	chr1	44436748	44436775	+
FR090724	FR090724>FR090724	chr1	45096292	45096319	+
FR095186	FR095186>FR095186	chr1	45205277	45205304	+
FR180416	FR180416>FR180416	chr1	45243729	45243754	+
FR175679	FR175679>FR175679	chr1	45243731	45243758	+
FR006353	FR006353>FR006353	chr1	45244100	45244128	+
FR046879	FR046879>FR046879	chr1	45809170	45809196	+
FR077723	FR077723>FR077723	chr1	45965213	45965239	-
FR390588	FR390588>FR390588	chr1	45980634	45980662	-
FR287570	FR287570>FR287570	chr1	46501289	46501318	+
FR267832	FR267832>FR267832	chr1	46506501	46506529	-
FR366773	FR366773>FR366773	chr1	46507302	46507333	-
FR079959	FR079959>FR079959	chr1	46507457	46507486	-
FR294230	FR294230>FR294230	chr1	46508092	46508120	-
FR243276	FR243276>FR243276	chr1	46687830	46687861	+
FR106939	FR106939>FR106939	chr1	46810584	46810611	+
FR057303	FR057303>FR057303	chr1	47184606	47184632	-
FR388241	FR388241>FR388241	chr1	47402210	47402237	+
FR331903	FR331903>FR331903	chr1	47541025	47541051	-
FR388241	FR388241_dup1>FR388241	chr1	47608007	47608034	-
FR074972	FR074972>FR074972	chr1	48414058	48414090	-
FR028628	FR028628_dup1>FR028628	chr1	50792333	50792362	+
FR191390	FR191390>FR191390	chr1	50792512	50792539	-
FR028628	FR028628_dup2>FR028628	chr1	51716593	51716623	-
FR035849	FR035849>FR035849	chr1	52446146	52446173	+
FR290299	FR290299>FR290299	chr1	52522484	52522510	-
FR273155	FR273155>FR273155	chr1	52553420	52553449	+
FR263659	FR263659>FR263659	chr1	53140637	53140666	+
FR326410	FR326410>FR326410	chr1	53288115	53288144	+
FR328430	FR328430>FR328430	chr1	53320148	53320176	+
FR370971	FR370971>FR370971	chr1	53352783	53352810	+
FR074182	FR074182>FR074182	chr1	53359949	53359976	+
FR315732	FR315732>FR315732	chr1	53364270	53364296	+
FR331023	FR331023>FR331023	chr1	53678993	53679020	+
FR208539	FR208539>FR208539	chr1	53686964	53686993	+
FR195503	FR195503>FR195503	chr1	54043324	54043354	-
FR089983	FR089983>FR089983	chr1	54138669	54138695	-
FR277731	FR277731>FR277731	chr1	54520098	54520124	+
FR140808	FR140808>FR140808	chr1	54681842	54681868	+
FR268202	FR268202>FR268202	chr1	54687089	54687118	+
FR382305	FR382305>FR382305	chr1	54873772	54873799	+
FR222270	FR222270>FR222270	chr1	55224691	55224717	-
FR286326	FR286326>FR286326	chr1	55267050	55267076	-
FR287806	FR287806>FR287806	chr1	55341624	55341651	-
FR071193	FR071193>FR071193	chr1	55411671	55411698	+
FR362957	FR362957>FR362957	chr1	55914758	55914789	-
FR009639	FR009639>FR009639	chr1	58521980	58522006	-
FR035849	FR035849_dup1>FR035849	chr1	58522125	58522152	-
FR108486	FR108486>FR108486	chr1	59280942	59280968	+
FR151796	FR151796>FR151796	chr1	59359832	59359860	+
FR313596	FR313596_dup1>FR313596	chr1	63597561	63597580	-
FR006950	FR006950>FR006950	chr1	63728038	63728067	+
FR148323	FR148323>FR148323	chr1	66535661	66535683	+
FR066071	FR066071>FR066071	chr1	69079711	69079727	-
FR187225	FR187225>FR187225	chr1	69276737	69276764	+
FR320464	FR320464>FR320464	chr1	73544697	73544717	-
FR048098	FR048098>FR048098	chr1	74366516	74366542	+
FR291416	FR291416>FR291416	chr1	75043602	75043628	-
FR051996	FR051996>FR051996	chr1	76209067	76209094	+
FR348621	FR348621>FR348621	chr1	77165675	77165702	+
FR002464	FR002464>FR002464	chr1	77594977	77595003	+
FR104316	FR104316>FR104316	chr1	78312879	78312905	+
FR101482	FR101482>FR101482	chr1	78699424	78699450	+
FR387295	FR387295>FR387295	chr1	79053181	79053207	+
FR019268	FR019268>FR019268	chr1	84408175	84408201	-
FR296078	FR296078>FR296078	chr1	85032100	85032132	+
FR398513	FR398513>FR398513	chr1	86119646	86119675	-
FR002464	FR002464_dup1>FR002464	chr1	87250774	87250800	+
FR358690	FR358690>FR358690	chr1	90979485	90979511	-
FR009171	FR009171>FR009171	chr1	91180165	91180192	-
FR101625	FR101625>FR101625	chr1	91180239	91180266	-
FR151503	FR151503>FR151503	chr1	91999405	91999435	-
FR031837	FR031837>FR031837	chr1	92713451	92713482	-
FR064129	FR064129>FR064129	chr1	92977609	92977635	-
FR207194	FR207194>FR207194	chr1	94278144	94278170	-
FR102402	FR102402>FR102402	chr1	96912836	96912867	+
FR184152	FR184152>FR184152	chr1	96913103	96913129	+
FR390290	FR390290>FR390290	chr1	97308287	97308305	+
FR290525	FR290525>FR290525	chr1	99127037	99127063	+
FR095573	FR095573>FR095573	chr1	101052398	101052426	-
FR086093	FR086093>FR086093	chr1	101721963	101721990	+
FR378402	FR378402>FR378402	chr1	102252334	102252364	-
FR327876	FR327876>FR327876	chr1	102252557	102252584	-
FR204082	FR204082>FR204082	chr1	105426833	105426859	+
FR027735	FR027735>FR027735	chr1	108672806	108672833	-
FR105256	FR105256>FR105256	chr1	108780360	108780386	+
FR251657	FR251657>FR251657	chr1	108783579	108783608	+
FR110033	FR110033>FR110033	chr1	108784574	108784601	+
FR159713	FR159713>FR159713	chr1	108785780	108785810	+
FR115445	FR115445>FR115445	chr1	108786204	108786230	+
FR292075	FR292075>FR292075	chr1	108786304	108786330	+
FR242383	FR242383>FR242383	chr1	108786828	108786856	-
FR176489	FR176489>FR176489	chr1	108789731	108789757	-
FR130204	FR130204>FR130204	chr1	108803353	108803381	-
FR064370	FR064370>FR064370	chr1	108853241	108853269	+
FR242383	FR242383_dup1>FR242383	chr1	108918269	108918297	+
FR292075	FR292075_dup1>FR292075	chr1	108918795	108918821	-
FR115445	FR115445_dup1>FR115445	chr1	108918895	108918921	-
FR159713	FR159713_dup1>FR159713	chr1	108919315	108919345	-
FR110033	FR110033_dup1>FR110033	chr1	108920524	108920551	-
FR251657	FR251657_dup1>FR251657	chr1	108921521	108921550	-
FR105256	FR105256_dup1>FR105256	chr1	108924743	108924769	-
FR064370	FR064370_dup1>FR064370	chr1	108926355	108926383	-
FR130204	FR130204_dup1>FR130204	chr1	108976244	108976272	+
FR176489	FR176489_dup1>FR176489	chr1	108989861	108989887	+
FR242383	FR242383_dup2>FR242383	chr1	108992752	108992780	+
FR292075	FR292075_dup2>FR292075	chr1	108993278	108993304	-
FR115445	FR115445_dup2>FR115445	chr1	108993378	108993404	-
FR159713	FR159713_dup2>FR159713	chr1	108993798	108993828	-
FR110033	FR110033_dup2>FR110033	chr1	108995007	108995034	-
FR251657	FR251657_dup2>FR251657	chr1	108995982	108996011	-
FR105256	FR105256_dup2>FR105256	chr1	108999204	108999230	-
FR210558	FR210558_dup2>FR210558	chr1	109032585	109032613	-
FR393494	FR393494>FR393494	chr1	109220236	109220263	+
FR002464	FR002464_dup2>FR002464	chr1	109535082	109535108	+
FR002464	FR002464_dup3>FR002464	chr1	109535082	109535108	+
FR038571	FR038571>FR038571	chr1	109772076	109772102	+
FR298863	FR298863>FR298863	chr1	109801452	109801478	+
FR116619	FR116619>FR116619	chr1	110049405	110049435	-
FR062098	FR062098>FR062098	chr1	110051089	110051118	-
FR107075	FR107075>FR107075	chr1	110173618	110173648	+
FR195192	FR195192>FR195192	chr1	110330902	110330929	+
FR115963	FR115963>FR115963	chr1	110524640	110524668	-
FR067739	FR067739>FR067739	chr1	110600361	110600392	+
FR263469	FR263469>FR263469	chr1	110600552	110600581	+
FR167388	FR167388>FR167388	chr1	110600773	110600801	+
FR293174	FR293174>FR293174	chr1	110602643	110602671	-
FR201952	FR201952>FR201952	chr1	110603304	110603333	+
FR272896	FR272896>FR272896	chr1	110603336	110603362	+
FR008956	FR008956>FR008956	chr1	110603342	110603369	+
FR284542	FR284542>FR284542	chr1	110650078	110650096	-
FR020541	FR020541>FR020541	chr1	110715058	110715084	+
FR149215	FR149215>FR149215	chr1	110881653	110881680	+
FR003972	FR003972>FR003972	chr1	111739712	111739739	-
FR284829	FR284829>FR284829	chr1	111739713	111739739	-
FR240492	FR240492>FR240492	chr1	111990114	111990143	-
FR341533	FR341533>FR341533	chr1	112440070	112440098	-
FR152641	FR152641>FR152641	chr1	112452793	112452820	-
FR048629	FR048629>FR048629	chr1	112775209	112775239	-
FR036312	FR036312>FR036312	chr1	113058877	113058905	+
FR265141	FR265141>FR265141	chr1	113058952	113058979	+
FR273992	FR273992>FR273992	chr1	113065465	113065491	+
FR043492	FR043492>FR043492	chr1	113065956	113065984	+
FR396430	FR396430>FR396430	chr1	113066432	113066461	-
FR269561	FR269561>FR269561	chr1	113067189	113067217	-
FR092902	FR092902>FR092902	chr1	113067659	113067690	+
FR297033	FR297033>FR297033	chr1	113068318	113068346	+
FR365799	FR365799>FR365799	chr1	113153596	113153625	-
FR244691	FR244691>FR244691	chr1	113246317	113246343	-
FR241672	FR241672>FR241672	chr1	113246327	113246355	-
FR043010	FR043010>FR043010	chr1	113668563	113668589	+
FR294159	FR294159>FR294159	chr1	113798254	113798281	-
FR087659	FR087659>FR087659	chr1	114308881	114308909	-
FR033161	FR033161>FR033161	chr1	115272943	115272972	-
FR129756	FR129756>FR129756	chr1	115272986	115273012	-
FR221583	FR221583>FR221583	chr1	115277113	115277139	-
FR135669	FR135669>FR135669	chr1	115292578	115292609	-
FR128806	FR128806>FR128806	chr1	116137956	116137983	-
FR067977	FR067977>FR067977	chr1	116941267	116941297	+
FR006250	FR006250>FR006250	chr1	117500920	117500946	+
FR028704	FR028704>FR028704	chr1	117660658	117660685	-
FR204619	FR204619>FR204619	chr1	118151494	118151520	+
FR185465	FR185465>FR185465	chr1	118392001	118392027	-
FR136405	FR136405>FR136405	chr1	119569679	119569708	-
FR046851	FR046851>FR046851	chr1	119669719	119669747	+
FR222661	FR222661>FR222661	chr1	119758207	119758235	+
FR336971	FR336971>FR336971	chr1	119876054	119876081	+
FR248128	FR248128>FR248128	chr1	120283041	120283071	+
FR175225	FR175225_dup2>FR175225	chr1	120371546	120371573	+
FR080278	FR080278>FR080278	chr1	120387537	120387566	-
FR081161	FR081161_dup1>FR081161	chr1	120387617	120387643	-
FR175225	FR175225_dup3>FR175225	chr1	120404636	120404663	-
FR106719	FR106719>FR106719	chr1	120409727	120409754	-
FR254703	FR254703>FR254703	chr1	120464344	120464375	-
FR386921	FR386921>FR386921	chr1	120533678	120533708	-
FR040459	FR040459>FR040459	chr1	120533810	120533841	-
FR196055	FR196055>FR196055	chr1	120535160	120535189	-
FR191503	FR191503>FR191503	chr1	120537606	120537632	-
FR150609	FR150609>FR150609	chr1	120540141	120540168	-
FR203564	FR203564>FR203564	chr1	120572288	120572317	-
FR060371	FR060371>FR060371	chr1	120606084	120606113	-
FR395525	FR395525>FR395525	chr1	120789739	120789769	-
FR011763	FR011763>FR011763	chr1	120905272	120905299	+
FR369403	FR369403>FR369403	chr1	121107183	121107209	+
FR055134	FR055134>FR055134	chr1	121115974	121116000	+
FR313962	FR313962>FR313962	chr1	121126057	121126083	+
FR367733	FR367733>FR367733	chr1	121129376	121129402	-
FR345539	FR345539>FR345539	chr1	121132054	121132081	+
FR382000	FR382000>FR382000	chr1	121139074	121139100	+
FR262403	FR262403>FR262403	chr1	142658280	142658306	-
FR042903	FR042903_dup1>FR042903	chr1	142660106	142660136	+
FR077076	FR077076_dup1>FR077076	chr1	142660106	142660135	+
FR186651	FR186651_dup1>FR186651	chr1	142660109	142660135	+
FR323925	FR323925>FR323925	chr1	142660240	142660266	+
FR293063	FR293063>FR293063	chr1	142663194	142663223	-
FR325703	FR325703>FR325703	chr1	142672177	142672207	-
FR190734	FR190734>FR190734	chr1	142672191	142672220	-
FR131223	FR131223>FR131223	chr1	142672192	142672218	-
FR157267	FR157267>FR157267	chr1	142672193	142672220	-
FR220518	FR220518>FR220518	chr1	142672194	142672220	-
FR292960	FR292960>FR292960	chr1	142672854	142672880	-
FR042903	FR042903>FR042903	chr1	142688239	142688269	+
FR077076	FR077076>FR077076	chr1	142688239	142688268	+
FR186651	FR186651>FR186651	chr1	142688242	142688268	+
FR039469	FR039469>FR039469	chr1	142688735	142688764	-
FR365739	FR365739>FR365739	chr1	142688979	142689006	+
FR078336	FR078336>FR078336	chr1	142689206	142689236	-
FR169025	FR169025>FR169025	chr1	142689406	142689432	-
FR046174	FR046174>FR046174	chr1	142689514	142689544	+
FR153865	FR153865>FR153865	chr1	142689524	142689550	+
FR214546	FR214546>FR214546	chr1	142689525	142689554	+
FR136137	FR136137>FR136137	chr1	142689527	142689554	+
FR314519	FR314519>FR314519	chr1	142689850	142689880	-
FR026334	FR026334>FR026334	chr1	142692102	142692128	-
FR232939	FR232939>FR232939	chr1	142713834	142713860	-
FR232939	FR232939_dup1>FR232939	chr1	142826286	142826312	+
FR026334	FR026334_dup1>FR026334	chr1	142848037	142848063	+
FR314519	FR314519_dup1>FR314519	chr1	142850291	142850321	+
FR365739	FR365739_dup1>FR365739	chr1	142850670	142850697	-
FR039469	FR039469_dup1>FR039469	chr1	142850912	142850941	+
FR077076	FR077076_dup2>FR077076	chr1	142851396	142851425	-
FR186651	FR186651_dup2>FR186651	chr1	142851396	142851422	-
FR262403	FR262403_dup1>FR262403	chr1	142853233	142853259	+
FR262403	FR262403_dup2>FR262403	chr1	143154728	143154754	-
FR293063	FR293063_dup1>FR293063	chr1	143159641	143159670	-
FR256005	FR256005>FR256005	chr1	143168646	143168676	-
FR131223	FR131223_dup1>FR131223	chr1	143168648	143168674	-
FR157267	FR157267_dup1>FR157267	chr1	143168649	143168676	-
FR220518	FR220518_dup1>FR220518	chr1	143168650	143168676	-
FR292960	FR292960_dup1>FR292960	chr1	143169324	143169350	-
FR042903	FR042903_dup2>FR042903	chr1	143184708	143184738	+
FR077076	FR077076_dup3>FR077076	chr1	143184708	143184737	+
FR186651	FR186651_dup3>FR186651	chr1	143184711	143184737	+
FR039469	FR039469_dup2>FR039469	chr1	143185192	143185221	-
FR365739	FR365739_dup2>FR365739	chr1	143185436	143185463	+
FR142757	FR142757>FR142757	chr1	143185646	143185673	-
FR078336	FR078336_dup1>FR078336	chr1	143185663	143185693	-
FR046174	FR046174_dup1>FR046174	chr1	143185971	143186001	+
FR153865	FR153865_dup1>FR153865	chr1	143185981	143186007	+
FR214546	FR214546_dup1>FR214546	chr1	143185982	143186011	+
FR136137	FR136137_dup1>FR136137	chr1	143185984	143186011	+
FR195322	FR195322>FR195322	chr1	143188483	143188513	-
FR026334	FR026334_dup2>FR026334	chr1	143188574	143188600	-
FR136137	FR136137_dup2>FR136137	chr1	143286956	143286983	-
FR214546	FR214546_dup2>FR214546	chr1	143286956	143286985	-
FR153865	FR153865_dup2>FR153865	chr1	143286960	143286986	-
FR046174	FR046174_dup2>FR046174	chr1	143286966	143286995	-
FR323925	FR323925_dup1>FR323925	chr1	143288933	143288959	-
FR042903	FR042903_dup3>FR042903	chr1	143289063	143289093	-
FR077076	FR077076_dup4>FR077076	chr1	143289064	143289093	-
FR186651	FR186651_dup4>FR186651	chr1	143289064	143289090	-
FR262403	FR262403_dup3>FR262403	chr1	143290896	143290922	+
FR232939	FR232939_dup2>FR232939	chr1	143378020	143378046	+
FR136137	FR136137_dup3>FR136137	chr1	143402284	143402311	-
FR214546	FR214546_dup3>FR214546	chr1	143402284	143402313	-
FR153865	FR153865_dup3>FR153865	chr1	143402288	143402314	-
FR046174	FR046174_dup4>FR046174	chr1	143402294	143402324	-
FR078336	FR078336_dup2>FR078336	chr1	143402602	143402632	+
FR142757	FR142757_dup1>FR142757	chr1	143402622	143402649	+
FR039469	FR039469_dup3>FR039469	chr1	143403074	143403103	+
FR042903	FR042903_dup4>FR042903	chr1	143403554	143403584	-
FR042903	FR042903_dup5>FR042903	chr1	143403554	143403584	-
FR077076	FR077076_dup5>FR077076	chr1	143403555	143403584	-
FR077076	FR077076_dup7>FR077076	chr1	143403555	143403584	-
FR186651	FR186651_dup5>FR186651	chr1	143403555	143403581	-
FR186651	FR186651_dup6>FR186651	chr1	143403555	143403581	-
FR292960	FR292960_dup2>FR292960	chr1	143418599	143418625	+
FR292960	FR292960_dup3>FR292960	chr1	143418599	143418625	+
FR157267	FR157267_dup2>FR157267	chr1	143419287	143419314	+
FR157267	FR157267_dup3>FR157267	chr1	143419287	143419314	+
FR220518	FR220518_dup2>FR220518	chr1	143419287	143419313	+
FR220518	FR220518_dup3>FR220518	chr1	143419287	143419313	+
FR256005	FR256005_dup1>FR256005	chr1	143419287	143419317	+
FR256005	FR256005_dup2>FR256005	chr1	143419287	143419317	+
FR131223	FR131223_dup2>FR131223	chr1	143419289	143419315	+
FR131223	FR131223_dup3>FR131223	chr1	143419289	143419315	+
FR293063	FR293063_dup2>FR293063	chr1	143428280	143428309	+
FR293063	FR293063_dup3>FR293063	chr1	143428280	143428309	+
FR046174	FR046174_dup3>FR046174	chr1	143429684	143430195	+
FR077076	FR077076_dup6>FR077076	chr1	143431369	143431398	-
FR186651	FR186651_dup7>FR186651	chr1	143431369	143431395	-
FR262403	FR262403_dup4>FR262403	chr1	143433198	143433224	+
FR360674	FR360674>FR360674	chr1	143702304	143702332	+
FR371874	FR371874>FR371874	chr1	143958336	143958364	-
FR371874	FR371874_dup1>FR371874	chr1	143958336	143958364	-
FR395525	FR395525_dup1>FR395525	chr1	143962339	143962369	+
FR395525	FR395525_dup2>FR395525	chr1	143962339	143962369	+
FR369403	FR369403_dup1>FR369403	chr1	144094391	144094417	+
FR256017	FR256017_dup1>FR256017	chr1	144146620	144146646	+
FR011313	FR011313_dup1>FR011313	chr1	144157373	144157402	+
FR167173	FR167173>FR167173	chr1	144157566	144157595	+
FR000035	FR000035>FR000035	chr1	144158024	144158051	-
FR309330	FR309330_dup7>FR309330	chr1	144159060	144159088	+
FR298686	FR298686_dup1>FR298686	chr1	144159767	144159796	+
FR319299	FR319299_dup3>FR319299	chr1	144161930	144161959	+
FR309330	FR309330_dup9>FR309330	chr1	144162190	144162218	+
FR309330	FR309330_dup3>FR309330	chr1	144163816	144163844	+
FR298686	FR298686_dup2>FR298686	chr1	144164523	144164552	+
FR319299	FR319299_dup4>FR319299	chr1	144166690	144166719	+
FR309330	FR309330_dup4>FR309330	chr1	144166950	144166978	+
FR309330	FR309330_dup5>FR309330	chr1	144168549	144168577	+
FR298686	FR298686_dup3>FR298686	chr1	144169256	144169285	+
FR319299	FR319299_dup2>FR319299	chr1	144171430	144171459	+
FR309330	FR309330_dup2>FR309330	chr1	144171690	144171718	+
FR319299	FR319299>FR319299	chr1	144174621	144174650	+
FR309330	FR309330_dup6>FR309330	chr1	144174881	144174909	+
FR319299	FR319299_dup1>FR319299	chr1	144177804	144177833	+
FR309330	FR309330_dup8>FR309330	chr1	144178064	144178092	+
FR319299	FR319299_dup8>FR319299	chr1	144180993	144181022	+
FR309330	FR309330_dup21>FR309330	chr1	144181253	144181281	+
FR309330	FR309330_dup24>FR309330	chr1	144182885	144182913	+
FR298686	FR298686_dup9>FR298686	chr1	144183592	144183621	+
FR319299	FR319299_dup17>FR319299	chr1	144185757	144185786	+
FR309330	FR309330_dup13>FR309330	chr1	144186017	144186045	+
FR309330	FR309330_dup25>FR309330	chr1	144187649	144187677	+
FR298686	FR298686_dup7>FR298686	chr1	144188356	144188385	+
FR298686	FR298686_dup8>FR298686	chr1	144188356	144188385	+
FR319299	FR319299_dup10>FR319299	chr1	144190511	144190540	+
FR319299	FR319299_dup13>FR319299	chr1	144190511	144190540	+
FR309330	FR309330_dup10>FR309330	chr1	144190771	144190799	+
FR309330	FR309330_dup29>FR309330	chr1	144190771	144190799	+
FR309330	FR309330_dup11>FR309330	chr1	144192395	144192423	+
FR298686	FR298686_dup4>FR298686	chr1	144193102	144193131	+
FR319299	FR319299_dup5>FR319299	chr1	144195273	144195302	+
FR319299	FR319299_dup7>FR319299	chr1	144195273	144195302	+
FR309330	FR309330_dup12>FR309330	chr1	144195533	144195561	+
FR309330	FR309330_dup27>FR309330	chr1	144195533	144195561	+
FR309330	FR309330_dup18>FR309330	chr1	144197165	144197193	+
FR298686	FR298686_dup6>FR298686	chr1	144197872	144197901	+
FR319299	FR319299_dup12>FR319299	chr1	144200035	144200064	+
FR309330	FR309330_dup14>FR309330	chr1	144200295	144200323	+
FR319299	FR319299_dup11>FR319299	chr1	144203228	144203257	+
FR309330	FR309330_dup23>FR309330	chr1	144203488	144203516	+
FR309330	FR309330_dup15>FR309330	chr1	144205114	144205142	+
FR298686	FR298686_dup5>FR298686	chr1	144205821	144205850	+
FR319299	FR319299_dup14>FR319299	chr1	144207990	144208019	+
FR309330	FR309330_dup16>FR309330	chr1	144208250	144208278	+
FR319299	FR319299_dup6>FR319299	chr1	144211175	144211204	+
FR309330	FR309330_dup20>FR309330	chr1	144211435	144211463	+
FR319299	FR319299_dup15>FR319299	chr1	144214358	144214387	+
FR309330	FR309330_dup17>FR309330	chr1	144214618	144214646	+
FR319299	FR319299_dup16>FR319299	chr1	144217541	144217570	+
FR309330	FR309330_dup19>FR309330	chr1	144217801	144217829	+
FR309330	FR309330_dup26>FR309330	chr1	144219425	144219453	+
FR298686	FR298686_dup10>FR298686	chr1	144220132	144220161	+
FR319299	FR319299_dup9>FR319299	chr1	144222308	144222337	+
FR309330	FR309330_dup28>FR309330	chr1	144222568	144222596	+
FR309330	FR309330_dup22>FR309330	chr1	144224192	144224220	+
FR360674	FR360674_dup1>FR360674	chr1	144287533	144287561	-
FR360674	FR360674_dup2>FR360674	chr1	144467771	144467799	-
FR050509	FR050509>FR050509	chr1	144538991	144539018	-
FR403454	FR403454>FR403454	chr1	144593802	144593828	+
FR403454	FR403454_dup1>FR403454	chr1	144593802	144593828	+
FR345793	FR345793>FR345793	chr1	144598723	144598750	+
FR345793	FR345793_dup1>FR345793	chr1	144598723	144598750	+
FR225427	FR225427>FR225427	chr1	144599489	144599518	+
FR175225	FR175225_dup4>FR175225	chr1	144606481	144606508	+
FR382667	FR382667_dup1>FR382667	chr1	144606497	144606525	+
FR259448	FR259448_dup1>FR259448	chr1	144614568	144614594	+
FR259448	FR259448_dup2>FR259448	chr1	144614568	144614594	+
FR081161	FR081161_dup2>FR081161	chr1	144614588	144614614	+
FR081161	FR081161_dup3>FR081161	chr1	144614588	144614614	+
FR080278	FR080278_dup1>FR080278	chr1	144614665	144614694	+
FR080278	FR080278_dup2>FR080278	chr1	144614665	144614694	+
FR113589	FR113589>FR113589	chr1	144614857	144614884	+
FR113589	FR113589_dup1>FR113589	chr1	144614857	144614884	+
FR136759	FR136759_dup2>FR136759	chr1	144618485	144618511	-
FR394973	FR394973>FR394973	chr1	144693193	144693220	-
FR256017	FR256017_dup2>FR256017	chr1	144811555	144811581	+
FR256017	FR256017_dup3>FR256017	chr1	144811555	144811581	+
FR011313	FR011313_dup2>FR011313	chr1	144822322	144822351	+
FR089694	FR089694>FR089694	chr1	144822475	144822501	-
FR167173	FR167173_dup1>FR167173	chr1	144822515	144822544	+
FR000035	FR000035_dup1>FR000035	chr1	144822974	144823001	-
FR309330	FR309330_dup31>FR309330	chr1	144824002	144824030	+
FR298686	FR298686_dup11>FR298686	chr1	144824709	144824738	+
FR319299	FR319299_dup18>FR319299	chr1	144826862	144826891	+
FR309330	FR309330_dup30>FR309330	chr1	144827122	144827150	+
FR082386	FR082386_dup1>FR082386	chr1	144828973	144829001	+
FR082386	FR082386_dup2>FR082386	chr1	144828973	144829001	+
FR298416	FR298416>FR298416	chr1	144855828	144855855	-
FR298416	FR298416_dup1>FR298416	chr1	144855828	144855855	-
FR031025	FR031025>FR031025	chr1	144866405	144866435	+
FR248540	FR248540>FR248540	chr1	144931144	144931172	-
FR354325	FR354325>FR354325	chr1	144932328	144932354	+
FR394973	FR394973_dup1>FR394973	chr1	144968496	144968523	-
FR286725	FR286725>FR286725	chr1	145137300	145137327	-
FR375364	FR375364>FR375364	chr1	145137994	145138024	-
FR060371	FR060371_dup1>FR060371	chr1	145215318	145215347	+
FR203564	FR203564_dup1>FR203564	chr1	145249107	145249136	+
FR171602	FR171602>FR171602	chr1	145273339	145273365	+
FR150609	FR150609_dup1>FR150609	chr1	145281157	145281184	+
FR271847	FR271847>FR271847	chr1	145281377	145281404	+
FR191503	FR191503_dup1>FR191503	chr1	145283689	145283715	+
FR196055	FR196055_dup1>FR196055	chr1	145286128	145286157	+
FR040459	FR040459_dup1>FR040459	chr1	145287469	145287500	+
FR386921	FR386921_dup1>FR386921	chr1	145287602	145287632	+
FR375673	FR375673>FR375673	chr1	145290810	145290839	+
FR259448	FR259448_dup3>FR259448	chr1	145292842	145292868	+
FR081161	FR081161_dup4>FR081161	chr1	145292862	145292888	+
FR080278	FR080278_dup3>FR080278	chr1	145292939	145292968	+
FR136759	FR136759_dup3>FR136759	chr1	145296761	145296787	-
FR256017	FR256017_dup4>FR256017	chr1	145299537	145299563	+
FR011313	FR011313_dup3>FR011313	chr1	145310301	145310330	+
FR011313	FR011313_dup4>FR011313	chr1	145310301	145310330	+
FR089694	FR089694_dup1>FR089694	chr1	145310454	145310480	-
FR089694	FR089694_dup2>FR089694	chr1	145310454	145310480	-
FR167173	FR167173_dup2>FR167173	chr1	145310494	145310523	+
FR167173	FR167173_dup3>FR167173	chr1	145310494	145310523	+
FR000035	FR000035_dup2>FR000035	chr1	145310952	145310979	-
FR000035	FR000035_dup3>FR000035	chr1	145310952	145310979	-
FR309330	FR309330_dup50>FR309330	chr1	145311975	145312003	+
FR298686	FR298686_dup17>FR298686	chr1	145312682	145312711	+
FR068461	FR068461_dup7>FR068461	chr1	145312825	145312852	-
FR319299	FR319299_dup28>FR319299	chr1	145314833	145314862	+
FR309330	FR309330_dup39>FR309330	chr1	145315093	145315121	+
FR309330	FR309330_dup34>FR309330	chr1	145316701	145316729	+
FR309330	FR309330_dup49>FR309330	chr1	145316701	145316729	+
FR298686	FR298686_dup21>FR298686	chr1	145317410	145317439	+
FR068461	FR068461_dup2>FR068461	chr1	145317553	145317580	-
FR319299	FR319299_dup23>FR319299	chr1	145319553	145319582	+
FR309330	FR309330_dup48>FR309330	chr1	145319813	145319841	+
FR309330	FR309330_dup42>FR309330	chr1	145321419	145321447	+
FR298686	FR298686_dup15>FR298686	chr1	145322128	145322157	+
FR068461	FR068461_dup4>FR068461	chr1	145322271	145322298	-
FR319299	FR319299_dup25>FR319299	chr1	145324277	145324306	+
FR309330	FR309330_dup44>FR309330	chr1	145324537	145324565	+
FR309330	FR309330_dup45>FR309330	chr1	145326141	145326169	+
FR298686	FR298686_dup18>FR298686	chr1	145326850	145326879	+
FR068461	FR068461_dup9>FR068461	chr1	145326993	145327020	-
FR319299	FR319299_dup22>FR319299	chr1	145329008	145329037	+
FR309330	FR309330_dup37>FR309330	chr1	145329268	145329296	+
FR309330	FR309330_dup51>FR309330	chr1	145330872	145330900	+
FR298686	FR298686_dup20>FR298686	chr1	145331579	145331608	+
FR068461	FR068461_dup10>FR068461	chr1	145331722	145331749	-
FR319299	FR319299_dup24>FR319299	chr1	145333726	145333755	+
FR309330	FR309330_dup43>FR309330	chr1	145333986	145334014	+
FR309330	FR309330_dup33>FR309330	chr1	145335578	145335606	+
FR298686	FR298686_dup19>FR298686	chr1	145336285	145336314	+
FR068461	FR068461_dup1>FR068461	chr1	145336428	145336455	-
FR319299	FR319299_dup27>FR319299	chr1	145338446	145338475	+
FR309330	FR309330_dup36>FR309330	chr1	145338706	145338734	+
FR309330	FR309330_dup38>FR309330	chr1	145340298	145340326	+
FR298686	FR298686_dup14>FR298686	chr1	145341005	145341034	+
FR068461	FR068461_dup8>FR068461	chr1	145341148	145341175	-
FR319299	FR319299_dup19>FR319299	chr1	145343170	145343199	+
FR309330	FR309330_dup41>FR309330	chr1	145343430	145343458	+
FR309330	FR309330_dup35>FR309330	chr1	145345022	145345050	+
FR298686	FR298686_dup12>FR298686	chr1	145345729	145345758	+
FR068461	FR068461_dup5>FR068461	chr1	145345872	145345899	-
FR319299	FR319299_dup20>FR319299	chr1	145347894	145347923	+
FR309330	FR309330_dup46>FR309330	chr1	145348154	145348182	+
FR309330	FR309330_dup40>FR309330	chr1	145349752	145349780	+
FR298686	FR298686_dup13>FR298686	chr1	145350459	145350488	+
FR068461	FR068461_dup6>FR068461	chr1	145350602	145350629	-
FR319299	FR319299_dup21>FR319299	chr1	145352614	145352643	+
FR309330	FR309330_dup47>FR309330	chr1	145352874	145352902	+
FR309330	FR309330_dup52>FR309330	chr1	145354484	145354512	+
FR298686	FR298686_dup16>FR298686	chr1	145355191	145355220	+
FR068461	FR068461_dup3>FR068461	chr1	145355334	145355361	-
FR319299	FR319299_dup26>FR319299	chr1	145357346	145357375	+
FR309330	FR309330_dup32>FR309330	chr1	145357606	145357634	+
FR309330	FR309330_dup56>FR309330	chr1	145359204	145359232	+
FR298686	FR298686_dup22>FR298686	chr1	145359911	145359940	+
FR309330	FR309330_dup55>FR309330	chr1	145360744	145360772	+
FR298686	FR298686_dup23>FR298686	chr1	145361453	145361482	+
FR068461	FR068461_dup12>FR068461	chr1	145361596	145361623	-
FR319299	FR319299_dup29>FR319299	chr1	145363608	145363637	+
FR309330	FR309330_dup53>FR309330	chr1	145363868	145363896	+
FR309330	FR309330_dup54>FR309330	chr1	145365476	145365504	+
FR298686	FR298686_dup24>FR298686	chr1	145366183	145366212	+
FR068461	FR068461_dup11>FR068461	chr1	145366326	145366353	-
FR082386	FR082386_dup3>FR082386	chr1	145368873	145368901	+
FR175406	FR175406>FR175406	chr1	145438509	145438538	+
FR242050	FR242050>FR242050	chr1	145438509	145438536	+
FR379199	FR379199>FR379199	chr1	145442741	145442769	-
FR052691	FR052691>FR052691	chr1	145575990	145576016	+
FR013266	FR013266>FR013266	chr1	145625934	145625960	+
FR139993	FR139993>FR139993	chr1	145828779	145828805	+
FR311968	FR311968>FR311968	chr1	145829737	145829765	-
FR342673	FR342673>FR342673	chr1	145951701	145951727	+
FR109883	FR109883>FR109883	chr1	145963283	145963310	+
FR056933	FR056933>FR056933	chr1	145984893	145984921	+
FR157326	FR157326>FR157326	chr1	146018257	146018284	+
FR385379	FR385379_dup3>FR385379	chr1	146033806	146033835	-
FR082386	FR082386_dup4>FR082386	chr1	146033949	146033977	-
FR309330	FR309330_dup57>FR309330	chr1	146035818	146035846	-
FR298686	FR298686_dup25>FR298686	chr1	146038238	146038267	-
FR000035	FR000035_dup4>FR000035	chr1	146039975	146040002	+
FR167173	FR167173_dup4>FR167173	chr1	146040431	146040460	-
FR089694	FR089694_dup3>FR089694	chr1	146040474	146040500	+
FR011313	FR011313_dup5>FR011313	chr1	146040624	146040653	-
FR136759	FR136759_dup4>FR136759	chr1	146047854	146047880	+
FR263102	FR263102>FR263102	chr1	146049748	146049777	-
FR256017	FR256017_dup5>FR256017	chr1	146051375	146051401	-
FR136759	FR136759_dup5>FR136759	chr1	146054084	146054110	+
FR113589	FR113589_dup2>FR113589	chr1	146057691	146057718	-
FR080278	FR080278_dup4>FR080278	chr1	146057881	146057910	-
FR081161	FR081161_dup5>FR081161	chr1	146057961	146057987	-
FR259448	FR259448_dup4>FR259448	chr1	146057981	146058007	-
FR235378	FR235378>FR235378	chr1	146065280	146065310	-
FR382667	FR382667_dup2>FR382667	chr1	146066101	146066129	-
FR175225	FR175225_dup5>FR175225	chr1	146066118	146066145	-
FR391746	FR391746>FR391746	chr1	146077123	146077152	-
FR276387	FR276387>FR276387	chr1	146081586	146081614	-
FR037632	FR037632>FR037632	chr1	146084093	146084123	+
FR319299	FR319299_dup30>FR319299	chr1	146459427	146459456	+
FR309330	FR309330_dup59>FR309330	chr1	146459687	146459715	+
FR309330	FR309330_dup60>FR309330	chr1	146461308	146461336	+
FR298686	FR298686_dup26>FR298686	chr1	146462015	146462044	+
FR319299	FR319299_dup31>FR319299	chr1	146464193	146464222	+
FR309330	FR309330_dup58>FR309330	chr1	146464453	146464481	+
FR082386	FR082386_dup5>FR082386	chr1	146466310	146466338	+
FR298416	FR298416_dup2>FR298416	chr1	146494583	146494610	-
FR000035	FR000035_dup5>FR000035	chr1	146585981	146586008	+
FR089694	FR089694_dup4>FR089694	chr1	146586480	146586506	+
FR011313	FR011313_dup6>FR011313	chr1	146586630	146586659	-
FR037874	FR037874>FR037874	chr1	146629482	146629511	-
FR343345	FR343345>FR343345	chr1	146649838	146649864	+
FR344302	FR344302>FR344302	chr1	146726556	146726583	+
FR304954	FR304954>FR304954	chr1	146736094	146736120	+
FR212163	FR212163>FR212163	chr1	146742998	146743024	-
FR297906	FR297906>FR297906	chr1	146745476	146745504	-
FR031996	FR031996>FR031996	chr1	146746001	146746028	-
FR179398	FR179398>FR179398	chr1	146747727	146747753	-
FR019480	FR019480>FR019480	chr1	146751571	146751598	+
FR338299	FR338299>FR338299	chr1	146760660	146760686	-
FR007145	FR007145>FR007145	chr1	146763742	146763771	-
FR341480	FR341480>FR341480	chr1	146764695	146764722	+
FR025859	FR025859>FR025859	chr1	146766490	146766518	-
FR173392	FR173392>FR173392	chr1	146969322	146969349	-
FR311968	FR311968_dup1>FR311968	chr1	147397817	147397845	+
FR139993	FR139993_dup1>FR139993	chr1	147398777	147398803	-
FR342673	FR342673_dup1>FR342673	chr1	147493419	147493445	+
FR109883	FR109883_dup1>FR109883	chr1	147505017	147505044	+
FR056933	FR056933_dup1>FR056933	chr1	147526644	147526672	+
FR157326	FR157326_dup1>FR157326	chr1	147560037	147560064	+
FR385379	FR385379_dup4>FR385379	chr1	147575587	147575616	-
FR082386	FR082386_dup6>FR082386	chr1	147575730	147575758	-
FR309330	FR309330_dup62>FR309330	chr1	147577599	147577627	-
FR298686	FR298686_dup27>FR298686	chr1	147580015	147580044	-
FR309330	FR309330_dup61>FR309330	chr1	147580723	147580751	-
FR000035	FR000035_dup6>FR000035	chr1	147581750	147581777	+
FR167173	FR167173_dup5>FR167173	chr1	147582206	147582235	-
FR089694	FR089694_dup5>FR089694	chr1	147582249	147582275	+
FR011313	FR011313_dup7>FR011313	chr1	147582399	147582428	-
FR136759	FR136759_dup6>FR136759	chr1	147589640	147589666	+
FR263102	FR263102_dup1>FR263102	chr1	147591534	147591563	-
FR256017	FR256017_dup6>FR256017	chr1	147593161	147593187	-
FR136759	FR136759_dup7>FR136759	chr1	147595921	147595947	+
FR113589	FR113589_dup3>FR113589	chr1	147599528	147599555	-
FR080278	FR080278_dup5>FR080278	chr1	147599718	147599747	-
FR081161	FR081161_dup6>FR081161	chr1	147599798	147599824	-
FR259448	FR259448_dup5>FR259448	chr1	147599818	147599844	-
FR235378	FR235378_dup1>FR235378	chr1	147607116	147607146	-
FR382667	FR382667_dup3>FR382667	chr1	147607937	147607965	-
FR175225	FR175225_dup6>FR175225	chr1	147607954	147607981	-
FR391746	FR391746_dup1>FR391746	chr1	147618959	147618988	-
FR276387	FR276387_dup1>FR276387	chr1	147623422	147623450	-
FR035307	FR035307>FR035307	chr1	147716405	147716431	+
FR360674	FR360674_dup3>FR360674	chr1	147889813	147889841	+
FR082386	FR082386_dup7>FR082386	chr1	148004332	148004360	-
FR309330	FR309330_dup65>FR309330	chr1	148006182	148006210	-
FR319299	FR319299_dup32>FR319299	chr1	148006441	148006470	-
FR068461	FR068461_dup14>FR068461	chr1	148008451	148008478	+
FR298686	FR298686_dup28>FR298686	chr1	148008592	148008621	-
FR309330	FR309330_dup63>FR309330	chr1	148009300	148009328	-
FR298686	FR298686_dup30>FR298686	chr1	148010132	148010161	-
FR309330	FR309330_dup66>FR309330	chr1	148010840	148010868	-
FR309330	FR309330_dup64>FR309330	chr1	148012459	148012487	-
FR319299	FR319299_dup33>FR319299	chr1	148012718	148012747	-
FR068461	FR068461_dup13>FR068461	chr1	148014732	148014759	+
FR298686	FR298686_dup29>FR298686	chr1	148014873	148014902	-
FR309330	FR309330_dup67>FR309330	chr1	148015581	148015609	-
FR000035	FR000035_dup7>FR000035	chr1	148016588	148016615	+
FR167173	FR167173_dup6>FR167173	chr1	148017043	148017072	-
FR089694	FR089694_dup6>FR089694	chr1	148017086	148017112	+
FR011313	FR011313_dup8>FR011313	chr1	148017236	148017265	-
FR136759	FR136759_dup8>FR136759	chr1	148024496	148024522	+
FR082386	FR082386_dup8>FR082386	chr1	148251659	148251687	-
FR309330	FR309330_dup74>FR309330	chr1	148253509	148253537	-
FR319299	FR319299_dup48>FR319299	chr1	148253768	148253797	-
FR298686	FR298686_dup35>FR298686	chr1	148255941	148255970	-
FR309330	FR309330_dup75>FR309330	chr1	148256649	148256677	-
FR309330	FR309330_dup76>FR309330	chr1	148258273	148258301	-
FR319299	FR319299_dup38>FR319299	chr1	148258532	148258561	-
FR298686	FR298686_dup42>FR298686	chr1	148260705	148260734	-
FR309330	FR309330_dup88>FR309330	chr1	148261413	148261441	-
FR309330	FR309330_dup95>FR309330	chr1	148263037	148263065	-
FR319299	FR319299_dup42>FR319299	chr1	148263296	148263325	-
FR298686	FR298686_dup32>FR298686	chr1	148265465	148265494	-
FR309330	FR309330_dup70>FR309330	chr1	148266173	148266201	-
FR309330	FR309330_dup73>FR309330	chr1	148267797	148267825	-
FR319299	FR319299_dup47>FR319299	chr1	148268056	148268085	-
FR298686	FR298686_dup33>FR298686	chr1	148270237	148270266	-
FR309330	FR309330_dup85>FR309330	chr1	148270945	148270973	-
FR309330	FR309330_dup80>FR309330	chr1	148272571	148272599	-
FR319299	FR319299_dup39>FR319299	chr1	148272830	148272859	-
FR298686	FR298686_dup39>FR298686	chr1	148275001	148275030	-
FR309330	FR309330_dup98>FR309330	chr1	148275709	148275737	-
FR309330	FR309330_dup96>FR309330	chr1	148277335	148277363	-
FR319299	FR319299_dup44>FR319299	chr1	148277594	148277623	-
FR309330	FR309330_dup72>FR309330	chr1	148280526	148280554	-
FR319299	FR319299_dup36>FR319299	chr1	148280785	148280814	-
FR309330	FR309330_dup71>FR309330	chr1	148283719	148283747	-
FR319299	FR319299_dup35>FR319299	chr1	148283978	148284007	-
FR309330	FR309330_dup84>FR309330	chr1	148286912	148286940	-
FR319299	FR319299_dup41>FR319299	chr1	148287171	148287200	-
FR298686	FR298686_dup36>FR298686	chr1	148289350	148289379	-
FR309330	FR309330_dup81>FR309330	chr1	148290058	148290086	-
FR309330	FR309330_dup79>FR309330	chr1	148291682	148291710	-
FR319299	FR319299_dup46>FR319299	chr1	148291941	148291970	-
FR298686	FR298686_dup38>FR298686	chr1	148294120	148294149	-
FR309330	FR309330_dup82>FR309330	chr1	148294828	148294856	-
FR309330	FR309330_dup91>FR309330	chr1	148296452	148296480	-
FR319299	FR319299_dup45>FR319299	chr1	148296711	148296740	-
FR298686	FR298686_dup34>FR298686	chr1	148298890	148298919	-
FR309330	FR309330_dup94>FR309330	chr1	148299598	148299626	-
FR309330	FR309330_dup83>FR309330	chr1	148301222	148301250	-
FR319299	FR319299_dup40>FR319299	chr1	148301481	148301510	-
FR298686	FR298686_dup43>FR298686	chr1	148303650	148303679	-
FR309330	FR309330_dup87>FR309330	chr1	148304358	148304386	-
FR309330	FR309330_dup86>FR309330	chr1	148305982	148306010	-
FR319299	FR319299_dup37>FR319299	chr1	148306241	148306270	-
FR298686	FR298686_dup40>FR298686	chr1	148308424	148308453	-
FR309330	FR309330_dup77>FR309330	chr1	148309132	148309160	-
FR309330	FR309330_dup92>FR309330	chr1	148310756	148310784	-
FR319299	FR319299_dup34>FR319299	chr1	148311015	148311044	-
FR298686	FR298686_dup41>FR298686	chr1	148313186	148313215	-
FR309330	FR309330_dup68>FR309330	chr1	148313894	148313922	-
FR309330	FR309330_dup69>FR309330	chr1	148315518	148315546	-
FR319299	FR319299_dup49>FR319299	chr1	148315777	148315806	-
FR298686	FR298686_dup44>FR298686	chr1	148317958	148317987	-
FR309330	FR309330_dup90>FR309330	chr1	148318666	148318694	-
FR309330	FR309330_dup89>FR309330	chr1	148320290	148320318	-
FR319299	FR319299_dup43>FR319299	chr1	148320549	148320578	-
FR298686	FR298686_dup37>FR298686	chr1	148322706	148322735	-
FR309330	FR309330_dup93>FR309330	chr1	148323414	148323442	-
FR309330	FR309330_dup97>FR309330	chr1	148325038	148325066	-
FR319299	FR319299_dup50>FR319299	chr1	148325297	148325326	-
FR298686	FR298686_dup31>FR298686	chr1	148327468	148327497	-
FR309330	FR309330_dup78>FR309330	chr1	148328176	148328204	-
FR000035	FR000035_dup8>FR000035	chr1	148329209	148329236	+
FR167173	FR167173_dup7>FR167173	chr1	148329665	148329694	-
FR011313	FR011313_dup9>FR011313	chr1	148329858	148329887	-
FR256017	FR256017_dup7>FR256017	chr1	148340614	148340640	-
FR136759	FR136759_dup9>FR136759	chr1	148343379	148343405	+
FR113589	FR113589_dup4>FR113589	chr1	148347005	148347032	-
FR080278	FR080278_dup6>FR080278	chr1	148347195	148347224	-
FR081161	FR081161_dup7>FR081161	chr1	148347275	148347301	-
FR259448	FR259448_dup6>FR259448	chr1	148347295	148347321	-
FR382667	FR382667_dup4>FR382667	chr1	148354212	148354240	-
FR175225	FR175225_dup7>FR175225	chr1	148354229	148354256	-
FR403454	FR403454_dup2>FR403454	chr1	148556108	148556134	+
FR345793	FR345793_dup2>FR345793	chr1	148561058	148561085	+
FR175225	FR175225_dup8>FR175225	chr1	148568848	148568875	+
FR175225	FR175225_dup9>FR175225	chr1	148568848	148568875	+
FR382667	FR382667_dup5>FR382667	chr1	148568864	148568892	+
FR382667	FR382667_dup6>FR382667	chr1	148568864	148568892	+
FR259448	FR259448_dup7>FR259448	chr1	148577086	148577112	+
FR081161	FR081161_dup8>FR081161	chr1	148577106	148577132	+
FR080278	FR080278_dup7>FR080278	chr1	148577183	148577212	+
FR113589	FR113589_dup5>FR113589	chr1	148577375	148577402	+
FR011313	FR011313_dup10>FR011313	chr1	148588189	148588218	+
FR089694	FR089694_dup7>FR089694	chr1	148588342	148588368	-
FR000035	FR000035_dup9>FR000035	chr1	148588840	148588867	-
FR309330	FR309330_dup99>FR309330	chr1	148589850	148589878	+
FR298686	FR298686_dup45>FR298686	chr1	148590557	148590586	+
FR319299	FR319299_dup51>FR319299	chr1	148592720	148592749	+
FR309330	FR309330_dup100>FR309330	chr1	148592980	148593008	+
FR082386	FR082386_dup9>FR082386	chr1	148594829	148594857	+
FR259448	FR259448_dup8>FR259448	chr1	148739172	148739198	+
FR081161	FR081161_dup9>FR081161	chr1	148739192	148739218	+
FR080278	FR080278_dup8>FR080278	chr1	148739269	148739298	+
FR113589	FR113589_dup6>FR113589	chr1	148739460	148739487	+
FR011313	FR011313_dup11>FR011313	chr1	148750233	148750262	+
FR167173	FR167173_dup8>FR167173	chr1	148750426	148750455	+
FR000035	FR000035_dup10>FR000035	chr1	148750884	148750911	-
FR309330	FR309330_dup101>FR309330	chr1	148751898	148751926	+
FR298686	FR298686_dup46>FR298686	chr1	148752605	148752634	+
FR319299	FR319299_dup52>FR319299	chr1	148754764	148754793	+
FR309330	FR309330_dup102>FR309330	chr1	148755024	148755052	+
FR082386	FR082386_dup10>FR082386	chr1	148756873	148756901	+
FR382000	FR382000_dup1>FR382000	chr1	148853955	148853981	-
FR048863	FR048863>FR048863	chr1	149025507	149025535	-
FR226523	FR226523>FR226523	chr1	149025519	149025545	-
FR031025	FR031025_dup1>FR031025	chr1	149047302	149047330	-
FR385379	FR385379_dup5>FR385379	chr1	149089516	149089545	-
FR068461	FR068461_dup15>FR068461	chr1	149092127	149092154	+
FR309330	FR309330_dup103>FR309330	chr1	149092969	149092997	-
FR081161	FR081161_dup10>FR081161	chr1	149106594	149106620	-
FR276387	FR276387_dup2>FR276387	chr1	149137281	149137309	-
FR360674	FR360674_dup4>FR360674	chr1	149242322	149242350	+
FR340166	FR340166>FR340166	chr1	149288443	149288470	-
FR360674	FR360674_dup5>FR360674	chr1	149629755	149629783	+
FR340166	FR340166_dup1>FR340166	chr1	149673989	149674016	-
FR011763	FR011763_dup1>FR011763	chr1	149784618	149784645	-
FR088305	FR088305>FR088305	chr1	149800009	149800035	-
FR324841	FR324841>FR324841	chr1	149813994	149814021	+
FR324841	FR324841_dup1>FR324841	chr1	149822926	149822953	-
FR088305	FR088305_dup1>FR088305	chr1	149836912	149836938	+
FR324841	FR324841_dup2>FR324841	chr1	149858770	149858797	-
FR059006	FR059006>FR059006	chr1	149871765	149871792	+
FR246409	FR246409>FR246409	chr1	149898737	149898768	-
FR116523	FR116523>FR116523	chr1	149911140	149911169	-
FR098830	FR098830>FR098830	chr1	150477921	150477937	+
FR059386	FR059386>FR059386	chr1	150548837	150548865	-
FR060803	FR060803>FR060803	chr1	150551446	150551472	-
FR320227	FR320227>FR320227	chr1	151258824	151258854	+
FR245074	FR245074>FR245074	chr1	151396666	151396694	-
FR251785	FR251785>FR251785	chr1	151666340	151666366	+
FR294990	FR294990>FR294990	chr1	151669563	151669589	+
FR188880	FR188880>FR188880	chr1	151670795	151670825	+
FR054957	FR054957>FR054957	chr1	151751393	151751423	-
FR289279	FR289279>FR289279	chr1	151847303	151847330	-
FR017086	FR017086>FR017086	chr1	151867507	151867534	-
FR387105	FR387105>FR387105	chr1	151995610	151995639	+
FR348315	FR348315>FR348315	chr1	152052603	152052631	-
FR334063	FR334063>FR334063	chr1	152052945	152052972	-
FR263680	FR263680>FR263680	chr1	152087613	152087641	+
FR074749	FR074749>FR074749	chr1	152164111	152164138	+
FR037074	FR037074>FR037074	chr1	152165406	152165432	+
FR307764	FR307764>FR307764	chr1	152165684	152165710	+
FR284053	FR284053>FR284053	chr1	152185937	152185968	+
FR224678	FR224678_dup4>FR224678	chr1	152186353	152186379	+
FR343715	FR343715>FR343715	chr1	152186970	152187000	+
FR257727	FR257727>FR257727	chr1	152187074	152187105	+
FR284053	FR284053_dup1>FR284053	chr1	152187347	152187378	+
FR224678	FR224678_dup1>FR224678	chr1	152187763	152187789	+
FR343715	FR343715_dup4>FR343715	chr1	152188380	152188410	+
FR257727	FR257727_dup1>FR257727	chr1	152188484	152188515	+
FR284053	FR284053_dup2>FR284053	chr1	152188757	152188788	+
FR224678	FR224678_dup2>FR224678	chr1	152189173	152189199	+
FR343715	FR343715_dup2>FR343715	chr1	152189790	152189820	+
FR257727	FR257727_dup2>FR257727	chr1	152189894	152189925	+
FR284053	FR284053_dup3>FR284053	chr1	152190167	152190198	+
FR224678	FR224678_dup3>FR224678	chr1	152190583	152190609	+
FR343715	FR343715_dup5>FR343715	chr1	152191200	152191230	+
FR343715	FR343715_dup3>FR343715	chr1	152191893	152191923	+
FR343715	FR343715_dup6>FR343715	chr1	152192598	152192628	+
FR224678	FR224678>FR224678	chr1	152192689	152192715	+
FR343715	FR343715_dup1>FR343715	chr1	152193300	152193330	+
FR217301	FR217301>FR217301	chr1	152276508	152276534	+
FR217301	FR217301_dup3>FR217301	chr1	152277480	152277506	+
FR217301	FR217301_dup2>FR217301	chr1	152278452	152278478	+
FR217301	FR217301_dup4>FR217301	chr1	152279424	152279450	+
FR217301	FR217301_dup1>FR217301	chr1	152280396	152280422	+
FR361146	FR361146>FR361146	chr1	152281409	152281439	+
FR071844	FR071844>FR071844	chr1	152328079	152328107	-
FR393240	FR393240>FR393240	chr1	152392895	152392921	+
FR078486	FR078486>FR078486	chr1	153195045	153195074	-
FR138015	FR138015>FR138015	chr1	153263678	153263704	-
FR202507	FR202507>FR202507	chr1	153506998	153507025	+
FR303100	FR303100>FR303100	chr1	153732022	153732050	+
FR378005	FR378005>FR378005	chr1	153746135	153746161	+
FR179448	FR179448>FR179448	chr1	154031043	154031073	-
FR052023	FR052023>FR052023	chr1	154325468	154325494	-
FR041470	FR041470>FR041470	chr1	154351099	154351130	-
FR006950	FR006950_dup1>FR006950	chr1	154351276	154351305	-
FR327876	FR327876_dup1>FR327876	chr1	154351341	154351368	-
FR362226	FR362226>FR362226	chr1	154480915	154480944	+
FR151257	FR151257>FR151257	chr1	154570932	154570958	-
FR132247	FR132247>FR132247	chr1	154680109	154680137	+
FR051288	FR051288>FR051288	chr1	154794576	154794603	-
FR391293	FR391293>FR391293	chr1	154931241	154931270	-
FR023443	FR023443>FR023443	chr1	154931782	154931811	-
FR038979	FR038979>FR038979	chr1	155365274	155365300	-
FR122917	FR122917>FR122917	chr1	155403670	155403696	-
FR124791	FR124791>FR124791	chr1	155581977	155582006	+
FR107635	FR107635>FR107635	chr1	155584347	155584376	+
FR000248	FR000248>FR000248	chr1	155622402	155622428	+
FR124791	FR124791_dup1>FR124791	chr1	155717557	155717586	+
FR107635	FR107635_dup1>FR107635	chr1	155720211	155720240	+
FR037231	FR037231>FR037231	chr1	155720502	155720531	+
FR058201	FR058201>FR058201	chr1	155823283	155823309	-
FR135586	FR135586>FR135586	chr1	155869137	155869165	-
FR298737	FR298737>FR298737	chr1	155889808	155889839	-
FR175260	FR175260>FR175260	chr1	155889811	155889839	-
FR067076	FR067076>FR067076	chr1	156169727	156169754	+
FR090090	FR090090>FR090090	chr1	156220049	156220079	-
FR043044	FR043044>FR043044	chr1	156305621	156305647	-
FR261726	FR261726>FR261726	chr1	156309542	156309568	+
FR274572	FR274572>FR274572	chr1	156314468	156314496	+
FR196088	FR196088>FR196088	chr1	156316581	156316608	+
FR005783	FR005783>FR005783	chr1	156316583	156316609	+
FR384071	FR384071>FR384071	chr1	156369425	156369451	-
FR136176	FR136176>FR136176	chr1	156692851	156692879	-
FR327243	FR327243>FR327243	chr1	156710843	156710869	-
FR101198	FR101198>FR101198	chr1	157340861	157340887	-
FR315262	FR315262>FR315262	chr1	157345193	157345219	-
FR216296	FR216296>FR216296	chr1	157346871	157346898	-
FR315262	FR315262_dup1>FR315262	chr1	157461360	157461386	+
FR302510	FR302510>FR302510	chr1	157743086	157743112	+
FR347131	FR347131>FR347131	chr1	157804424	157804453	+
FR098208	FR098208>FR098208	chr1	158485150	158485176	+
FR080560	FR080560>FR080560	chr1	160184367	160184393	+
FR006950	FR006950_dup2>FR006950	chr1	160236729	160236758	-
FR327876	FR327876_dup2>FR327876	chr1	160236794	160236821	-
FR230744	FR230744>FR230744	chr1	160793798	160793825	+
FR105744	FR105744>FR105744	chr1	160897682	160897708	-
FR346600	FR346600>FR346600	chr1	160967246	160967276	-
FR075733	FR075733>FR075733	chr1	160968174	160968202	-
FR195251	FR195251>FR195251	chr1	161015478	161015505	-
FR330847	FR330847>FR330847	chr1	161069557	161069587	+
FR398697	FR398697>FR398697	chr1	161087934	161087961	+
FR083617	FR083617>FR083617	chr1	161090360	161090388	+
FR093878	FR093878>FR093878	chr1	161090389	161090415	+
FR060037	FR060037>FR060037	chr1	161092943	161092969	-
FR032884	FR032884>FR032884	chr1	161093588	161093616	+
FR353578	FR353578>FR353578	chr1	161333554	161333581	+
FR028628	FR028628_dup3>FR028628	chr1	161376525	161376555	+
FR182348	FR182348>FR182348	chr1	161969903	161969930	-
FR023082	FR023082>FR023082	chr1	162536090	162536120	+
FR276404	FR276404>FR276404	chr1	163265499	163265528	-
FR354592	FR354592>FR354592	chr1	166094666	166094692	-
FR388331	FR388331>FR388331	chr1	166127839	166127867	-
FR011882	FR011882>FR011882	chr1	166353105	166353131	+
FR357171	FR357171>FR357171	chr1	166717316	166717342	+
FR308866	FR308866>FR308866	chr1	167560887	167560913	+
FR035515	FR035515>FR035515	chr1	168053263	168053293	-
FR322805	FR322805>FR322805	chr1	168215910	168215940	+
FR026826	FR026826>FR026826	chr1	168218779	168218808	+
FR402325	FR402325>FR402325	chr1	169446940	169446966	-
FR357171	FR357171_dup1>FR357171	chr1	171652848	171652874	-
FR225197	FR225197>FR225197	chr1	171753056	171753083	+
FR019642	FR019642>FR019642	chr1	173056188	173056214	-
FR308962	FR308962>FR308962	chr1	173130886	173130912	-
FR262245	FR262245>FR262245	chr1	173772591	173772620	-
FR239212	FR239212>FR239212	chr1	173869551	173869579	+
FR112014	FR112014>FR112014	chr1	173906185	173906215	-
FR184068	FR184068>FR184068	chr1	174973917	174973945	+
FR183313	FR183313>FR183313	chr1	175013418	175013448	+
FR207723	FR207723>FR207723	chr1	175013910	175013941	-
FR081629	FR081629>FR081629	chr1	176509094	176509120	+
FR237381	FR237381>FR237381	chr1	179069777	179069809	-
FR241441	FR241441>FR241441	chr1	179556000	179556031	-
FR060191	FR060191>FR060191	chr1	179556051	179556082	-
FR063170	FR063170>FR063170	chr1	179556053	179556084	-
FR303445	FR303445>FR303445	chr1	179556136	179556166	-
FR118042	FR118042>FR118042	chr1	179556207	179556238	-
FR086969	FR086969>FR086969	chr1	179556421	179556449	+
FR003767	FR003767>FR003767	chr1	179556468	179556497	-
FR039587	FR039587>FR039587	chr1	179556478	179556507	-
FR213817	FR213817>FR213817	chr1	179556484	179556512	-
FR243065	FR243065>FR243065	chr1	179556489	179556517	-
FR150489	FR150489>FR150489	chr1	179556493	179556521	-
FR155496	FR155496>FR155496	chr1	179556493	179556523	-
FR034644	FR034644>FR034644	chr1	179556494	179556523	-
FR037077	FR037077>FR037077	chr1	179556495	179556523	-
FR064807	FR064807>FR064807	chr1	179556497	179556523	-
FR318371	FR318371>FR318371	chr1	179556515	179556543	-
FR025105	FR025105>FR025105	chr1	179556518	179556547	-
FR055919	FR055919>FR055919	chr1	179556524	179556555	-
FR333027	FR333027>FR333027	chr1	179556526	179556555	-
FR312473	FR312473>FR312473	chr1	179556534	179556564	-
FR263226	FR263226>FR263226	chr1	179556550	179556580	-
FR206434	FR206434>FR206434	chr1	179556578	179556606	-
FR116334	FR116334>FR116334	chr1	179556588	179556616	-
FR012237	FR012237>FR012237	chr1	179556689	179556719	-
FR226040	FR226040>FR226040	chr1	179556690	179556719	-
FR374470	FR374470>FR374470	chr1	179556709	179556739	-
FR067950	FR067950>FR067950	chr1	179556712	179556742	-
FR043722	FR043722>FR043722	chr1	179556747	179556777	-
FR349752	FR349752>FR349752	chr1	179556777	179556807	-
FR205787	FR205787>FR205787	chr1	179556798	179556828	-
FR300308	FR300308>FR300308	chr1	179556806	179556837	-
FR201073	FR201073>FR201073	chr1	179556807	179556837	-
FR244395	FR244395>FR244395	chr1	179556808	179556838	-
FR223615	FR223615>FR223615	chr1	179556811	179556842	-
FR091401	FR091401>FR091401	chr1	179556861	179556892	-
FR026291	FR026291>FR026291	chr1	179556863	179556892	-
FR266801	FR266801>FR266801	chr1	179556863	179556892	-
FR381021	FR381021>FR381021	chr1	179556923	179556951	-
FR157003	FR157003>FR157003	chr1	179556929	179556958	-
FR112507	FR112507>FR112507	chr1	179556956	179556986	-
FR049255	FR049255>FR049255	chr1	179557000	179557030	-
FR265828	FR265828>FR265828	chr1	179557000	179557029	-
FR022711	FR022711>FR022711	chr1	179557001	179557029	-
FR096666	FR096666>FR096666	chr1	179557001	179557031	-
FR293759	FR293759>FR293759	chr1	179557001	179557030	-
FR381265	FR381265>FR381265	chr1	179557005	179557037	-
FR365725	FR365725>FR365725	chr1	179557006	179557037	-
FR084545	FR084545>FR084545	chr1	179557007	179557037	-
FR126380	FR126380>FR126380	chr1	179557008	179557037	-
FR254526	FR254526>FR254526	chr1	179557008	179557037	-
FR049378	FR049378>FR049378	chr1	179557019	179557047	-
FR023425	FR023425>FR023425	chr1	179557028	179557058	-
FR335033	FR335033>FR335033	chr1	179557030	179557060	-
FR320497	FR320497>FR320497	chr1	179557033	179557062	-
FR186165	FR186165>FR186165	chr1	179557035	179557066	-
FR012632	FR012632>FR012632	chr1	179557040	179557067	-
FR155893	FR155893>FR155893	chr1	179557042	179557072	-
FR149263	FR149263>FR149263	chr1	179557058	179557086	-
FR153072	FR153072>FR153072	chr1	179557064	179557094	-
FR373631	FR373631>FR373631	chr1	179557075	179557105	-
FR154120	FR154120>FR154120	chr1	179557082	179557112	-
FR261483	FR261483>FR261483	chr1	179557109	179557140	-
FR094924	FR094924>FR094924	chr1	179557133	179557163	-
FR104957	FR104957>FR104957	chr1	179557140	179557171	-
FR149531	FR149531>FR149531	chr1	179557151	179557180	-
FR035500	FR035500>FR035500	chr1	179557152	179557182	-
FR041623	FR041623>FR041623	chr1	179557152	179557182	-
FR320354	FR320354>FR320354	chr1	179557153	179557179	-
FR189258	FR189258>FR189258	chr1	179557188	179557217	-
FR311410	FR311410>FR311410	chr1	179557210	179557239	-
FR316788	FR316788>FR316788	chr1	179557250	179557280	-
FR148622	FR148622>FR148622	chr1	179557251	179557280	-
FR235052	FR235052>FR235052	chr1	179557298	179557327	-
FR378372	FR378372>FR378372	chr1	179557328	179557358	-
FR106677	FR106677>FR106677	chr1	179557403	179557433	-
FR272506	FR272506>FR272506	chr1	179557404	179557433	-
FR404563	FR404563>FR404563	chr1	179557404	179557433	-
FR144201	FR144201>FR144201	chr1	179557408	179557439	-
FR309301	FR309301>FR309301	chr1	179557408	179557438	-
FR018321	FR018321>FR018321	chr1	179557409	179557438	-
FR044157	FR044157>FR044157	chr1	179557409	179557438	-
FR273057	FR273057>FR273057	chr1	179557409	179557439	-
FR333356	FR333356>FR333356	chr1	179557410	179557438	-
FR239747	FR239747>FR239747	chr1	179557412	179557444	-
FR238011	FR238011>FR238011	chr1	179557414	179557444	-
FR244194	FR244194>FR244194	chr1	179557446	179557478	-
FR347645	FR347645>FR347645	chr1	179557455	179557484	-
FR071747	FR071747>FR071747	chr1	179557456	179557484	-
FR168820	FR168820>FR168820	chr1	179557457	179557484	-
FR275034	FR275034>FR275034	chr1	179557495	179557525	-
FR082829	FR082829>FR082829	chr1	179557511	179557541	-
FR203152	FR203152>FR203152	chr1	179557525	179557555	-
FR298548	FR298548>FR298548	chr1	179557562	179557592	-
FR370622	FR370622>FR370622	chr1	179557562	179557592	-
FR149586	FR149586>FR149586	chr1	179557563	179557592	-
FR256225	FR256225>FR256225	chr1	179557563	179557592	-
FR179772	FR179772>FR179772	chr1	179557564	179557592	-
FR082075	FR082075>FR082075	chr1	179557565	179557596	-
FR132240	FR132240>FR132240	chr1	179557565	179557594	-
FR318296	FR318296>FR318296	chr1	179557566	179557596	-
FR156839	FR156839>FR156839	chr1	179557567	179557596	-
FR146108	FR146108>FR146108	chr1	179557574	179557603	-
FR067615	FR067615>FR067615	chr1	179557582	179557611	-
FR096302	FR096302>FR096302	chr1	179557583	179557611	-
FR234778	FR234778>FR234778	chr1	179557589	179557618	-
FR272018	FR272018>FR272018	chr1	179557627	179557655	-
FR215896	FR215896>FR215896	chr1	179557642	179557671	-
FR306969	FR306969>FR306969	chr1	179557657	179557687	-
FR253423	FR253423>FR253423	chr1	179557661	179557692	-
FR361529	FR361529>FR361529	chr1	179557677	179557705	-
FR400682	FR400682>FR400682	chr1	179557702	179557731	-
FR355147	FR355147>FR355147	chr1	179557704	179557735	-
FR199530	FR199530>FR199530	chr1	179557716	179557745	-
FR154334	FR154334>FR154334	chr1	179557727	179557755	-
FR147688	FR147688>FR147688	chr1	179557775	179557804	-
FR284956	FR284956>FR284956	chr1	179557809	179557838	-
FR194690	FR194690>FR194690	chr1	179557815	179557845	-
FR122883	FR122883>FR122883	chr1	179557821	179557851	-
FR305533	FR305533>FR305533	chr1	179557821	179557851	-
FR134049	FR134049>FR134049	chr1	179557831	179557861	-
FR180437	FR180437>FR180437	chr1	179557861	179557890	-
FR306302	FR306302>FR306302	chr1	179557944	179557974	-
FR052993	FR052993>FR052993	chr1	179558040	179558068	-
FR039198	FR039198>FR039198	chr1	179558082	179558113	-
FR165667	FR165667>FR165667	chr1	179558084	179558113	-
FR025978	FR025978>FR025978	chr1	179558098	179558127	-
FR253384	FR253384>FR253384	chr1	179558135	179558164	-
FR320565	FR320565>FR320565	chr1	179558163	179558192	-
FR225440	FR225440>FR225440	chr1	179558304	179558333	-
FR325528	FR325528>FR325528	chr1	179558375	179558404	-
FR165532	FR165532>FR165532	chr1	179558390	179558418	-
FR177201	FR177201>FR177201	chr1	179558411	179558440	-
FR001534	FR001534>FR001534	chr1	179558532	179558561	-
FR251809	FR251809>FR251809	chr1	179558535	179558564	-
FR186696	FR186696>FR186696	chr1	179558568	179558598	-
FR049347	FR049347>FR049347	chr1	179558597	179558626	-
FR393221	FR393221>FR393221	chr1	179558660	179558690	-
FR024210	FR024210>FR024210	chr1	179558664	179558693	-
FR319079	FR319079>FR319079	chr1	179558665	179558696	-
FR040193	FR040193>FR040193	chr1	179558671	179558702	-
FR315135	FR315135>FR315135	chr1	179558671	179558701	-
FR345948	FR345948>FR345948	chr1	179558671	179558702	-
FR216059	FR216059>FR216059	chr1	179558676	179558703	-
FR063631	FR063631>FR063631	chr1	179558711	179558742	-
FR115977	FR115977>FR115977	chr1	179558712	179558742	-
FR167084	FR167084>FR167084	chr1	179558718	179558749	-
FR341683	FR341683>FR341683	chr1	179558801	179558831	-
FR197695	FR197695>FR197695	chr1	179558807	179558839	+
FR272466	FR272466>FR272466	chr1	179558845	179558876	-
FR094764	FR094764>FR094764	chr1	179558971	179558997	-
FR325865	FR325865>FR325865	chr1	179558976	179559007	-
FR296163	FR296163>FR296163	chr1	179558978	179559007	-
FR323866	FR323866>FR323866	chr1	179558991	179559021	-
FR353495	FR353495>FR353495	chr1	179559026	179559056	-
FR357078	FR357078>FR357078	chr1	179559894	179559923	-
FR085710	FR085710>FR085710	chr1	179559936	179559966	-
FR066079	FR066079>FR066079	chr1	179559969	179559998	-
FR072362	FR072362>FR072362	chr1	179782920	179782949	+
FR244139	FR244139>FR244139	chr1	179783554	179783582	-
FR318437	FR318437>FR318437	chr1	179795028	179795058	-
FR052540	FR052540>FR052540	chr1	179804979	179805007	-
FR361464	FR361464>FR361464	chr1	179832444	179832471	-
FR077073	FR077073>FR077073	chr1	180136032	180136059	+
FR284128	FR284128>FR284128	chr1	180147944	180147974	+
FR195526	FR195526>FR195526	chr1	180167455	180167486	+
FR115937	FR115937>FR115937	chr1	180244371	180244399	+
FR007158	FR007158>FR007158	chr1	180935604	180935631	-
FR391448	FR391448>FR391448	chr1	181060976	181061004	+
FR388457	FR388457>FR388457	chr1	181162706	181162733	+
FR106749	FR106749>FR106749	chr1	182026693	182026721	+
FR064968	FR064968>FR064968	chr1	182929076	182929105	+
FR046781	FR046781>FR046781	chr1	182929214	182929243	+
FR106241	FR106241>FR106241	chr1	183496826	183496854	+
FR182691	FR182691>FR182691	chr1	184597307	184597335	+
FR177847	FR177847>FR177847	chr1	192685512	192685540	+
FR285641	FR285641>FR285641	chr1	192685512	192685541	+
FR299984	FR299984>FR299984	chr1	192685512	192685541	+
FR026107	FR026107>FR026107	chr1	192685513	192685541	+
FR149081	FR149081>FR149081	chr1	192685513	192685541	+
FR251341	FR251341>FR251341	chr1	198649922	198649952	+
FR348546	FR348546>FR348546	chr1	200378807	200378833	-
FR090670	FR090670>FR090670	chr1	200940318	200940347	-
FR148421	FR148421>FR148421	chr1	201947867	201947893	+
FR358552	FR358552>FR358552	chr1	202264528	202264555	+
FR084819	FR084819>FR084819	chr1	202287817	202287847	+
FR308310	FR308310>FR308310	chr1	202552721	202552751	+
FR392973	FR392973>FR392973	chr1	202552975	202553006	+
FR200322	FR200322>FR200322	chr1	202553326	202553355	+
FR377900	FR377900>FR377900	chr1	202698251	202698281	-
FR350392	FR350392>FR350392	chr1	202850207	202850234	-
FR324323	FR324323>FR324323	chr1	202878209	202878235	-
FR390672	FR390672>FR390672	chr1	202881157	202881183	+
FR372349	FR372349>FR372349	chr1	202977888	202977915	-
FR270441	FR270441>FR270441	chr1	202985215	202985242	+
FR246170	FR246170>FR246170	chr1	203690482	203690509	+
FR190502	FR190502_dup2>FR190502	chr1	204315939	204315966	-
FR266896	FR266896_dup1>FR266896	chr1	204316055	204316087	-
FR039507	FR039507_dup1>FR039507	chr1	204316111	204316137	-
FR118433	FR118433>FR118433	chr1	204379157	204379185	-
FR320878	FR320878>FR320878	chr1	204380415	204380441	-
FR264584	FR264584>FR264584	chr1	204380794	204380824	-
FR064915	FR064915>FR064915	chr1	204380885	204380912	-
FR135923	FR135923>FR135923	chr1	204522838	204522865	+
FR165794	FR165794>FR165794	chr1	204597910	204597937	+
FR377206	FR377206>FR377206	chr1	204598086	204598117	+
FR167687	FR167687>FR167687	chr1	205055929	205055955	-
FR302454	FR302454>FR302454	chr1	205114893	205114924	-
FR076673	FR076673>FR076673	chr1	205238422	205238449	+
FR371874	FR371874_dup2>FR371874	chr1	206093205	206093233	+
FR369403	FR369403_dup2>FR369403	chr1	206557398	206557424	+
FR055134	FR055134_dup1>FR055134	chr1	206566188	206566214	+
FR313962	FR313962_dup1>FR313962	chr1	206576270	206576296	+
FR367733	FR367733_dup1>FR367733	chr1	206579617	206579643	-
FR223842	FR223842>FR223842	chr1	206581824	206581850	+
FR345539	FR345539_dup1>FR345539	chr1	206582294	206582321	+
FR095573	FR095573_dup1>FR095573	chr1	206702816	206702844	+
FR364061	FR364061>FR364061	chr1	206770512	206770541	-
FR019186	FR019186>FR019186	chr1	206823479	206823508	+
FR022029	FR022029>FR022029	chr1	207659104	207659123	-
FR270351	FR270351>FR270351	chr1	207993173	207993204	+
FR009639	FR009639_dup1>FR009639	chr1	208870871	208870897	-
FR035849	FR035849_dup2>FR035849	chr1	208871016	208871043	-
FR385035	FR385035>FR385035	chr1	209405683	209405711	+
FR350664	FR350664>FR350664	chr1	209405695	209405722	+
FR030564	FR030564>FR030564	chr1	209405717	209405743	+
FR347283	FR347283>FR347283	chr1	209405728	209405759	+
FR039844	FR039844>FR039844	chr1	209405770	209405799	+
FR029701	FR029701>FR029701	chr1	209405900	209405929	+
FR299915	FR299915>FR299915	chr1	209406020	209406048	+
FR044218	FR044218>FR044218	chr1	209406028	209406059	-
FR139459	FR139459>FR139459	chr1	209406047	209406076	+
FR306308	FR306308>FR306308	chr1	211380847	211380877	-
FR079055	FR079055>FR079055	chr1	211380977	211381003	+
FR306737	FR306737>FR306737	chr1	211380977	211381006	+
FR215796	FR215796>FR215796	chr1	212045831	212045860	-
FR190502	FR190502_dup3>FR190502	chr1	212224901	212224928	-
FR266896	FR266896_dup2>FR266896	chr1	212225017	212225049	-
FR039507	FR039507_dup2>FR039507	chr1	212225073	212225099	-
FR304116	FR304116_dup3>FR304116	chr1	212225099	212225126	-
FR372367	FR372367>FR372367	chr1	212277717	212277748	+
FR262893	FR262893>FR262893	chr1	212538208	212538234	-
FR315890	FR315890>FR315890	chr1	212900671	212900697	-
FR318344	FR318344>FR318344	chr1	214436011	214436040	-
FR356515	FR356515>FR356515	chr1	214495470	214495498	-
FR206475	FR206475>FR206475	chr1	214526913	214526939	-
FR017647	FR017647>FR017647	chr1	214527077	214527103	-
FR229523	FR229523>FR229523	chr1	220202198	220202216	+
FR095573	FR095573_dup2>FR095573	chr1	220621973	220622001	+
FR328826	FR328826>FR328826	chr1	221582750	221582776	+
FR128636	FR128636>FR128636	chr1	222641983	222642013	-
FR115573	FR115573>FR115573	chr1	222642628	222642659	-
FR179972	FR179972>FR179972	chr1	222642738	222642768	-
FR291823	FR291823>FR291823	chr1	222642754	222642783	-
FR307140	FR307140_dup3>FR307140	chr1	222643233	222643261	-
FR193117	FR193117_dup3>FR193117	chr1	222643889	222643917	-
FR107430	FR107430_dup3>FR107430	chr1	222644232	222644258	-
FR392024	FR392024_dup4>FR392024	chr1	222645073	222645100	+
FR156647	FR156647>FR156647	chr1	222645785	222645813	-
FR269195	FR269195_dup2>FR269195	chr1	222646009	222646039	-
FR296905	FR296905_dup3>FR296905	chr1	222646010	222646039	-
FR074859	FR074859_dup3>FR074859	chr1	222646012	222646039	-
FR068877	FR068877_dup3>FR068877	chr1	222646723	222646755	-
FR133567	FR133567_dup3>FR133567	chr1	222646723	222646755	-
FR289963	FR289963_dup3>FR289963	chr1	222646737	222646768	-
FR296547	FR296547_dup2>FR296547	chr1	222646837	222646867	-
FR392648	FR392648_dup4>FR392648	chr1	222646840	222646871	-
FR254142	FR254142_dup4>FR254142	chr1	222646842	222646871	-
FR280528	FR280528_dup4>FR280528	chr1	222646847	222646874	-
FR142926	FR142926_dup1>FR142926	chr1	222647277	222647307	-
FR346308	FR346308>FR346308	chr1	222647326	222647354	-
FR048042	FR048042>FR048042	chr1	222647329	222647359	-
FR032268	FR032268>FR032268	chr1	222647734	222647765	-
FR202684	FR202684>FR202684	chr1	222647752	222647781	-
FR112037	FR112037>FR112037	chr1	222647758	222647787	-
FR006165	FR006165>FR006165	chr1	222647760	222647787	-
FR028947	FR028947>FR028947	chr1	222647967	222647998	-
FR309227	FR309227>FR309227	chr1	222648092	222648123	-
FR010451	FR010451>FR010451	chr1	222648096	222648124	-
FR393397	FR393397>FR393397	chr1	222648246	222648275	-
FR101084	FR101084>FR101084	chr1	222648247	222648276	-
FR390098	FR390098>FR390098	chr1	222648338	222648367	-
FR205888	FR205888>FR205888	chr1	222648372	222648404	-
FR264295	FR264295>FR264295	chr1	222648392	222648421	-
FR212717	FR212717>FR212717	chr1	222648394	222648424	-
FR003135	FR003135>FR003135	chr1	222648537	222648567	-
FR116378	FR116378>FR116378	chr1	222648537	222648567	-
FR322099	FR322099>FR322099	chr1	222648538	222648568	-
FR376299	FR376299>FR376299	chr1	222648692	222648718	-
FR231295	FR231295>FR231295	chr1	222648751	222648780	-
FR006718	FR006718>FR006718	chr1	222648757	222648783	-
FR312162	FR312162>FR312162	chr1	222648953	222648985	-
FR223781	FR223781>FR223781	chr1	222648955	222648985	-
FR141928	FR141928>FR141928	chr1	222648997	222649027	-
FR006378	FR006378>FR006378	chr1	222649003	222649034	-
FR123565	FR123565>FR123565	chr1	222649033	222649065	-
FR208701	FR208701>FR208701	chr1	222649034	222649065	-
FR395621	FR395621>FR395621	chr1	222649034	222649065	-
FR020630	FR020630>FR020630	chr1	222649119	222649149	-
FR359895	FR359895_dup3>FR359895	chr1	222649162	222649193	-
FR311046	FR311046_dup3>FR311046	chr1	222649163	222649193	-
FR089467	FR089467>FR089467	chr1	222649203	222649232	-
FR374238	FR374238_dup4>FR374238	chr1	222649222	222649252	-
FR216575	FR216575_dup4>FR216575	chr1	222649224	222649252	-
FR102764	FR102764_dup4>FR102764	chr1	222649618	222649649	-
FR234139	FR234139_dup2>FR234139	chr1	222649803	222649834	-
FR240620	FR240620_dup3>FR240620	chr1	222650050	222650081	-
FR102874	FR102874_dup9>FR102874	chr1	222650296	222650328	-
FR338885	FR338885_dup9>FR338885	chr1	222650304	222650336	-
FR392219	FR392219_dup8>FR392219	chr1	222650333	222650365	-
FR365256	FR365256_dup8>FR365256	chr1	222650341	222650368	-
FR152751	FR152751_dup2>FR152751	chr1	222650351	222650382	-
FR308155	FR308155_dup2>FR308155	chr1	222650352	222650382	-
FR200784	FR200784_dup3>FR200784	chr1	222650353	222650382	-
FR288294	FR288294>FR288294	chr1	222650359	222650387	-
FR211352	FR211352>FR211352	chr1	222650373	222650402	-
FR285759	FR285759_dup7>FR285759	chr1	222650412	222650444	-
FR400328	FR400328_dup7>FR400328	chr1	222650412	222650440	-
FR174228	FR174228_dup6>FR174228	chr1	222650413	222650444	-
FR259207	FR259207_dup7>FR259207	chr1	222650444	222650475	-
FR153482	FR153482>FR153482	chr1	222650950	222650977	-
FR089707	FR089707_dup2>FR089707	chr1	222651144	222651171	-
FR353006	FR353006_dup3>FR353006	chr1	222663244	222663276	-
FR189210	FR189210>FR189210	chr1	222691969	222691999	+
FR300628	FR300628>FR300628	chr1	223290971	223290997	+
FR192582	FR192582>FR192582	chr1	223465879	223465906	-
FR298073	FR298073>FR298073	chr1	223744363	223744389	-
FR197882	FR197882_dup4>FR197882	chr1	224116416	224116445	-
FR152672	FR152672_dup3>FR152672	chr1	224135435	224135463	-
FR128636	FR128636_dup1>FR128636	chr1	224135838	224135868	-
FR134655	FR134655>FR134655	chr1	224136366	224136394	-
FR115573	FR115573_dup1>FR115573	chr1	224136483	224136514	-
FR179972	FR179972_dup1>FR179972	chr1	224136593	224136623	-
FR291823	FR291823_dup1>FR291823	chr1	224136609	224136638	-
FR307140	FR307140_dup4>FR307140	chr1	224137089	224137117	-
FR193117	FR193117_dup4>FR193117	chr1	224137744	224137772	-
FR107430	FR107430_dup4>FR107430	chr1	224138085	224138111	-
FR392024	FR392024_dup5>FR392024	chr1	224138925	224138952	+
FR107149	FR107149_dup3>FR107149	chr1	224139550	224139579	-
FR359895	FR359895_dup4>FR359895	chr1	224139560	224139591	-
FR032911	FR032911_dup4>FR032911	chr1	224139722	224139753	-
FR102874	FR102874_dup10>FR102874	chr1	224139794	224139826	-
FR338885	FR338885_dup10>FR338885	chr1	224139802	224139834	-
FR392219	FR392219_dup9>FR392219	chr1	224139831	224139863	-
FR365256	FR365256_dup9>FR365256	chr1	224139839	224139866	-
FR152751	FR152751_dup3>FR152751	chr1	224139849	224139880	-
FR308155	FR308155_dup3>FR308155	chr1	224139850	224139880	-
FR200784	FR200784_dup4>FR200784	chr1	224139851	224139880	-
FR288294	FR288294_dup1>FR288294	chr1	224139857	224139885	-
FR211352	FR211352_dup1>FR211352	chr1	224139871	224139900	-
FR285759	FR285759_dup8>FR285759	chr1	224139910	224139942	-
FR400328	FR400328_dup8>FR400328	chr1	224139910	224139938	-
FR174228	FR174228_dup7>FR174228	chr1	224139911	224139942	-
FR050432	FR050432_dup6>FR050432	chr1	224139912	224139942	-
FR187195	FR187195_dup6>FR187195	chr1	224139912	224139942	-
FR259207	FR259207_dup8>FR259207	chr1	224139942	224139973	-
FR089707	FR089707_dup3>FR089707	chr1	224140620	224140647	-
FR353006	FR353006_dup4>FR353006	chr1	224150092	224150124	-
FR348658	FR348658_dup1>FR348658	chr1	224161720	224161749	-
FR090093	FR090093_dup2>FR090093	chr1	224169370	224169399	-
FR086282	FR086282_dup1>FR086282	chr1	224180130	224180156	-
FR290445	FR290445>FR290445	chr1	224377405	224377435	+
FR363375	FR363375>FR363375	chr1	224377589	224377617	+
FR396827	FR396827>FR396827	chr1	226253440	226253466	+
FR122388	FR122388>FR122388	chr1	226505890	226505916	+
FR000712	FR000712_dup1>FR000712	chr1	227842820	227842850	+
FR000712	FR000712_dup2>FR000712	chr1	227842988	227843018	+
FR000712	FR000712>FR000712	chr1	227843324	227843354	+
FR200103	FR200103>FR200103	chr1	227883750	227883776	+
FR214417	FR214417>FR214417	chr1	227883949	227883975	+
FR321493	FR321493>FR321493	chr1	227894296	227894323	+
FR105318	FR105318>FR105318	chr1	227917479	227917506	-
FR316056	FR316056>FR316056	chr1	227919773	227919802	-
FR259207	FR259207_dup9>FR259207	chr1	228155263	228155294	+
FR050432	FR050432_dup7>FR050432	chr1	228155294	228155324	+
FR174228	FR174228_dup8>FR174228	chr1	228155294	228155325	+
FR187195	FR187195_dup7>FR187195	chr1	228155294	228155324	+
FR285759	FR285759_dup9>FR285759	chr1	228155294	228155326	+
FR400328	FR400328_dup9>FR400328	chr1	228155298	228155326	+
FR211352	FR211352_dup2>FR211352	chr1	228155336	228155365	+
FR288294	FR288294_dup2>FR288294	chr1	228155351	228155379	+
FR152751	FR152751_dup4>FR152751	chr1	228155356	228155387	+
FR200784	FR200784_dup5>FR200784	chr1	228155356	228155385	+
FR308155	FR308155_dup4>FR308155	chr1	228155356	228155386	+
FR365256	FR365256_dup10>FR365256	chr1	228155370	228155397	+
FR392219	FR392219_dup10>FR392219	chr1	228155373	228155405	+
FR338885	FR338885_dup11>FR338885	chr1	228155402	228155434	+
FR102874	FR102874_dup11>FR102874	chr1	228155410	228155442	+
FR032911	FR032911_dup5>FR032911	chr1	228155483	228155514	+
FR240620	FR240620_dup4>FR240620	chr1	228155657	228155688	+
FR061375	FR061375_dup4>FR061375	chr1	228155710	228155736	+
FR234139	FR234139_dup3>FR234139	chr1	228155904	228155935	+
FR390347	FR390347_dup3>FR390347	chr1	228155924	228155956	+
FR116824	FR116824_dup4>FR116824	chr1	228156023	228156053	+
FR102764	FR102764_dup5>FR102764	chr1	228156089	228156120	+
FR328873	FR328873_dup4>FR328873	chr1	228156240	228156270	+
FR216575	FR216575_dup5>FR216575	chr1	228156486	228156514	+
FR403792	FR403792_dup3>FR403792	chr1	228156495	228156899	+
FR089467	FR089467_dup1>FR089467	chr1	228156506	228156535	+
FR311046	FR311046_dup4>FR311046	chr1	228156545	228156575	+
FR359895	FR359895_dup5>FR359895	chr1	228156545	228156576	+
FR107149	FR107149_dup4>FR107149	chr1	228156557	228156586	+
FR123565	FR123565_dup1>FR123565	chr1	228156673	228156705	+
FR223781	FR223781_dup1>FR223781	chr1	228156753	228156783	+
FR312162	FR312162_dup1>FR312162	chr1	228156753	228156785	+
FR006718	FR006718_dup1>FR006718	chr1	228156958	228156984	+
FR231295	FR231295_dup1>FR231295	chr1	228156961	228156990	+
FR376299	FR376299_dup1>FR376299	chr1	228157023	228157049	+
FR044787	FR044787>FR044787	chr1	228157032	228157061	+
FR327762	FR327762>FR327762	chr1	228157032	228157063	+
FR142029	FR142029>FR142029	chr1	228157100	228157130	+
FR276920	FR276920>FR276920	chr1	228157144	228157336	+
FR322099	FR322099_dup1>FR322099	chr1	228157173	228157203	+
FR003135	FR003135_dup1>FR003135	chr1	228157174	228157204	+
FR116378	FR116378_dup1>FR116378	chr1	228157174	228157204	+
FR390098	FR390098_dup1>FR390098	chr1	228157374	228157403	+
FR010451	FR010451_dup1>FR010451	chr1	228157617	228157645	+
FR309227	FR309227_dup1>FR309227	chr1	228157618	228157649	+
FR165454	FR165454>FR165454	chr1	228157661	228157693	+
FR028947	FR028947_dup1>FR028947	chr1	228157744	228157775	+
FR032268	FR032268_dup1>FR032268	chr1	228157977	228158008	+
FR339943	FR339943>FR339943	chr1	228158249	228158279	+
FR257019	FR257019>FR257019	chr1	228158446	228158477	+
FR346308	FR346308_dup1>FR346308	chr1	228158452	228158480	+
FR289963	FR289963_dup5>FR289963	chr1	228159037	228159068	+
FR068877	FR068877_dup5>FR068877	chr1	228159050	228159082	+
FR133567	FR133567_dup5>FR133567	chr1	228159050	228159082	+
FR290533	FR290533_dup4>FR290533	chr1	228159462	228159493	+
FR180246	FR180246_dup2>FR180246	chr1	228159825	228159851	+
FR331240	FR331240_dup2>FR331240	chr1	228160065	228160095	+
FR074859	FR074859_dup4>FR074859	chr1	228160070	228160097	+
FR269195	FR269195_dup4>FR269195	chr1	228160070	228160100	+
FR296905	FR296905_dup4>FR296905	chr1	228160070	228160099	+
FR289963	FR289963_dup4>FR289963	chr1	228160169	228160200	+
FR068877	FR068877_dup4>FR068877	chr1	228160182	228160214	+
FR133567	FR133567_dup4>FR133567	chr1	228160182	228160214	+
FR290533	FR290533_dup3>FR290533	chr1	228160594	228160625	+
FR331240	FR331240_dup1>FR331240	chr1	228161207	228161237	+
FR074859	FR074859_dup5>FR074859	chr1	228161212	228161239	+
FR269195	FR269195_dup3>FR269195	chr1	228161212	228161242	+
FR296905	FR296905_dup5>FR296905	chr1	228161212	228161241	+
FR392024	FR392024_dup6>FR392024	chr1	228162214	228162241	-
FR107430	FR107430_dup5>FR107430	chr1	228163057	228163083	+
FR193117	FR193117_dup5>FR193117	chr1	228163399	228163427	+
FR307140	FR307140_dup5>FR307140	chr1	228164053	228164081	+
FR115573	FR115573_dup2>FR115573	chr1	228164655	228164686	+
FR167443	FR167443>FR167443	chr1	228285317	228285346	+
FR154854	FR154854>FR154854	chr1	228352126	228352155	-
FR252671	FR252671>FR252671	chr1	228404314	228404342	+
FR335132	FR335132>FR335132	chr1	228589790	228589820	-
FR343088	FR343088>FR343088	chr1	228612998	228613026	-
FR209938	FR209938>FR209938	chr1	228645247	228645277	+
FR218589	FR218589>FR218589	chr1	228823234	228823261	+
FR161256	FR161256>FR161256	chr1	228824542	228824570	-
FR343963	FR343963>FR343963	chr1	229394519	229394546	-
FR275012	FR275012>FR275012	chr1	229567887	229567918	-
FR161908	FR161908>FR161908	chr1	229567890	229567918	-
FR069758	FR069758>FR069758	chr1	229567892	229567918	-
FR025601	FR025601>FR025601	chr1	229738240	229738269	-
FR347602	FR347602>FR347602	chr1	229802079	229802107	+
FR228748	FR228748>FR228748	chr1	229804309	229804336	+
FR356489	FR356489>FR356489	chr1	230487799	230487825	-
FR030151	FR030151>FR030151	chr1	231472658	231472687	-
FR074285	FR074285>FR074285	chr1	231501142	231501168	-
FR297333	FR297333>FR297333	chr1	232549102	232549128	-
FR039086	FR039086>FR039086	chr1	233221844	233221872	-
FR366832	FR366832>FR366832	chr1	234040810	234040837	+
FR076724	FR076724>FR076724	chr1	234065708	234065726	+
FR360465	FR360465>FR360465	chr1	234545768	234545794	-
FR108656	FR108656>FR108656	chr1	234858470	234858496	+
FR340011	FR340011>FR340011	chr1	234861152	234861179	+
FR373579	FR373579>FR373579	chr1	235029760	235029789	-
FR014015	FR014015>FR014015	chr1	235491960	235491986	+
FR336634	FR336634>FR336634	chr1	235747112	235747138	-
FR320726	FR320726>FR320726	chr1	235866060	235866089	-
FR134390	FR134390>FR134390	chr1	236700835	236700861	+
FR143422	FR143422>FR143422	chr1	236706945	236706973	-
FR340076	FR340076>FR340076	chr1	236706952	236706980	-
FR002297	FR002297>FR002297	chr1	236711607	236711639	+
FR130103	FR130103>FR130103	chr1	236716880	236716910	-
FR223741	FR223741>FR223741	chr1	236767995	236768022	+
FR006950	FR006950_dup3>FR006950	chr1	236983195	236983224	+
FR061413	FR061413>FR061413	chr1	237237661	237237690	+
FR003740	FR003740>FR003740	chr1	239225219	239225247	-
FR135862	FR135862>FR135862	chr1	240897023	240897040	+
FR001927	FR001927>FR001927	chr1	242156512	242156539	+
FR320538	FR320538>FR320538	chr1	243152949	243152976	-
FR197882	FR197882_dup5>FR197882	chr1	243194578	243194607	-
FR152672	FR152672_dup4>FR152672	chr1	243213215	243213243	-
FR115573	FR115573_dup3>FR115573	chr1	243214260	243214291	-
FR307140	FR307140_dup6>FR307140	chr1	243214865	243214893	-
FR193117	FR193117_dup6>FR193117	chr1	243215518	243215546	-
FR107430	FR107430_dup6>FR107430	chr1	243215860	243215886	-
FR392024	FR392024_dup7>FR392024	chr1	243216702	243216729	+
FR298603	FR298603_dup3>FR298603	chr1	243217586	243217616	-
FR269195	FR269195_dup5>FR269195	chr1	243217634	243217664	-
FR296905	FR296905_dup6>FR296905	chr1	243217635	243217664	-
FR074859	FR074859_dup6>FR074859	chr1	243217637	243217664	-
FR331240	FR331240_dup3>FR331240	chr1	243217639	243217679	-
FR180246	FR180246_dup3>FR180246	chr1	243217880	243217906	-
FR290533	FR290533_dup5>FR290533	chr1	243218190	243218221	-
FR296547	FR296547_dup3>FR296547	chr1	243218730	243218760	-
FR392648	FR392648_dup5>FR392648	chr1	243218733	243218764	-
FR254142	FR254142_dup5>FR254142	chr1	243218735	243218764	-
FR280528	FR280528_dup5>FR280528	chr1	243218740	243218767	-
FR359895	FR359895_dup6>FR359895	chr1	243219239	243219270	-
FR311046	FR311046_dup5>FR311046	chr1	243219240	243219270	-
FR089467	FR089467_dup2>FR089467	chr1	243219280	243219309	-
FR374238	FR374238_dup5>FR374238	chr1	243219299	243219329	-
FR216575	FR216575_dup6>FR216575	chr1	243219301	243219329	-
FR102764	FR102764_dup6>FR102764	chr1	243219695	243219726	-
FR390347	FR390347_dup4>FR390347	chr1	243219859	243219891	-
FR234139	FR234139_dup4>FR234139	chr1	243219880	243219911	-
FR192197	FR192197_dup4>FR192197	chr1	243220046	243220073	+
FR061375	FR061375_dup5>FR061375	chr1	243220079	243220105	-
FR240620	FR240620_dup5>FR240620	chr1	243220127	243220158	-
FR032911	FR032911_dup6>FR032911	chr1	243220301	243220332	-
FR102874	FR102874_dup12>FR102874	chr1	243220373	243220405	-
FR338885	FR338885_dup12>FR338885	chr1	243220381	243220413	-
FR392219	FR392219_dup11>FR392219	chr1	243220410	243220442	-
FR365256	FR365256_dup11>FR365256	chr1	243220418	243220445	-
FR069772	FR069772>FR069772	chr1	243220450	243220479	-
FR285759	FR285759_dup10>FR285759	chr1	243220489	243220521	-
FR400328	FR400328_dup10>FR400328	chr1	243220489	243220517	-
FR174228	FR174228_dup9>FR174228	chr1	243220490	243220521	-
FR259207	FR259207_dup10>FR259207	chr1	243220521	243220552	-
FR089707	FR089707_dup4>FR089707	chr1	243221221	243221248	-
FR228765	FR228765_dup2>FR228765	chr1	243230486	243230514	-
FR353006	FR353006_dup5>FR353006	chr1	243230706	243230738	-
FR091426	FR091426_dup3>FR091426	chr1	243251502	243251528	-
FR086282	FR086282_dup2>FR086282	chr1	243264872	243264898	-
FR212933	FR212933>FR212933	chr1	244868912	244868939	+
FR171746	FR171746>FR171746	chr1	245262554	245262581	+
FR157163	FR157163>FR157163	chr1	245477993	245478019	+
FR308455	FR308455>FR308455	chr1	245628753	245628782	-
FR064775	FR064775>FR064775	chr1	245652217	245652243	+
FR144537	FR144537>FR144537	chr1	245868499	245868526	-
FR167983	FR167983>FR167983	chr1	245999728	245999754	-
FR343554	FR343554>FR343554	chr1	246027156	246027184	-
FR117544	FR117544>FR117544	chr1	246680152	246680179	+
FR249888	FR249888>FR249888	chr1	246680153	246680181	+
FR238652	FR238652>FR238652	chr1	246899314	246899341	+
FR000712	FR000712_dup3>FR000712	chr1	247353501	247353531	-
FR281058	FR281058>FR281058	chr1	247444247	247444275	-
FR277349	FR277349>FR277349	chr1	247462913	247462942	-
FR217232	FR217232>FR217232	chr1	247737885	247737913	+
FR208656	FR208656>FR208656	chr1	247996688	247996718	-
FR060691	FR060691>FR060691	chr1	248059232	248059261	+
FR078630	FR078630>FR078630	chr1	249143336	249143362	+
FR087086	FR087086>FR087086	chr1	249167792	249167819	-
FR099363	FR099363>FR099363	chr1	249221216	249221244	-
FR119479	FR119479>FR119479	chr1	249224379	249224408	+
FR375008	FR375008>FR375008	chr10	321985	322012	-
FR084198	FR084198>FR084198	chr10	631463	631494	-
FR137471	FR137471>FR137471	chr10	682785	682813	-
FR072121	FR072121>FR072121	chr10	864292	864320	-
FR116955	FR116955>FR116955	chr10	1129303	1129329	+
FR089356	FR089356>FR089356	chr10	1144915	1144941	+
FR289199	FR289199>FR289199	chr10	1168237	1168264	-
FR091079	FR091079>FR091079	chr10	1176134	1176160	+
FR080860	FR080860>FR080860	chr10	1176414	1176441	+
FR242943	FR242943>FR242943	chr10	1177256	1177284	+
FR226482	FR226482>FR226482	chr10	1201683	1201709	-
FR010301	FR010301>FR010301	chr10	1208278	1208304	+
FR223633	FR223633>FR223633	chr10	1252603	1252629	+
FR373801	FR373801>FR373801	chr10	1386862	1386891	+
FR067017	FR067017>FR067017	chr10	1389441	1389470	+
FR193982	FR193982>FR193982	chr10	2620590	2620620	-
FR339185	FR339185>FR339185	chr10	3171918	3171947	-
FR163962	FR163962>FR163962	chr10	3465754	3465780	+
FR105745	FR105745>FR105745	chr10	5800548	5800570	-
FR254163	FR254163>FR254163	chr10	5806294	5806324	-
FR026817	FR026817>FR026817	chr10	6262665	6262691	+
FR138049	FR138049>FR138049	chr10	6275335	6275363	+
FR016981	FR016981>FR016981	chr10	6692079	6692108	+
FR253665	FR253665>FR253665	chr10	6692258	6692287	+
FR224891	FR224891>FR224891	chr10	7848278	7848308	+
FR120854	FR120854>FR120854	chr10	8076743	8076769	+
FR209194	FR209194>FR209194	chr10	10187711	10187737	+
FR044194	FR044194>FR044194	chr10	10890714	10890740	-
FR148414	FR148414>FR148414	chr10	11357926	11357956	-
FR240781	FR240781>FR240781	chr10	11805629	11805655	+
FR219658	FR219658>FR219658	chr10	11929818	11929848	-
FR345549	FR345549>FR345549	chr10	12160770	12160796	+
FR389816	FR389816>FR389816	chr10	12216733	12216763	+
FR049552	FR049552>FR049552	chr10	12397511	12397537	+
FR143754	FR143754>FR143754	chr10	13251429	13251458	+
FR142971	FR142971>FR142971	chr10	13567134	13567163	-
FR006950	FR006950.1>FR006950	chr10	14765767	14765796	-
FR327876	FR327876.1>FR327876	chr10	14765832	14765859	-
FR151885	FR151885>FR151885	chr10	14923606	14923633	+
FR112555	FR112555>FR112555	chr10	14952000	14952027	+
FR139411	FR139411>FR139411	chr10	15049022	15049050	+
FR204566	FR204566>FR204566	chr10	19248678	19248707	+
FR200855	FR200855>FR200855	chr10	19248679	19248708	+
FR381958	FR381958>FR381958	chr10	19248679	19248709	+
FR323125	FR323125>FR323125	chr10	19248772	19249155	+
FR124907	FR124907>FR124907	chr10	19342053	19342082	+
FR124719	FR124719>FR124719	chr10	24880125	24880154	-
FR080316	FR080316>FR080316	chr10	25920696	25920726	-
FR180495	FR180495>FR180495	chr10	27332420	27332446	-
FR312788	FR312788>FR312788	chr10	27382647	27382673	-
FR177845	FR177845>FR177845	chr10	27535589	27535616	-
FR098251	FR098251>FR098251	chr10	27535652	27535680	-
FR179056	FR179056>FR179056	chr10	27535768	27535799	+
FR017215	FR017215>FR017215	chr10	27535775	27535801	-
FR291206	FR291206>FR291206	chr10	27536618	27536649	+
FR279170	FR279170>FR279170	chr10	27537178	27537205	-
[truncated: 37,547 more rows]
