# Supplementary material for: Unique somatic and malignant expression patterns implicate PIWI-interacting RNAs in cancer-type specific biology
Source: Sci Rep. 2015 May 27;5:10423. doi: 10.1038/srep10423 (PMC4444957; doi:10.1038/srep10423)
Supplement: Supplementary Table 2 [file srep10423-s3.xls]

## Sheet: RPKM
Supplementary Table 2 - Individual piRNA expression values
TCGA sample ID	Tumor Type	Sample Type	Tissue	FR000693	FR001130	FR001944	FR002120	FR002829	FR003121	FR003837	FR004109	FR004361	FR004819	FR005690	FR006353	FR006894	FR006950	FR007558	FR007639	FR008494	FR008939	FR009639	FR009646	FR010002	FR012473	FR013003	FR013040	FR013706	FR013752	FR014504	FR015426	FR015567	FR016000	FR016548	FR016773	FR018916	FR018977	FR019019	FR019031	FR019089	FR019162	FR021331	FR021452	FR024428	FR025280	FR025321	FR026107	FR026803	FR026913
TCGA-BL-A13J-11A-13R-A10V-13	BLCA	normal	Bladder	0	0	0	0	0	0	0	0	0	156.327	0	9.696	0.8032	0	0.6961	0	0	0	0	0	0.1853	0	0	0	0	0	0	0	0	0	0	2.021	0	2.0884	0.6961	0	0	0	0	0	0	0	4.3208	0	0	6.1877
TCGA-BT-A20N-11A-11R-A14X-13	BLCA	normal	Bladder	0	1.0726	0	0	0	0	0	0	0	99.9752	0	13.944	0	0	0	0	0	0	0	0	0.1333	0	0	0	0	0	0	0.3128	0	0	0	0	0	2.0022	1.0011	0	0	0	0	0	0	0	0	0	0	12.2357
TCGA-BT-A20Q-11A-11R-A14X-13	BLCA	normal	Bladder	0	0	0	0	0	0	0	0	0	96.554	0	8.9752	0	0	0	0	0	0	0	0	0	0	0	0	0	0	0	0	1.0664	0	0	0.737	0	2.2846	0.7615	0	0.3939	0	0	0	0	0	2.3634	0	0	5.0769
TCGA-BT-A20R-11A-11R-A16Q-13	BLCA	normal	Bladder	0	0	0	0	0	0	0	0	0	79.6036	0	4.3683	0.7841	0	0	1.3152	0	0	0	0	0	0	0	0	0	0	0	0	0	0	0	1.3152	0	0	2.7181	0	0	0	0.2204	0	0	0	1.4059	0	0	18.1205
TCGA-BT-A20U-11A-11R-A14X-13	BLCA	normal	Bladder	0	10.8386	0	0	0	0	0	0	0	1561.99	0	86.7085	0	0	0	0	0	0	0	0	0	0	0	0	0	0	0	0	0	0	0	29.369	0	0	30.348	0	0	0	10.4648	0	0	0	10.4648	0	0	134.88
TCGA-BT-A20W-11A-11R-A14X-13	BLCA	normal	Bladder	0	0	0	0	0	0	0	0	0	415.702	0	9.2945	0	0	0	0	0	0	0	0	0	0	0	0	0	0	0	0	0	0	4.3374	16.79	0	3.6129	4.3374	0	0	0	4.487	0	0	0	4.487	0	0	9.6387
TCGA-BT-A2LA-11A-11R-A18B-13	BLCA	normal	Bladder	0	1.7255	0	0	0	0	0	0	0	1943.94	0	106.98	5.5747	0	0	3.117	0	0	0	0	0.6431	0	0	0	0	0	0	0.002187	0.7918	0	0	18.7021	0	1.3414	41.8719	0	4.998	0	1.666	0	0	0	71.6376	0	0	125.258
TCGA-BT-A2LB-11A-11R-A18B-13	BLCA	normal	Bladder	0	3.5835	0	0	0	0	1.7299	0	0	1138.89	0	51.9601	0	0	0	1.6183	0	0	0	0	0.4452	0	0	0	0	0	0	2.2798	3.69e-22	0	0	1.6183	0	0	10.0337	0	0	0	3.4599	0	0	0	13.8395	0	0	39.0198
TCGA-CU-A0YN-11A-11R-A10V-13	BLCA	normal	Bladder	0	0	0	0	0	0	0	0	0	387.726	0	28.322	0	0	0	0	0	0	0	0	0	0	0	0	0	0	0	0	0	1.6521	0	7.9941	0	1.6521	3.3042	0	0	0	0	0	0	0	10.2545	0	0	3.6714
TCGA-CU-A0YR-11A-13R-A10V-13	BLCA	normal	Bladder	0	0	0	0	0	0	0	0	0	447.951	0	26.7226	0	0	0	0	0	0	0	0	0	0	0	0	0	0	0	0	0	1.6627	0	1.6091	0	0	1.6627	0	0	0	0	0	0	0	0.008122	0	0	5.5425
TCGA-GC-A3BM-11A-11R-A22V-13	BLCA	normal	Bladder	0	0	0	0	0	4.3184	4.3184	0	0	774.026	0	156.543	9.6334	0	4.1745	16.1593	0	0	0	0	0	0	0	0	0	0	0	7.24e-24	3.7931	0	0	80.7965	4.8167	0	125.235	0	0	0	1.4395	0	0	0	116.598	0	0	125.235
TCGA-GC-A3WC-11A-11R-A22V-13	BLCA	normal	Bladder	0	0	0	0	0	0	0	0	0	48.489	0	21.6527	1.7937	0	0	1.5044	0	0	0	0	0.4139	0	0	0	0	0	0	3e-09	0	0	0	1.5044	0	0	10.8818	0	0	0	0.7343	0	0	0	8.0408	0	0	13.8182
TCGA-GC-A6I3-11A-11R-A31R-13	BLCA	normal	Bladder	0	0	0	0	0	0	0	0	0	450.339	0	144.476	20.0761	0	0	8.419	0	0	0	0	0.579	0	0	0	0	0	0	0	0	4.3498	0	25.257	5.019	4.3498	30.4487	0	0	0	0	0	0	0	71.9969	0	0	62.8306
TCGA-GD-A2C5-11A-11R-A17X-13	BLCA	normal	Bladder	0	0	0	0	1.7157	0	0	0	0	2731.61	0	125.857	1.7157	0	0	10.0727	0	0	0	0	0.5938	0	0	0	0	0	0	7.81e-20	0	5.9477	0	17.2674	0	1.4869	31.2253	0	2.3073	0	0	0	1.6521	0	32.302	0	0	44.6076
TCGA-GD-A3OP-11A-11R-A222-13	BLCA	normal	Bladder	0	1.5844	0	0	0	0	0	0	0	985.816	0	85.5592	11.9442	0	4.4364	10.0177	0	0	0	1.5298	0.5905	0	0	0	0	0	0	2.29e-09	2.22e-24	1.4788	0	34.3464	0	0	22.182	0	1.5298	0	3.8245	0	1.6431	0	94.8473	0	0	57.509
TCGA-GD-A3OQ-11A-21R-A222-13	BLCA	normal	Bladder	0	5.0227	0	0	0	1.2124	0	0	0	461.426	0	120.544	2.7045	0	0	1.1342	0	0	0	0	0	1.1719	0	0	0	0	0	3.79e-23	0	0	0	117.951	0	0.9762	38.6745	0	6.0618	0	0.6062	0	0	0	54.5564	0	0	66.4107
TCGA-K4-A3WV-11A-21R-A22V-13	BLCA	normal	Bladder	0	0	0	0	0	0	0	0	0	143.112	0	68.9276	7.9532	0	0	0	0	0	0	0	0.3058	0	0	0	0	0	0	0	0	0	0	22.2347	0	0	101.094	0	0	0	2.3768	0	0	0	57.0435	0	0	28.0816
TCGA-K4-A54R-11A-11R-A26X-13	BLCA	normal	Bladder	0	0	0	0	0	0	0	0	0	1225.82	0	450.539	17.6435	0	0	3.6994	0	0	0	0	0	0	0	0	0	0	0	1.11e-07	12.1787	0	0	73.9888	0	0	802.779	0	68.3063	0	1.9773	0	0	0	399.412	0	0	169.9
TCGA-K4-A5RI-11A-11R-A28I-13	BLCA	normal	Bladder	0	0	0	0	0	0	0	0	0	303.87	0	106.174	6.0179	0	0	1.6824	0	0	0	0	0	0	0	0	0	0	0	3.2e-06	0	0	0	11.777	0	0	113.003	0	0	0	0.8992	0	0	0	55.7524	0	0	44.4287
TCGA-A7-A0CE-11A-21R-A090-13	BRCA	normal	Breast	0	0	0	0	0	0	0	0	0	603.171	0	51.9382	6.2148	0	0	15.6373	0	0	0	0	0	0	0	0	0	0	0	1.6829	0	0	0	78.1865	0	0	96.9513	0	2.786	0	0	0	0	0	44.5753	0	0	71.8158
TCGA-A7-A0D9-11A-53R-A090-13	BRCA	normal	Breast	0	0	0	0	12.1348	0	0	0	0	1477.85	0	225.361	12.1348	0	0	0	0	0	0	0	0	0	0	0	0	0	0	0	28.668	0	0	620.833	12.1348	0	147.236	0	5.4398	0	0	0	0	0	108.795	0	0	911.46
TCGA-A7-A0DB-11A-33R-A090-13	BRCA	normal	Breast	0	0	0	0	0	0	0	0	0	1502.54	0	340.197	0	0	0	21.1913	0	0	0	0	0	10.9489	0	0	0	0	0	3.4209	5.3832	0	0	794.675	0	0	164.233	0	11.3264	0	11.3264	0	0	0	113.264	0	0	437.954
TCGA-A7-A13E-11A-61R-A12O-13	BRCA	normal	Breast	0	0	0	0	0	0	0	0	0	1835.42	0	66.3063	7.9341	0	0	0	0	0	0	0	0	0	0	0	0	0	0	0	0	0	0	306.102	15.8682	0	41.2573	0	10.67	0	7.1133	0	0	0	206.286	0	0	450.774
TCGA-A7-A13F-11A-42R-A12O-13	BRCA	normal	Breast	0	0	0	0	0	0	0	0	0	1760.32	0	228.542	11.1874	0	0	0	0	0	0	0	0	9.6957	0	0	0	0	0	3.0294	0	0	0	544.211	22.3747	0	58.1743	0	15.0451	0	5.015	0	0	0	431.292	0	0	247.779
TCGA-A7-A13G-11A-51R-A13P-13	BRCA	normal	Breast	0	0	0	0	0	0	0	0	0	890.233	0	224.019	0	0	0	20.234	0	0	0	0	0	0	0	0	0	0	0	3.2664	0	0	0	323.744	12.0626	0	41.8169	0	16.2221	0	5.4074	0	0	0	248.738	0	0	162.621
TCGA-AC-A23H-11A-12R-A156-13	BRCA	normal	Breast	0	3.12	0	0	0	0	0	0	0	667.441	0	93.5998	26.8799	0	0	8.4542	0	0	0	3.0124	0	0	0	0	0	0	0	2.68e-06	0	5.824	0	242.353	6.72	0	128.128	0	5.4223	0	0	0	0	0	195.806	0	0	139.129
TCGA-AC-A2FB-11A-13R-A17A-13	BRCA	normal	Breast	0	0	0	0	0	0	0	0	0	1289.46	0	236.616	9.2661	0	0	7.7716	0	0	0	0	0	0	0	0	0	0	0	9.74e-19	0	2.0077	0	128.231	0	0	52.199	0	6.2306	0	0	0	0	0	76.8447	0	0	89.2291
TCGA-AC-A2FM-11B-32R-A19V-13	BRCA	normal	Breast	0	0	0	0	0	0	0	0	0	5866.04	0	826.827	37.1012	0	0	43.564	0	0	0	0	0.8356	0	0	0	0	0	0	1.07e-10	0	0	0	777.928	0	0	347.267	0	39.9158	0	0	0	7.1454	0	172.968	0	0	314.398
TCGA-BH-A0AU-11A-11R-A12O-13	BRCA	normal	Breast	0	0	0	0	0	0	0	0	0	6307.43	0	605.303	97.0862	0	0	11.6325	0	0	0	0	0	12.0202	0	0	0	0	0	2.08e-23	0	0	0	1139.98	13.8695	0	276.465	0	12.4347	0	6.2173	0	0	0	522.257	0	0	440.741
TCGA-BH-A0AY-11A-23R-A090-13	BRCA	normal	Breast	0	0	0	0	0	0	0	0	0	1267.69	0	99.8344	0	0	0	0	0	0	0	0	1.1007	0	0	0	0	0	0	2.6467	0	0	8.4708	81.9755	0	8.4708	144.004	0	13.1443	0	0	0	0	0	192.784	0	0	169.416
TCGA-BH-A0AZ-11A-22R-A12O-13	BRCA	normal	Breast	0	0	0	0	0	0	0	0	0	3939.96	0	437.378	22.4296	0	0	25.0826	0	0	0	6.7031	0	0	0	0	0	0	0	1.08e-10	0	0	0	1354.46	67.2889	0	136.073	0	33.5153	0	0	0	0	0	536.248	0	0	475.176
TCGA-BH-A0B3-11B-21R-A090-13	BRCA	normal	Breast	0	0	0	0	0	0	0	0	0	1981.34	0	206.294	0	0	0	0	0	0	0	0	0	0	0	0	0	0	0	6.6843	0	0	0	424.419	0	0	181.845	0	16.5984	0	0	0	0	0	154.918	0	0	297.132
TCGA-BH-A0B5-11A-23R-A12O-13	BRCA	normal	Breast	0	0	0	0	8.335	0	0	0	0	684.859	0	100.615	8.335	0	0	0	0	0	0	0	0	7.2236	0	0	0	0	0	5.3e-15	1.11e-23	0	0	370.502	16.6699	0	36.1182	0	37.3636	0	0	0	0	0	127.036	0	0	353.155
TCGA-BH-A0B7-11A-34R-A114-13	BRCA	normal	Breast	0	0	0	0	0	0	8.6126	0	0	4526.48	0	499.53	38.4254	0	0	298.107	0	0	0	0	0	0	0	0	0	0	0	7.96e-11	0	0	0	2658.79	67.2445	0	607.762	0	118.116	0	4.3063	0	9.2506	0	689.008	0	0	333.02
TCGA-BH-A0BC-11A-22R-A090-13	BRCA	normal	Breast	0	0	0	0	12.694	0	0	0	0	875.267	0	153.235	0	0	0	0	0	0	0	0	0	0	0	0	0	0	0	10.3121	8.78e-17	0	0	31.9398	0	0	77.0105	0	5.6904	0	5.6904	0	0	0	34.1426	0	0	574.523
TCGA-BH-A0BJ-11A-23R-A090-13	BRCA	normal	Breast	0	0	0	0	0	0	0	0	0	1873.33	0	248.453	20.5819	0	0	8.6311	0	0	0	9.2264	0	0	0	0	0	0	0	0	8.104	0	0	388.4	0	0	214.052	0	13.8395	0	4.6132	0	9.9098	0	221.433	0	0	267.564
TCGA-BH-A0BQ-11A-33R-A114-13	BRCA	normal	Breast	0	0	0	0	0	0	0	0	0	2924.84	0	205.392	34.0294	0	0	42.8112	0	0	0	0	0	0	0	0	0	0	0	2.16e-14	26.7977	0	0	142.704	0	0	235.937	0	30.5092	0	0	0	0	0	579.674	0	0	49.1536
TCGA-BH-A0BS-11A-11R-A12O-13	BRCA	normal	Breast	0	15.5829	0	0	0	0	0	0	0	1625.56	0	451.904	50.3447	0	0	7.0374	0	0	0	0	0	0	0	0	0	0	0	1.53e-14	0	0	0	1513.05	33.5632	0	109.08	0	18.8069	0	3.7614	0	0	0	451.367	0	0	379.761
TCGA-BH-A0BT-11A-21R-A12O-13	BRCA	normal	Breast	0	0	0	0	0	0	0	0	0	1437.41	0	175.287	14.5208	0	0	0	0	0	0	0	0.8176	0	0	0	0	0	0	3.9321	6.73e-15	0	0	225.307	7.2604	0	62.9237	0	0	0	3.2547	0	0	0	149.715	0	0	90.8898
TCGA-BH-A0BV-11A-31R-A090-13	BRCA	normal	Breast	0	0	0	0	0	0	10.0922	0	0	4213.79	0	271.768	0	0	0	18.8821	0	0	0	0	0	0	0	0	0	0	0	0.002519	0	0	0	755.286	0	0	156.092	0	0	0	3.3641	0	0	0	161.475	0	0	325.193
TCGA-BH-A0BW-11A-12R-A114-13	BRCA	normal	Breast	0	0	0	0	0	0	0	0	0	1555.12	0	311.543	23.1384	0	0	97.0322	0	0	0	0	1.3028	0	0	0	0	0	0	3.1328	4.9298	10.0267	0	1222.61	46.2769	0	591.573	0	82.927	0	0	0	0	0	528.993	0	0	323.081
TCGA-BH-A0BZ-11A-61R-A12O-13	BRCA	normal	Breast	0	0	0	0	0	0	0	0	0	2474.54	0	277.703	9.3458	0	0	0	0	0	0	0	3.1573	0	0	0	0	0	0	7.5921	1.24e-23	0	0	368.404	9.3458	0	64.7974	0	4.1895	0	4.1895	0	0	0	217.853	0	0	512.979
TCGA-BH-A0C0-11A-21R-A090-13	BRCA	normal	Breast	0	0	0	0	0	0	0	0	0	1502.07	0	298.43	0	0	0	7.0934	0	0	0	0	0.9524	0	0	0	0	0	0	4.5804	0	0	0	397.231	0	0	241.885	0	0	0	0	0	0	0	242.644	0	0	447.936
TCGA-BH-A0C3-11A-23R-A12O-13	BRCA	normal	Breast	0	0	0	0	0	0	0	0	0	2254.91	0	300.87	9.0004	0	0	0	0	0	0	0	0	7.8003	0	0	0	0	0	1.02e-29	0	7.8003	0	566.153	36.0015	0	187.208	0	12.104	0	0	0	0	0	629.406	0	0	242.677
TCGA-BH-A0DD-11A-23R-A12O-13	BRCA	normal	Breast	0	0	0	0	0	0	0	0	0	1050.72	0	242.914	0	0	0	0	0	0	0	0	0	0	0	0	0	0	0	0	10.8424	0	0	819.888	55.0737	0	167.057	0	12.3441	0	6.172	0	0	0	172.818	0	0	755.734
TCGA-BH-A0DG-11A-43R-A12O-13	BRCA	normal	Breast	0	0	0	0	0	11.7603	0	0	0	1547.3	0	219.245	0	0	0	0	0	0	0	0	0	11.3683	0	0	0	0	0	10.3322	0	0	0	374.053	0	0	90.9461	0	5.8801	0	0	0	0	0	305.767	0	0	126.314
TCGA-BH-A0DK-11A-13R-A090-13	BRCA	normal	Breast	0	0	0	0	0	0	11.4692	0	0	2034.6	0	273.213	12.7926	0	0	0	0	0	0	0	0	0	0	0	0	0	0	6.9281	16.3533	0	0	364.794	0	0	166.303	0	22.9384	0	0	0	0	0	206.445	0	0	468.113
TCGA-BH-A0DL-11A-13R-A114-13	BRCA	normal	Breast	0	0	0	0	0	0	0	0	0	1481.56	0	164.155	13.095	0	0	115.32	0	0	0	0	0	0	0	0	0	0	0	2.07e-13	0	0	0	395.383	19.6424	0	244.003	0	23.4806	0	5.8702	0	0	0	140.884	0	0	113.49
TCGA-BH-A0DO-11A-22R-A12C-13	BRCA	normal	Breast	0	0	0	0	0	0	0	0	0	855.17	0	355.049	42.4845	0	0	249.425	0	0	0	0	2.3921	0	0	0	0	0	0	0.00243	8.364	0	0	267.241	10.6211	0	773.218	0	85.7014	0	4.7612	0	0	0	409.462	0	0	255.694
TCGA-BH-A0DP-11A-12R-A090-13	BRCA	normal	Breast	0	0	0	0	0	7.822	0	0	0	1853.95	0	340.256	253.011	0	0	0	0	0	0	0	0	0	0	0	0	0	0	9.91e-30	6.8704	15.1225	0	292.693	8.7245	0	438.552	0	0	0	0	0	0	0	477.14	0	0	117.619
TCGA-BH-A0DQ-11A-12R-A090-13	BRCA	normal	Breast	0	7.7603	0	0	0	0	0	0	0	4475.81	0	240.568	0	0	0	35.0463	0	0	0	0	0.9411	0	0	0	0	0	0	0.4355	1.83e-23	0	0	364.481	8.3572	0	275.23	0	6.65e-15	0	0	0	8.0477	0	232.272	0	0	257.525
TCGA-BH-A0DT-11A-12R-A12C-13	BRCA	normal	Breast	0	0	0	0	0	0	0	0	0	1939.25	0	146.029	39.3155	0	0	211.035	0	0	0	0	0	6.8147	0	0	0	0	0	2.46e-08	0	0	0	158.276	0	0	517.916	0	56.3974	0	3.5248	0	7.5719	0	204.44	0	0	189.297
TCGA-BH-A0DV-11A-22R-A12O-13	BRCA	normal	Breast	0	0	0	0	0	0	0	0	0	1508.26	0	223.584	0	0	0	0	0	0	0	14.3916	0	0	0	0	0	0	0	0	0	0	0	538.526	16.0522	0	97.3834	0	43.1749	0	7.1958	0	0	0	215.875	0	0	170.035
TCGA-BH-A0DZ-11A-22R-A090-13	BRCA	normal	Breast	0	0	0	0	0	0	0	0	0	3663.73	0	351.72	0	0	0	16.2914	0	0	0	0	0	0	0	0	0	0	0	0.0002391	0	0	0	505.034	0	0	193.596	0	4.3537	0	0	0	0	0	278.639	0	0	84.1723
TCGA-BH-A0E1-11A-13R-A090-13	BRCA	normal	Breast	0	0	0	0	0	0	0	0	0	4172.05	0	681.535	26.9343	0	0	22.5901	0	0	0	0	0	0	0	0	0	0	0	2.2e-08	5.3026	0	5.8358	1553.07	33.6679	0	478.533	0	77.7639	0	0	0	0	0	555.404	0	0	460.378
TCGA-BH-A0H5-11A-62R-A114-13	BRCA	normal	Breast	0	0	0	0	0	0	0	0	0	2484.03	0	359.04	21.8863	0	0	214.157	0	0	0	0	0	0	0	0	0	0	0	1.05e-10	0.0007652	0	0	1272.7	36.4772	0	322.459	0	16.3519	0	0	0	0	0	366.282	0	0	210.757
TCGA-BH-A0H7-11A-13R-A090-13	BRCA	normal	Breast	0	0	0	0	8.3761	0	0	0	0	1631.54	0	248.89	0	0	0	14.0502	0	0	0	0	0	0	0	0	0	0	0	0	1.09e-23	0	0	273.979	0	0	196.001	0	37.548	0	0	0	8.0659	0	142.683	0	0	129.054
TCGA-BH-A0HA-11A-31R-A12O-13	BRCA	normal	Breast	0	0	0	0	0	0	0	0	0	1668.18	0	273.263	15.4886	0	0	12.9904	0	0	0	0	0	4.4745	0	0	0	0	0	4.1941	5.12e-30	0	0	853.039	41.3029	0	116.337	0	9.2576	0	0	0	0	0	324.014	0	0	293.327
TCGA-BH-A0HK-11A-11R-A090-13	BRCA	normal	Breast	0	0	0	0	0	0	0	0	0	1757.67	0	279.379	32.236	0	0	9.0122	0	0	0	0	0	0	0	0	0	0	0	0	0	0	0	414.562	0	0	158.315	0	9.6337	0	0	0	0	0	163.774	0	0	279.379
TCGA-BH-A18J-11A-31R-A12C-13	BRCA	normal	Breast	0	0	0	0	0	0	0	0	0	1000.12	0	251.656	0	0	0	272.762	0	0	0	0	6.1039	0	0	0	0	0	0	3.29e-09	0	0	0	272.762	27.1014	0	798.588	0	72.8934	0	0	0	26.0976	0	340.169	0	0	78.2929
TCGA-BH-A18K-11A-13R-A12C-13	BRCA	normal	Breast	0	0	0	0	0	0	0	0	0	998.498	0	239.178	32.197	0	0	229.533	0	0	0	0	0	0	0	0	0	0	0	5.38e-08	0	0	0	621.09	16.0985	0	1534.72	0	86.5988	0	0	0	0	0	505.16	0	0	170.525
TCGA-BH-A18L-11A-42R-A12C-13	BRCA	normal	Breast	0	0	0	0	0	0	8.0693	0	0	1415.86	0	192.223	27.0012	0	0	339.692	0	0	0	0	1.0136	0	0	0	0	0	0	4.51e-08	7.0877	0	0	241.559	0	0	592.825	0	85.8281	0	10.7591	0	0	0	217.871	0	0	199.342
TCGA-BH-A18M-11A-33R-A12C-13	BRCA	normal	Breast	0	0	0	0	0	7.036	0	0	0	2431.57	0	182.181	7.8478	0	0	493.652	0	0	0	7.036	0	0	0	0	0	0	0	0.0004543	4.36e-15	13.6028	0	190.879	7.8478	0	584.922	0	49.2517	0	0	0	0	0	175.899	0	0	226.714
TCGA-BH-A18N-11A-43R-A12C-13	BRCA	normal	Breast	0	0	0	0	0	0	15.5455	0	0	422.751	0	112.705	26.0089	0	0	152.697	0	0	0	0	0	0	0	0	0	0	0	4.6952	6.8272	0	0	116.341	0	0	308.061	0	38.8638	0	3.8864	0	0	0	54.4094	0	0	58.4397
TCGA-BH-A18P-11A-43R-A12C-13	BRCA	normal	Breast	0	0	0	0	0	0	0	0	0	676.406	0	157.409	0	0	0	274.196	0	0	0	10.8558	1.3969	0	0	0	0	0	0	2.15e-09	3.19e-23	10.4939	0	152.331	12.1084	0	461.733	0	65.1348	0	0	0	11.6599	0	379.953	0	0	186.559
TCGA-BH-A18Q-11A-34R-A12C-13	BRCA	normal	Breast	0	0	0	0	0	0	0	0	0	745.79	0	178.332	44.8117	0	0	306.041	0	0	0	0	0	0	0	0	0	0	0	5.35e-11	0	5.5481	0	241.612	0	0	970.921	0	50.22	0	2.8697	0	0	0	309.929	0	0	221.925
TCGA-BH-A18R-11A-42R-A12C-13	BRCA	normal	Breast	0	0	0	0	0	0	0	0	0	776.673	0	98.4461	0	0	0	155.608	0	0	0	0	2.9848	0	0	0	0	0	0	10.7657	0	0	0	155.608	0	0	585.754	0	47.5257	0	0	0	0	0	261.391	0	0	89.3307
TCGA-BH-A18S-11A-43R-A12C-13	BRCA	normal	Breast	0	0	0	0	0	0	0	0	0	719.596	0	255.137	45.7938	0	0	201.64	0	0	0	20.5282	0	0	0	0	0	0	0	9.14e-06	0	0	0	182.436	0	0	496.099	0	51.3206	0	0	0	0	0	195.018	0	0	341.757
TCGA-BH-A18U-11A-23R-A12C-13	BRCA	normal	Breast	0	0	0	0	0	0	0	0	0	471.71	0	354.177	0	0	0	106.634	0	0	0	0	0	0	0	0	0	0	0	4.9183	0	0	0	1310.08	36.3259	0	645.39	0	162.84	0	0	0	0	0	488.521	0	0	577.178
TCGA-BH-A1EN-11A-23R-A13P-13	BRCA	normal	Breast	0	0	0	0	0	0	0	0	0	1270.44	0	314.234	32.2291	0	0	0	0	0	0	0	0	0	0	0	0	0	0	1.38e-05	0	13.966	0	378.432	16.1146	0	307.251	0	28.8951	0	0	0	0	0	476.769	0	0	450.014
TCGA-BH-A1EO-11A-31R-A136-13	BRCA	normal	Breast	0	0	0	0	0	0	6.9525	0	0	2573.9	0	165.619	7.7547	0	0	13.008	0	0	0	0	0.8733	0	0	0	0	0	0	1.76e-19	0	0	0	188.616	15.5095	0	47.0455	0	6.9525	0	9.2701	0	0	0	222.481	0	0	313.637
TCGA-BH-A1ET-11B-23R-A136-13	BRCA	normal	Breast	0	0	0	0	0	0	0	0	0	1079.9	0	112.199	0	0	0	0	0	0	0	0	0	9.5199	0	0	0	0	0	6.99e-15	0	0	0	202.683	21.9691	0	66.6396	0	0	0	0	0	0	0	216.661	0	0	359.642
TCGA-BH-A1EU-11A-23R-A136-13	BRCA	normal	Breast	0	0	0	0	0	0	0	0	0	1035.19	0	219.789	0	0	0	6.0157	0	0	0	0	0	0	0	0	0	0	0	0	7.98e-15	0	0	150.393	7.1726	0	43.5137	0	3.2153	0	3.2153	0	0	0	308.669	0	0	145.046
TCGA-BH-A1EV-11A-24R-A136-13	BRCA	normal	Breast	0	5.8581	0	0	0	0	0	0	0	1979.23	0	240.184	12.6175	0	0	0	0	0	0	0	0	5.4676	0	0	0	0	0	4.01e-15	0	0	0	264.561	6.3088	0	65.6111	0	0	0	0	0	0	0	101.81	0	0	200.478
TCGA-BH-A1EW-11B-33R-A136-13	BRCA	normal	Breast	0	0	0	0	0	0	0	0	0	939.141	0	166.102	14.3103	0	0	6.0011	0	0	0	0	0	0	0	0	0	0	0	0	1.43e-19	6.2011	0	294.054	0	0	31.0057	0	0	0	3.2075	0	0	0	192.449	0	0	158.474
TCGA-BH-A1F0-11B-23R-A136-13	BRCA	normal	Breast	0	0	0	0	0	0	0	0	0	1668.28	0	56.1549	12.0949	0	0	0	0	0	0	0	0	0	0	0	0	0	0	6.87e-30	7.87e-24	10.4823	0	167.378	12.0949	0	47.1701	0	0	0	0	0	0	0	184.343	0	0	209.645
TCGA-BH-A1F2-11A-32R-A13P-13	BRCA	normal	Breast	0	0	0	0	9.6768	0	0	0	0	1192.99	0	206.669	9.6768	0	0	0	0	0	0	0	0	0	0	0	0	0	0	1.54e-05	8.97e-15	0	0	113.624	0	0	251.597	0	4.3379	0	0	0	0	0	242.921	0	0	372.736
TCGA-BH-A1F6-11B-94R-A13P-13	BRCA	normal	Breast	0	0	0	0	13.7669	0	0	0	0	1116.1	0	217.32	0	0	0	0	0	0	0	0	0	0	0	0	0	0	0	7.4558	0	0	0	80.8247	0	0	95.4502	0	0	0	6.1714	0	0	0	123.427	0	0	66.2848
TCGA-BH-A1F8-11B-21R-A13P-13	BRCA	normal	Breast	0	0	0	0	0	0	0	0	0	952.807	0	337.007	15.7796	0	0	13.2345	0	0	0	0	1.777	0	0	0	0	0	0	2.37e-23	0	0	0	357.332	31.5592	0	287.189	0	7.0736	0	0	0	0	0	381.975	0	0	379.879
TCGA-BH-A1FB-11A-33R-A13P-13	BRCA	normal	Breast	0	0	0	0	0	0	0	0	0	882.738	0	329.562	18.3575	0	0	5.1322	0	0	0	0	0	0	0	0	0	0	0	1.657	0	0	0	821.155	0	0	116.672	0	8.2292	0	0	0	0	0	559.589	0	0	318.197
TCGA-BH-A1FC-11A-32R-A13P-13	BRCA	normal	Breast	0	0	0	0	0	0	0	0	0	1118.62	0	109.607	9.0799	0	0	0	0	0	0	0	0	0	0	0	0	0	0	5.77e-15	0	7.8692	0	83.7694	9.0799	0	102.3	0	8.1406	0	0	0	0	0	130.25	0	0	174.872
TCGA-BH-A1FD-11B-21R-A13P-13	BRCA	normal	Breast	0	0	0	0	0	0	0	0	0	671.683	0	106.518	0	0	0	0	0	0	0	0	1.6147	0	0	0	0	0	0	6.66e-05	1.8e-07	0	0	204.445	14.3389	0	62.1353	0	6.4278	0	0	0	0	0	244.256	0	0	69.0392
TCGA-BH-A1FE-11B-14R-A13P-13	BRCA	normal	Breast	0	0	0	0	6.8166	0	0	0	0	1086.03	0	240.529	27.2664	0	0	5.7172	0	0	0	0	0.7676	0	0	0	0	0	0	1.55e-19	3.79e-15	0	0	703.209	13.6332	0	218.586	0	1.44e-08	0	0	0	0	0	653.924	0	0	236.309
TCGA-BH-A1FG-11B-12R-A13P-13	BRCA	normal	Breast	0	0	0	0	0	0	0	0	0	643.65	0	129.583	20.9326	0	0	5.8521	0	0	0	0	0	0	0	0	0	0	0	3.41e-15	7.76e-15	0	0	70.2255	20.9326	0	30.236	0	6.2557	0	3.1279	0	0	0	162.649	0	0	342.675
TCGA-BH-A1FH-11B-42R-A13P-13	BRCA	normal	Breast	0	0	0	0	0	0	0	0	0	1505.66	0	180.515	24.3001	0	0	0	0	0	0	0	1.3682	0	0	0	0	0	0	0	0	0	0	173.237	0	0	105.301	0	0	0	0	0	0	0	174.291	0	0	140.401
TCGA-BH-A1FJ-11B-42R-A13P-13	BRCA	normal	Breast	0	0	0	0	0	0	0	0	0	1499.08	0	358.152	0	0	0	0	0	0	0	0	0	0	0	0	0	0	0	2.41e-23	0	0	0	188.704	16.0709	0	55.7126	0	0	0	0	0	0	0	115.267	0	0	170.233
TCGA-BH-A1FM-11B-23R-A13P-13	BRCA	normal	Breast	0	0	0	0	0	0	0	0	0	1646.21	0	403.12	18.8752	0	0	0	0	0	0	0	2.1256	0	0	0	0	0	0	2.31e-06	6.44e-05	0	0	522.416	56.6255	0	441.679	0	1.92e-05	0	0	0	0	0	829.206	0	0	254.465
TCGA-BH-A1FN-11A-34R-A13P-13	BRCA	normal	Breast	0	0	0	0	0	0	0	0	0	1290.38	0	332.392	18.84	0	0	0	0	0	0	0	0	0	0	0	0	0	0	15.3049	0	0	0	205.417	18.84	0	359.216	0	0	0	0	0	0	0	270.257	0	0	235.849
TCGA-BH-A1FR-11B-42R-A13P-13	BRCA	normal	Breast	0	12.2798	0	0	0	0	0	0	0	1264.42	0	98.2384	13.2244	0	0	0	0	0	0	0	0	0	0	0	0	0	0	0	0	0	0	255.103	0	0	160.456	0	23.7127	0	5.9282	0	0	0	165.989	0	0	229.223
TCGA-BH-A1FU-11A-23R-A14C-13	BRCA	normal	Breast	0	0	0	0	0	7.185	7.185	0	0	1459.01	0	208.364	8.014	0	0	67.2142	0	0	0	0	0	0	0	0	0	0	0	5.11e-07	0	0	0	87.3785	8.014	0	298.655	0	14.3699	0	0	0	0	0	158.069	0	0	108.041
TCGA-BH-A203-11A-42R-A168-13	BRCA	normal	Breast	0	0	0	0	0	0	0	0	0	1244.78	0	160.276	0	0	0	38.6041	0	0	0	0	0	0	0	0	0	0	0	1.92e-08	6.4e-15	0	0	183.37	11.507	0	299.182	0	41.2665	0	20.6332	0	0	0	226.966	0	0	77.5657
TCGA-BH-A204-11A-53R-A156-13	BRCA	normal	Breast	0	0	0	0	4.1488	0	0	0	0	995.108	0	111.722	8.2976	0	0	24.3575	0	0	0	0	0.4672	0	0	0	0	0	0	1.39e-08	7.3e-35	3.5956	0	215.738	4.1488	0	104.273	0	5.5794	0	11.1589	0	0	0	174.822	0	0	351.573
TCGA-BH-A208-11A-51R-A156-13	BRCA	normal	Breast	0	0	0	0	0	0	1.349	0	0	2528.67	0	391.2	16.5508	0	0	15.1432	0	0	0	0	0	1.304	0	0	0	0	0	2.01e-17	4.52e-24	2.608	0	1756.61	13.5415	0	119.968	0	42.626	0	0.6745	0	1.4489	0	509.909	0	0	389.751
TCGA-BH-A209-11A-42R-A156-13	BRCA	normal	Breast	0	0	0	0	3.9552	0	0	0	0	1022.93	0	209.343	7.9104	0	0	1.6586	0	0	0	0	0	3.4278	0	0	0	0	0	6.47e-09	1.9996	3.4278	0	316.798	1.9776	0	75.4124	0	17.7302	0	7.0921	0	0	0	289.002	0	0	367.54
TCGA-E2-A153-11A-31R-A12C-13	BRCA	normal	Breast	0	0	0	0	0	0	0	0	0	2025.27	0	218.883	0	0	0	143.782	0	0	0	0	1.2066	0	0	0	0	0	0	2.04e-14	4.5656	9.2859	0	188.714	0	0	222.863	0	19.2123	0	0	0	0	0	220.941	0	0	134.13
TCGA-E2-A158-11A-22R-A12C-13	BRCA	normal	Breast	0	0	0	0	0	0	0	0	0	267.895	0	94.7185	0	0	0	57.0348	0	0	0	7.621	0.9572	0	0	0	0	0	0	6.75e-17	7.88e-15	0	0	156.846	0	0	368.35	0	34.2946	0	1.9053	0	0	0	152.421	0	0	450.205
TCGA-E2-A15I-11A-32R-A136-13	BRCA	normal	Breast	0	0	0	0	0	0	0	0	0	1210.11	0	148.004	25.1666	0	0	7.0358	0	0	0	0	0.9447	0	0	0	0	0	0	0	0	0	0	689.512	25.1666	0	109.055	0	0	0	7.5211	0	0	0	285.801	0	0	420.065
TCGA-E2-A15K-11A-13R-A12O-13	BRCA	normal	Breast	0	0	0	0	0	0	0	0	0	1254.4	0	114.976	0	0	0	14.8357	0	0	0	0	0	0	0	0	0	0	0	0	15.0748	0	0	178.028	53.0661	0	61.3208	0	7.9294	0	5.2863	0	0	0	396.471	0	0	987.946
TCGA-E2-A15M-11A-22R-A12C-13	BRCA	normal	Breast	0	0	0	0	6.3056	0	0	0	0	988.96	0	240.063	12.6112	0	0	285.582	0	0	0	0	2.1302	5.4648	0	0	0	0	0	1.12e-09	5.3771	0	0	227.408	6.3056	0	584.738	0	39.573	0	2.8266	0	0	0	277.011	0	0	1311.56
TCGA-E2-A1BC-11A-32R-A12O-13	BRCA	normal	Breast	0	0	0	0	0	0	0	0	0	1056.68	0	129.02	10.688	0	0	8.9641	0	0	0	0	0	0	0	0	0	0	0	5.23e-15	0	0	0	268.924	21.376	0	46.3147	0	4.7912	0	4.7912	0	0	0	297.053	0	0	668.99
TCGA-E2-A1IG-11A-22R-A143-13	BRCA	normal	Breast	0	0	0	0	0	0	0	0	0	1228.5	0	256.684	18.4286	0	0	85.0095	0	0	0	0	0	0	0	0	0	0	0	0.0002299	0	0	0	324.582	18.4286	0	375.33	0	49.5666	0	12.3917	0	0	0	380.011	0	0	106.476
TCGA-E2-A1L7-11A-33R-A143-13	BRCA	normal	Breast	0	0	0	0	0	8.2174	0	0	0	1135.33	0	221.283	0	0	0	161.432	0	0	0	0	0	0	0	0	0	0	0	5.78e-07	0	7.9435	0	207.556	9.1656	0	349.514	0	41.087	0	4.1087	0	0	0	361.566	0	0	291.261
TCGA-E2-A1LB-11A-22R-A143-13	BRCA	normal	Breast	0	16.1083	0	0	0	0	0	0	0	1353.1	0	289.95	52.0422	0	0	276.439	0	0	0	0	0	0	0	0	0	0	0	0	0	0	0	2022.37	173.474	0	586.343	0	155.529	0	0	0	0	0	1042.04	0	0	350.803
TCGA-E2-A1LH-11A-22R-A14C-13	BRCA	normal	Breast	0	0	0	0	0	0	0	0	0	1124.35	0	168.718	10.688	0	0	71.7133	0	0	0	9.5824	0	9.263	0	0	0	0	0	2.43e-19	5.94e-15	0	9.263	331.674	0	0	444.622	0	4.7912	0	0	0	0	0	412.042	0	0	463.148
TCGA-E2-A1LS-11A-32R-A156-13	BRCA	normal	Breast	0	0	0	0	3.5317	0	0	0	0	639.123	0	81.9848	10.595	0	0	0	0	0	0	0	0	0	0	0	0	0	0	8.04e-20	2.29e-33	6.1215	0	94.7851	0	0	64.2761	0	6.3326	0	11.0821	0	0	0	31.6631	0	0	669.968
TCGA-E9-A1N4-11A-33R-A14L-13	BRCA	normal	Breast	0	2.5551	0	0	2.7517	2.467	2.467	0	0	1457.02	0	319.388	8.2549	0	0	13.847	0	0	0	2.467	0.3099	0	0	0	0	0	0	0.0004757	0.9465	4.7695	0	413.102	8.2549	0	257.554	0	1.8982	0	3.7005	0	0	0	350.313	0	0	320.618
TCGA-E9-A1N5-11A-41R-A14C-13	BRCA	normal	Breast	0	0	0	0	0	12.3473	0	0	0	1051.11	0	332.495	13.772	0	0	392.724	0	0	0	0	0	0	0	0	0	0	0	0	0	0	0	1928.97	41.316	0	334.2	0	246.946	0	0	0	0	0	469.198	0	0	477.429
TCGA-E9-A1N6-11A-32R-A143-13	BRCA	normal	Breast	0	0	0	0	0	0	0	0	0	757.851	0	158.761	12.5102	0	0	5.2462	0	0	0	0	0	0	0	0	0	0	0	9.68e-06	0	0	0	162.633	0	0	112.036	0	8.7236	0	0	0	0	0	291.618	0	0	90.3518
TCGA-E9-A1N9-11A-71R-A14C-13	BRCA	normal	Breast	0	0	0	0	0	0	11.92	0	0	546.073	0	209.878	26.5909	0	0	66.906	0	0	0	0	0	0	0	0	0	0	0	2.22e-08	0	0	0	234.171	0	0	184.363	0	59.6002	0	5.96	0	0	0	214.561	0	0	115.227
TCGA-E9-A1NA-11A-33R-A143-13	BRCA	normal	Breast	0	0	0	0	0	0	0	0	0	493.183	0	313.331	9.9245	0	0	74.914	0	0	0	0	0	0	0	0	0	0	0	0	2.93e-29	0	0	765.788	19.849	0	344.05	0	1.5316	0	0	0	0	0	578.359	0	0	267.594
TCGA-E9-A1ND-11A-43R-A143-13	BRCA	normal	Breast	0	0	0	0	0	0	0	0	0	3229.45	0	265.4	30.3138	0	0	3.6321	0	0	0	0	0.4877	0	0	0	0	0	0	9.54e-14	0	3.7531	0	305.093	17.3222	0	97.5815	0	38.8255	0	5.8238	0	0	0	256.248	0	0	241.869
TCGA-E9-A1NF-11A-73R-A14C-13	BRCA	normal	Breast	0	0	0	0	0	0	0	0	0	1004.11	0	160.965	12.3819	0	0	31.1545	0	0	0	5.5505	0	0	0	0	0	0	0	1.26e-34	7.48e-42	0	0	638.667	12.3819	0	85.8479	0	55.5051	0	0	0	0	0	160.965	0	0	232.505
TCGA-E9-A1NG-11A-52R-A14L-13	BRCA	normal	Breast	0	0	0	0	0	3.5735	7.1471	0	0	1191.78	0	203.564	31.8869	0	0	6.686	0	0	0	0	1.3466	3.4544	0	0	0	0	0	6.77e-15	6.2776	10.3633	3.4544	478.047	19.9293	0	120.905	0	21.4412	0	1.7868	0	0	0	314.471	0	0	234.133
TCGA-E9-A1R7-11A-42R-A14L-13	BRCA	normal	Breast	0	0	0	0	0	0	0	0	0	1109.37	0	161.795	10.8901	0	0	4.5668	0	0	0	0	0.6132	0	0	0	0	0	0	1.14e-19	5.34e-30	0	0	726.121	10.8901	0	84.9425	0	1.11e-05	0	0	0	0	0	239.206	0	0	340.818
TCGA-E9-A1RB-11A-33R-A156-13	BRCA	normal	Breast	0	0	0	0	0	0	0	0	0	887.91	0	154.639	9.9128	0	0	6.6512	0	0	0	0	0.2233	0	0	0	0	0	0	1.93e-06	4.47e-26	6.8729	0	297.639	0	0	70.4468	0	10.6648	0	2.6662	0	0	0	223.96	0	0	204.277
TCGA-E9-A1RC-11A-33R-A156-13	BRCA	normal	Breast	0	0	0	0	0	0	0	0	0	1160.65	0	167.653	23.4046	0	0	8.4127	0	0	0	0	0	5.7954	0	0	0	0	0	5.25e-17	0.0945	8.6931	0	490.741	0	0	107.215	0	25.9795	0	1.4988	0	0	0	164.87	0	0	276.892
TCGA-E9-A1RD-11A-33R-A156-13	BRCA	normal	Breast	0	0	0	0	0	0	0	0	0	718.482	0	80.497	6.6684	0	0	0	0	0	0	0	0	0	0	0	0	0	0	1.05e-08	1.32e-19	0	0	106.264	0	0	57.7927	0	5.9786	0	2.9893	0	0	0	17.9357	0	0	199.064
TCGA-E9-A1RF-11A-32R-A156-13	BRCA	normal	Breast	0	0	0	0	0	3.1181	0	0	0	813.836	0	129.18	13.9117	0	0	5.834	0	0	0	0	0.3917	0	0	0	0	0	0	0	1.42e-19	0	0	385.041	10.4338	0	129.611	0	0.005495	0	0	0	0	0	268.161	0	0	616.238
TCGA-E9-A1RH-11A-34R-A168-13	BRCA	normal	Breast	0	7.2778	0	0	0	0	0	0	0	2072.25	0	196.5	23.5128	0	0	118.323	0	0	0	0	0	0	0	0	0	0	0	12.7339	0	0	0	190.631	31.3504	0	176.607	0	14.0536	0	0	0	0	0	217.832	0	0	181.136
TCGA-E9-A1RI-11A-41R-A168-13	BRCA	normal	Breast	0	0	0	0	0	0	0	0	0	1107.86	0	273.454	15.102	0	0	31.6654	0	0	0	0	0	0	0	0	0	0	0	1.21e-05	0.5429	0	0	259.656	22.653	0	189.781	0	60.9286	0	0	0	0	0	243.715	0	0	1483.35
TCGA-GI-A2C8-11A-22R-A16E-13	BRCA	normal	Breast	0	0	0	0	5.3034	4.7548	0	0	0	1079.2	0	49.246	0	0	0	13.3441	0	0	0	0	0.6118	0	0	0	0	0	0	0.01239	2.8e-34	0	13.7889	4.448	5.3034	0	27.5778	0	2.3774	0	0	0	5.107	0	61.8122	0	0	561.769
TCGA-GI-A2C9-11A-22R-A21U-13	BRCA	normal	Breast	0	0	0	0	0	0	0	0	0	1111.61	0	189.344	3.6412	0	3.1557	3.0539	0	0	0	0	0	0	0	0	0	0	0	2.43e-08	8.5527	6.3115	0	88.564	0	0	69.426	0	3.2645	0	0	0	0	0	62.0264	0	0	1321.9
TCGA-A6-2680-11A-01R-1757-13	COAD	normal	Colon	0	0	0	0	0	0	0	0	0	6342.38	0	1500.27	88.7035	0	0	111.595	0	0	0	0	1.4619	21.9647	0	0	0	0	0	0	1.1168	0	0	6158.97	405.502	0	543.626	0	159.055	0	0	0	0	0	176.096	0	0	1305.68
TCGA-CV-6933-11A-01R-1914-13	HNSC	normal	Head and Neck	0	0	0	0	0	0	0	0	0	942.684	0	78.1234	3.5055	0	0	5.8802	0	0	0	0	0.4044	0	0	0	0	0	0	0	3.25e-15	0	0	17.6408	0	0	51.6482	0	9.4287	0	0	0	3.3757	0	69.1437	0	0	54.0112
TCGA-CV-6934-11A-01R-1914-13	HNSC	normal	Head and Neck	0	0	0	0	3.3516	3.0049	0	0	0	450.073	0	183.62	13.4064	0	2.9047	2.811	0	0	0	3.0049	0.3867	0	0	0	0	0	0	5.03e-24	8.72e-24	2.9047	0	39.3544	0	0	72.6182	0	21.0343	0	0	0	0	0	60.0979	0	0	106.507
TCGA-CV-6935-11A-01R-1914-13	HNSC	normal	Head and Neck	0	3.1815	0	0	0	3.0718	0	0	0	510.48	0	104.989	0	0	0	0	0	0	0	0	1.1575	0	0	0	0	0	0	6.95e-35	3.5871	0	0	22.9888	0	0	38.602	0	12.2871	0	1.5359	0	3.2993	0	61.4355	0	0	382.721
TCGA-CV-6936-11A-01R-1914-13	HNSC	normal	Head and Neck	0	0	0	0	0	0	0	0	0	753.338	0	107.348	0	0	0	0	0	0	0	0	0.8891	0	0	0	0	0	0	0	0.5215	0	0	22.6239	0	0	20.0383	0	3.4549	0	1.7274	0	0	0	41.4585	0	0	141.01
TCGA-CV-6938-11A-01R-1914-13	HNSC	normal	Head and Neck	0	0	0	0	0	0	0	0	0	1573.3	0	85.4484	3.1732	0	0	7.9841	0	0	0	2.8449	0	0	0	0	0	0	0	0	7.42e-06	0	0	10.6454	0	0	16.5004	0	0	0	2.8449	0	3.0556	0	11.3796	0	0	113.058
TCGA-CV-6939-11A-01R-1914-13	HNSC	normal	Head and Neck	0	2.1541	0	0	0	2.0798	2.0798	0	0	15305	0	99.0898	0	0	0	58.3699	0	0	0	0	2.4086	0	0	0	0	0	0	0.003231	0.03828	0	0	13.6196	0	2.0105	50.263	0	0	0	2.0798	0	0	0	29.1179	0	0	44.6782
TCGA-CV-6943-11A-01R-1914-13	HNSC	normal	Head and Neck	0	3.0785	0	0	0	0	0	0	0	635.926	0	55.4132	3.3153	0	0	2.7806	0	0	0	0	0	0	0	0	0	0	0	0.002582	4.6511	0	0	25.0253	0	0	28.7328	0	35.6683	0	0	0	0	0	56.4748	0	0	121.316
TCGA-CV-6955-11A-01R-2015-13	HNSC	normal	Head and Neck	0	2.8994	0	0	0	0	0	0	0	980.564	0	55.0891	3.1225	0	0	10.4753	0	0	0	0	0.7033	0	0	0	0	0	0	0	0.00441	0	2.7061	2.6188	0	0	13.5307	0	2.7994	0	5.1323	0	0	0	47.5906	0	0	297.674
TCGA-CV-6956-11A-01R-2015-13	HNSC	normal	Head and Neck	0	0	0	0	0	0	27.1087	0	0	1744.35	0	213.385	18.142	0	0	5.072	0	0	0	0	0.681	0	0	0	0	0	0	0.0001509	1.12e-14	0	0	50.7196	12.0947	0	47.1692	0	5.4218	0	5.1866	0	5.8234	0	319.883	0	0	58.2336
TCGA-CV-6959-11A-01R-1914-13	HNSC	normal	Head and Neck	0	2.5633	0	0	8.2815	4.9499	2.4749	0	0	803.049	0	76.8994	2.7605	0	0	6.9458	0	0	0	0	0.3185	0	0	0	0	0	0	2.2e-06	0.4534	9.5697	0	16.2068	0	0	16.747	0	7.4248	0	2.0624	0	0	0	66.823	0	0	284.433
TCGA-CV-6960-11A-01R-2015-13	HNSC	normal	Head and Neck	0	0	0	0	6.2313	8.38	0	0	0	771.521	0	228.555	0	0	2.7002	10.4525	0	0	0	0	0	0	0	0	0	0	0	7.36e-15	1.0217	0	5.4005	81.0069	0	0	24.3021	0	19.5534	0	2.7933	0	0	0	72.6269	0	0	813.07
TCGA-CV-6961-11A-01R-1914-13	HNSC	normal	Head and Neck	0	9.3411	0	0	3.3532	9.0189	0	0	0	1749.53	0	336.278	3.3532	0	2.9061	5.6247	0	0	0	0	0	0	0	0	0	0	0	0.0007301	2.1174	2.9061	0	98.4326	0	2.9061	17.4366	0	15.0316	0	1.5032	0	3.229	0	81.1705	0	0	119.473
TCGA-CV-6962-11A-01R-1914-13	HNSC	normal	Head and Neck	0	0	0	0	3.3925	0	0	0	0	963.335	0	138.607	0	0	0	5.6906	0	0	0	0	0.7827	0	0	0	0	0	0	1.8373	1.25e-18	0	5.8803	22.7624	0	0	29.4014	0	9.1246	0	0	0	0	0	6.083	0	0	254.812
TCGA-CV-7091-11A-01R-2015-13	HNSC	normal	Head and Neck	0	2.0235	0	0	13.0752	5.8613	3.9075	0	0	2468.05	0	66.7768	2.1792	0	1.8886	27.4157	0	0	0	0	1.7598	0	0	0	0	0	0	2.44e-08	3.949	0	1.8886	12.794	0	0	18.8864	0	1.9538	0	0.9769	0	0	0	62.5203	0	0	186.765
TCGA-CV-7097-11A-01R-2015-13	HNSC	normal	Head and Neck	0	6.0576	0	0	0	0	0	0	0	2054.63	0	184.757	0	0	0	13.6784	0	0	0	0	0	0	0	0	0	0	0	4.31e-28	3.22e-18	2.8269	0	8.2071	3.2618	0	22.615	0	0	0	17.5461	0	0	0	55.5628	0	0	251.278
TCGA-CV-7101-11A-01R-2015-13	HNSC	normal	Head and Neck	0	0	0	0	0	3.6114	0	0	0	691.542	0	153.353	12.0841	0	0	10.1351	0	0	0	0	0	3.491	0	0	0	0	0	6.73e-09	1.2703	0	0	30.4052	4.028	0	24.4368	0	0	0	0	0	0	0	72.227	0	0	321.945
TCGA-CV-7103-11A-01R-2015-13	HNSC	normal	Head and Neck	0	0	0	0	0	0	0	0	0	1188.07	0	202.667	7.2752	0	3.1526	18.3054	0	0	0	0	0	0	0	0	0	0	0	0	1.05e-16	0	0	61.018	14.5504	0	47.289	0	9.7839	0	0	0	3.5029	0	182.633	0	0	185.653
TCGA-CV-7177-11A-01R-2015-13	HNSC	normal	Head and Neck	0	0	0	0	3.8663	6.9327	0	0	0	1398.06	0	276.441	7.7326	0	0	6.4854	0	0	0	0	0	0	0	0	0	0	0	2.46e-15	2.58e-21	0	0	22.6989	7.7326	0	26.8064	0	13.8654	0	0	0	0	0	90.1248	0	0	193.601
TCGA-CV-7178-11A-01R-2015-13	HNSC	normal	Head and Neck	0	3.4934	0	0	7.5241	3.3729	0	0	0	2036.76	0	213.095	0	0	0	6.3106	0	0	0	0	1.6946	0	0	0	0	0	0	2.08e-14	2.6e-17	0	0	31.5529	0	0	26.0837	0	0	0	1.6865	0	10.8682	0	47.2205	0	0	195.628
TCGA-CV-7183-11A-01R-2015-13	HNSC	normal	Head and Neck	0	17.2224	0	0	0	0	0	0	0	370.902	0	124.862	9.2736	0	0	0	0	0	0	0	1.0443	0	0	0	0	0	0	3.4e-06	1.07e-06	0	0	42.7782	0	0	48.2227	0	0	0	2.0786	0	0	0	62.3569	0	0	49.1157
TCGA-CV-7235-11A-01R-2015-13	HNSC	normal	Head and Neck	0	7.6685	0	0	0	0	0	0	0	1084.64	0	99.6906	11.0112	0	0	13.8528	0	0	0	2.468	0.6351	0	0	0	0	0	0	2.2e-06	3.5e-11	0	0	78.4992	0	1.9872	26.2433	0	2.468	0	1.234	0	0	0	148.082	0	0	363.166
TCGA-CV-7238-11A-01R-2015-13	HNSC	normal	Head and Neck	0	0	0	0	3.55	0	0	0	0	2341.77	0	138.45	7.1	0	0	8.9322	0	0	0	3.1827	1.2286	0	0	0	0	0	0	6.25e-12	0.001744	0	3.0767	35.7289	0	0	55.3798	0	1.5914	0	0	0	0	0	28.6447	0	0	47.8591
TCGA-CV-7242-11A-01R-2015-13	HNSC	normal	Head and Neck	0	0	0	0	17.712	0	0	0	0	842.096	0	180.915	35.424	0	0	7.4276	0	0	0	0	2.0433	0	0	0	0	0	0	5.63e-15	0.4228	0	0	29.7105	17.712	0	53.7264	0	47.6392	0	0	0	0	0	134.978	0	0	511.68
TCGA-CV-7245-11A-01R-2015-13	HNSC	normal	Head and Neck	0	0	0	0	2.004	1.7967	5.39	0	0	3164.37	0	132.119	2.004	0	0	28.5728	0	0	0	0	0.2257	0	0	0	0	0	0	1.7e-11	0.03457	1.7368	0	23.5305	0	0	48.6298	0	3.5933	0	3.2226	0	0	0	52.1034	0	0	414.897
TCGA-CV-7250-11A-01R-2015-13	HNSC	normal	Head and Neck	0	0	0	0	0	0	7.353	0	0	771.272	0	137.081	8.2014	0	3.554	0	0	0	0	0	0.4618	0	0	0	0	0	0	3.27e-06	2.28e-15	0	0	34.3931	0	0	110.172	0	0	0	3.6765	0	3.9488	0	58.824	0	0	150.056
TCGA-CV-7252-11A-01R-2015-13	HNSC	normal	Head and Neck	0	8.851	0	0	0	0	0	0	0	1194.77	0	141.616	19.0637	0	8.261	7.9945	0	0	0	4.2729	0	0	0	0	0	0	0	1.08e-19	1.89e-19	0	0	75.9474	0	0	78.479	0	4.2729	0	0	0	0	0	128.187	0	0	178.987
TCGA-CV-7255-11A-01R-2015-13	HNSC	normal	Head and Neck	0	0	0	0	0	0	0	0	0	870.315	0	111.446	0	0	0	9.5867	0	0	0	0	1.2872	0	0	0	0	0	0	3.63e-15	0.03072	4.9531	0	4.7934	11.4303	0	9.9063	0	0	0	0	0	0	0	71.7352	0	0	429.272
TCGA-CV-7261-11A-01R-2015-13	HNSC	normal	Head and Neck	0	10.8238	0	0	3.8855	0	0	0	0	412.89	0	173.181	0	0	0	3.2588	0	0	0	0	0.4482	0	0	0	0	0	0	5.84e-24	47.2022	0	0	35.8466	0	0	60.6134	0	20.3206	0	1.7418	0	0	0	97.5388	0	0	351.707
TCGA-CV-7406-11A-01R-2080-13	HNSC	normal	Head and Neck	0	0	0	0	2.2603	2.0264	0	0	0	1423.06	0	325.318	6.7808	0	0	53.08	0	0	0	0	0.5091	1.9589	0	0	0	0	0	7.06e-10	6.3854	0	1.9589	70.1414	4.5205	0	268.37	0	50.1286	0	1.0132	0	0	0	117.534	0	0	309.072
TCGA-CV-7416-11A-01R-2080-13	HNSC	normal	Head and Neck	0	0	0	0	0	5.2055	0	0	0	234.321	0	355.832	0	0	0	9.7393	0	0	0	0	1.3077	5.032	0	0	0	0	0	4.63e-06	9.1635	0	0	209.395	17.4184	0	80.5116	0	20.822	0	0	0	0	0	322.74	0	0	201.279
TCGA-CV-7423-11A-01R-2080-13	HNSC	normal	Head and Neck	0	0	0	0	2.8607	0	0	0	0	340.703	0	409.083	8.5822	0	0	19.1945	0	0	0	2.5648	0	2.4793	0	0	0	0	0	3.38e-15	8.1935	2.4793	2.4793	242.331	2.8607	0	76.858	0	21.8007	0	0	0	0	0	184.664	0	0	267.212
TCGA-CV-7424-11A-01R-2080-13	HNSC	normal	Head and Neck	0	0	0	0	0	0	0	0	0	701.227	0	352.061	29.7367	0	0	6.2351	0	0	0	6.6651	0	0	0	0	0	0	0	2.43e-08	1.74e-10	0	0	149.643	14.8684	0	96.6443	0	92.1644	0	0	0	0	0	666.512	0	0	658.613
TCGA-CV-7425-11A-01R-2080-13	HNSC	normal	Head and Neck	0	0	0	0	7.6351	3.4226	3.4226	0	0	240.136	0	404.114	11.4526	0	0	0	0	0	0	0	0.4299	0	0	0	0	0	0	7.74e-35	5.1076	0	9.9256	128.072	11.4526	0	92.639	0	30.8036	0	0	0	0	0	181.399	0	0	312.473
TCGA-CV-7432-11A-01R-2131-13	HNSC	normal	Head and Neck	0	0	0	0	2.967	0	0	0	0	759.33	0	134.999	0	0	0	9.9539	0	0	0	0	3.7652	0	0	0	0	0	0	2.3371	0	2.5714	0	34.8386	0	0	38.5713	0	3.9901	0	1.33	0	2.8571	0	111.724	0	0	451.427
TCGA-CV-7434-11A-01R-2131-13	HNSC	normal	Head and Neck	0	0	0	0	0	5.1025	0	0	0	1738.67	0	206.106	2.8456	0	0	14.32	0	0	0	0	5.5808	0	0	0	0	0	0	0	0	0	0	19.0933	0	0	12.3311	0	0	0	6.3782	0	0	0	17.8589	0	0	128.792
TCGA-CV-7437-11A-01R-2131-13	HNSC	normal	Head and Neck	0	0	0	0	0	0	8.1771	0	0	648.918	0	440.398	9.1207	0	0	7.6496	0	0	0	0	7.3654	0	0	0	0	0	0	0	3.16e-07	0	0	107.094	9.1207	0	15.8092	0	8.1771	0	0	0	0	0	130.834	0	0	430.36
TCGA-CV-7438-11A-01R-2131-13	HNSC	normal	Head and Neck	0	0	0	0	0	0	0	0	0	1043.72	0	212.951	0	0	8.6415	16.7254	0	0	0	0	9.2023	0	0	0	0	0	0	0	2.54e-10	8.6415	0	16.7254	0	0	17.283	0	0	0	2.9798	0	0	0	44.6973	0	0	268.846
TCGA-CV-7440-11A-01R-2186-13	HNSC	normal	Head and Neck	0	0	0	0	0	0	0	0	0	562.495	0	314.995	4.523	0	0	64.4893	0	0	0	0	1.528	3.9199	0	0	0	0	0	0.0001128	0.6557	0	0	402.109	9.046	0	105.838	0	27.372	0	2.0275	0	4.3555	0	206.81	0	0	405.06
TCGA-H7-A6C4-11A-21R-A30I-13	HNSC	normal	Head and Neck	0	0	0	0	0	0	2.8043	0	0	531.69	0	238.167	25.0232	0	0	47.2211	0	0	0	0	0	0	0	0	0	0	0	0.001571	5.223	0	0	47.2211	21.8953	0	450	0	53.1797	0	0	0	0	0	215.933	0	0	391.566
TCGA-H7-A6C5-11A-11R-A30I-13	HNSC	normal	Head and Neck	0	0	0	0	0	0	10.0165	0	0	337.331	0	269.731	22.3446	0	0	0	0	0	0	0	0	0	0	0	0	0	0	9.84e-12	4.7607	0	0	65.5921	5.5861	0	324.369	0	10.0165	0	0	0	0	0	250.413	0	0	102.206
TCGA-HD-8635-11A-01R-2401-13	HNSC	normal	Head and Neck	0	0	0	0	4.6777	0	0	0	0	953.514	0	212.836	0	0	0	15.693	0	0	0	4.1938	1.0535	0	0	0	0	0	0	0.03958	9.45e-36	4.054	0	168.699	4.6777	0	109.458	0	9.87e-09	0	0	0	0	0	159.365	0	0	72.0714
TCGA-HD-A6HZ-11A-11R-A31R-13	HNSC	normal	Head and Neck	0	0	0	0	0	0	0	0	0	266.793	0	358.034	0	0	0	0	0	0	0	0	0.5428	0	0	0	0	0	0	1.61e-08	5.4406	8.3541	0	97.0157	0	0	158.729	0	23.334	0	0	0	0	0	198.771	0	0	157.8
TCGA-HD-A6I0-11A-11R-A31R-13	HNSC	normal	Head and Neck	0	0	0	0	0	0	0	0	0	451.406	0	419.68	20.7006	0	0	2.8936	0	0	0	3.0932	2.3881	0	0	0	0	0	0	0	0	11.9603	0	49.1917	3.4501	0	170.435	0	6.1864	0	0	0	0	0	108.262	0	0	73.091
TCGA-A3-3358-11A-01R-1540-13	KIRC	normal	Kidney	0	3.0821	0	0	0	0	5.9517	0	0	25.0496	0	135.613	23.2343	0	0	0	0	0	0	0	0	0	0	0	0	0	0	0.8988	1.75e-11	0	0	153.111	23.2343	0	201.364	0	7.4396	0	0	0	0	0	157.719	0	0	143.832
TCGA-A3-3387-11A-01R-1540-13	KIRC	normal	Kidney	0	0	0	0	0	0	0	0	0	54.0842	0	209.576	32.2425	0	0	10.8168	0	0	0	0	0	0	0	0	0	0	0	2.5397	0	0	0	129.802	0	0	430.33	0	23.1256	0	0	0	0	0	306.415	0	0	161.451
TCGA-B0-4700-11A-01R-1540-13	KIRC	normal	Kidney	0	18.0586	0	0	0	0	0	0	0	375.152	0	288.937	58.3431	0	0	48.9329	0	0	0	0	0	16.8547	0	0	0	0	0	5.2662	3.42e-34	0	0	587.195	0	0	674.187	0	122.051	0	0	0	0	0	505.64	0	0	280.911
TCGA-B0-4712-11A-02R-1502-13	KIRC	normal	Kidney	0	0	0	0	0	0	0	0	0	63.2518	0	189.078	15.0831	0	0	0	0	0	0	0	0	13.072	0	0	0	0	0	0	11.8777	0	0	474.389	15.0831	0	366.017	0	33.8068	0	0	0	0	0	263.695	0	0	275.965
TCGA-B0-5402-11A-01R-1502-13	KIRC	normal	Kidney	0	0	0	0	0	0	0	0	0	383.978	0	263.867	15.7869	0	0	0	0	0	0	0	0	0	0	0	0	0	0	4.2749	0	0	0	516.384	31.5738	0	355.731	0	28.3075	0	14.1538	0	0	0	254.768	0	0	623.29
TCGA-B0-5690-11A-01R-1540-13	KIRC	normal	Kidney	0	0	0	0	0	0	0	0	0	300.813	0	120.289	9.9648	0	0	0	0	0	0	0	0	8.6362	0	0	0	0	0	0	0	0	0	660.248	29.8944	0	241.812	0	58.0707	0	4.467	0	0	0	276.953	0	0	546.956
TCGA-B0-5691-11A-01R-1540-13	KIRC	normal	Kidney	0	0	0	0	0	0	0	0	0	577.708	0	160.96	20.3932	0	0	34.2079	0	0	0	0	0	0	0	0	0	0	0	2.7611	0	0	0	1505.15	30.5897	0	371.156	0	54.8476	0	0	0	0	0	319.962	0	0	402.576
TCGA-B0-5694-11A-01R-1540-13	KIRC	normal	Kidney	0	0	0	0	0	0	0	0	0	462.473	0	116.249	62.5958	0	0	34.9998	0	0	0	0	0	18.0832	0	0	0	0	0	0	1.93e-14	0	0	629.997	20.8653	0	235.082	0	18.7068	0	0	0	0	0	579.911	0	0	341.572
TCGA-B0-5696-11A-01R-1540-13	KIRC	normal	Kidney	0	0	0	0	0	0	0	0	0	747.126	0	203.798	0	0	0	32.4839	0	0	0	0	0	11.1889	0	0	0	0	0	8.21e-15	30.5	0	0	1007	38.7308	0	402.801	0	57.8732	0	0	0	0	0	312.518	0	0	857.816
TCGA-B0-5697-11A-01R-1540-13	KIRC	normal	Kidney	0	0	0	0	0	0	0	0	0	331.224	0	261.052	20.0809	0	0	11.228	0	0	0	0	0	0	0	0	0	0	0	0	1.32e-29	0	0	639.997	20.0809	0	295.858	0	21.0042	0	0	0	0	0	252.05	0	0	412.526
TCGA-B0-5699-11A-01R-1540-13	KIRC	normal	Kidney	0	0	0	0	0	0	0	0	0	229.68	0	93.978	11.9067	0	0	14.9794	0	0	0	0	0.6704	0	0	0	0	0	0	2.3447	1.06e-34	0	0	714.018	47.6268	0	149.628	0	0.06652	0	0	0	0	0	218.837	0	0	361.17
TCGA-B0-5701-11A-01R-1540-13	KIRC	normal	Kidney	0	0	0	0	0	0	0	0	0	243.146	0	187.622	8.785	0	0	14.7361	0	0	0	7.8762	0.9893	0	0	0	0	0	0	0	0	0	0	279.986	17.57	0	494.888	0	102.379	0	0	0	0	0	322.924	0	0	465.279
TCGA-B0-5703-11A-01R-1540-13	KIRC	normal	Kidney	0	0	0	0	7.5667	0	6.7839	0	0	234.811	0	337.258	30.2668	0	0	19.0388	0	0	0	0	0	39.3468	0	0	0	0	0	4.81e-15	17.876	0	6.5578	209.426	30.2668	0	904.976	0	479.914	0	0	0	0	0	386.684	0	0	2215.08
TCGA-B0-5705-11A-01R-1540-13	KIRC	normal	Kidney	0	0	0	0	0	0	0	0	0	155.877	0	137.137	0	0	0	0	0	0	0	0	0	0	0	0	0	0	0	0	1.67e-38	0	0	642.923	56.2614	0	237.704	0	0.1625	0	3.1526	0	0	0	308.953	0	0	426.649
TCGA-B0-5706-11A-01R-1540-13	KIRC	normal	Kidney	0	0	0	0	0	5.1203	0	0	0	219.578	0	121.972	11.4221	0	0	9.5798	0	0	0	5.1203	0	0	0	0	0	0	0	1.5465	2.09e-41	0	0	1082.52	57.1105	0	326.672	0	23.0412	0	0	0	0	0	261.133	0	0	577.451
TCGA-B0-5709-11A-01R-1540-13	KIRC	normal	Kidney	0	0	0	0	0	0	0	0	0	374.314	0	149.688	35.8227	0	0	30.0449	0	0	0	0	0	7.7616	0	0	0	0	0	0	2.07e-38	0	0	660.987	35.8227	0	194.04	0	40.1459	0	0	0	0	0	313.14	0	0	275.968
TCGA-B0-5711-11A-01R-1671-13	KIRC	normal	Kidney	0	5.6402	0	0	0	0	0	0	0	168.054	0	231.25	24.2964	0	0	10.1888	0	0	0	0	0	0	0	0	0	0	0	0	4.7833	0	0	361.703	6.0741	0	336.91	0	0.01611	0	0	0	0	0	234.167	0	0	426.987
TCGA-B0-5712-11A-01R-1671-13	KIRC	normal	Kidney	0	0	0	0	0	0	0	0	0	148.518	0	130.647	0	0	0	4.3705	0	0	0	0	0	9.0324	0	0	0	0	0	3.31e-15	5.32e-30	0	0	122.375	20.844	0	176.132	0	46.599	0	0	0	0	0	168.19	0	0	326.17
TCGA-B2-5636-11A-01R-1540-13	KIRC	normal	Kidney	0	0	0	0	0	0	0	0	0	196.988	0	237.922	10.676	0	0	17.9081	0	0	0	0	0	18.5051	0	0	0	0	0	0	0	0	0	671.555	42.704	0	453.374	0	9.5716	0	0	0	10.2806	0	478.579	0	0	277.576
TCGA-B2-5641-11A-01R-1540-13	KIRC	normal	Kidney	0	0	0	0	0	0	0	0	0	367.28	0	206.512	27.7997	0	0	15.5439	0	0	0	0	0	8.031	0	0	0	0	0	0	0	8.031	0	419.686	64.866	0	393.52	0	41.5398	0	2.7693	0	0	0	672.945	0	0	526.479
TCGA-B8-4619-11A-01R-1757-13	KIRC	normal	Kidney	0	0	0	0	13.1917	0	0	0	0	342.984	0	244.989	13.1917	0	0	337.453	0	0	0	0	0	5.7164	0	0	0	0	0	2.1e-14	2.98e-14	0	0	287.664	79.1503	0	1789.24	0	122.494	0	0	0	0	0	490.823	0	0	292.172
TCGA-B8-4620-11A-01R-1757-13	KIRC	normal	Kidney	0	0	0	0	0	0	0	0	0	320.435	0	231.386	8.3062	0	0	195.061	0	0	0	0	0	7.1987	0	0	0	0	0	1.58e-14	0	21.596	7.1987	195.061	33.2246	0	1137.39	0	126.597	0	0	0	0	0	357.451	0	0	479.911
TCGA-B8-4622-11A-01R-1757-13	KIRC	normal	Kidney	0	0	0	0	12.5227	0	0	0	0	283.579	0	186.052	37.5682	0	0	252.07	0	0	0	0	0	0	0	0	0	0	0	1.8e-10	19.7229	0	0	378.105	12.5227	0	1747.34	0	179.636	0	0	0	0	0	224.545	0	0	711.476
TCGA-B8-5549-11A-01R-1540-13	KIRC	normal	Kidney	0	0	0	0	0	0	0	0	0	30.953	0	214.184	36.9055	0	0	15.4765	0	0	0	0	0	0	0	0	0	0	0	0	0	0	0	464.295	36.9055	0	855.593	0	39.7052	0	0	0	0	0	430.14	0	0	319.848
TCGA-B8-5552-11A-01R-1671-13	KIRC	normal	Kidney	0	0	0	0	0	0	0	0	0	199.277	0	138.537	5.5257	0	0	291.971	0	0	0	4.9541	0	0	0	0	0	0	0	2.11e-14	4.3514	4.7889	0	463.446	38.6799	0	1834.17	0	157.197	0	2.477	0	0	0	515.224	0	0	335.226
TCGA-CJ-5672-11A-01R-1540-13	KIRC	normal	Kidney	0	0	0	0	0	0	0	0	0	248.148	0	225.424	15.1727	0	0	38.1766	0	0	0	0	0	0	0	0	0	0	0	0	5.9742	0	0	279.962	15.1727	0	762.683	0	81.6144	0	0	0	0	0	340.079	0	0	416.408
TCGA-CJ-5676-11A-01R-1540-13	KIRC	normal	Kidney	0	0	0	0	0	0	0	0	0	275.87	0	274.86	45.539	0	0	0	0	0	0	0	0	0	0	0	0	0	0	0	0	0	0	496.521	22.7695	0	434.138	0	91.8629	0	0	0	0	0	347.038	0	0	361.782
TCGA-CJ-5677-11A-01R-1540-13	KIRC	normal	Kidney	0	0	0	0	0	0	0	0	0	203.606	0	183.446	0	0	0	0	0	0	0	0	0	0	0	0	0	0	0	0	11.9672	0	0	968.667	30.3934	0	395.114	0	20.4369	0	0	0	0	0	313.367	0	0	497.551
TCGA-CJ-5678-11A-01R-1540-13	KIRC	normal	Kidney	0	0	0	0	0	0	0	0	0	307.127	0	197.864	35.514	0	0	14.893	0	0	0	0	0	15.3894	0	0	0	0	0	0	0	0	0	1064.85	53.271	0	338.567	0	53.0669	0	0	0	0	0	326.362	0	0	615.577
TCGA-CJ-5679-11A-01R-1540-13	KIRC	normal	Kidney	0	0	0	0	0	0	0	0	0	567.595	0	331.66	9.3993	0	0	63.0661	0	0	0	0	0	8.146	0	0	0	0	0	5.98e-15	0	0	8.146	827.742	37.5971	0	260.673	0	25.2808	0	0	0	0	0	185.392	0	0	733.143
TCGA-CJ-5680-11A-01R-1540-13	KIRC	normal	Kidney	0	0	0	0	0	0	0	0	0	1222.32	0	209.637	19.3511	0	0	21.6399	0	0	0	0	0	5.5903	0	0	0	0	0	0	0	0	0	1125.28	51.6029	0	335.419	0	17.3492	0	2.8915	0	0	0	445.297	0	0	813.701
TCGA-CJ-5681-11A-01R-1540-13	KIRC	normal	Kidney	0	0	0	0	0	0	0	0	0	480.752	0	143.627	36.3943	0	0	7.6311	0	0	0	0	0	7.8854	0	0	0	0	0	2.55e-22	1.18e-23	0	0	808.892	18.1971	0	157.708	0	24.472	0	0	0	0	0	244.72	0	0	438.079
TCGA-CJ-5689-11A-01R-1540-13	KIRC	normal	Kidney	0	0	0	0	0	5.366	5.366	0	0	180.714	0	322.346	23.9408	0	0	20.0794	0	0	0	10.7321	0	10.3744	0	0	0	0	0	3.81e-15	7.79e-24	0	0	215.853	23.9408	0	404.6	0	168.307	0	0	0	0	0	284.4	0	0	426.501
TCGA-CJ-6030-11A-01R-1671-13	KIRC	normal	Kidney	0	0	0	0	0	0	0	0	0	185.817	0	690.874	15.8302	0	0	172.6	0	0	0	0	0	13.7195	0	0	0	0	0	4.2866	0.001139	0	0	477.969	31.6604	0	1646.34	0	118.271	0	0	0	0	0	510.933	0	0	1006.1
TCGA-CW-5580-11A-02R-1671-13	KIRC	normal	Kidney	0	0	0	0	0	0	0	0	0	178.015	0	157.67	10.6124	0	0	160.213	0	0	0	0	0	0	0	0	0	0	0	0	0	0	0	605.25	42.4497	0	3577.8	0	152.233	0	4.7573	0	0	0	504.273	0	0	664.259
TCGA-CW-5581-11A-01R-1540-13	KIRC	normal	Kidney	0	0	0	0	0	0	0	0	0	215.823	0	259.729	0	0	0	9.3837	0	0	0	0	0	0	0	0	0	0	0	0	1.1e-29	0	0	300.28	33.5649	0	678.758	0	60.1821	0	0	0	0	0	351.082	0	0	290.896
TCGA-CW-5584-11A-01R-1540-13	KIRC	normal	Kidney	0	0	0	0	0	0	0	0	0	263.754	0	410.644	29.4821	0	0	8.2423	0	0	0	0	0	59.6194	0	0	0	0	0	0	0	0	0	362.662	39.3095	0	391.785	0	58.7383	0	0	0	0	0	466.97	0	0	501.56
TCGA-CW-5585-11A-01R-1540-13	KIRC	normal	Kidney	0	0	0	0	0	0	0	0	0	546.279	0	162.835	41.7525	0	0	56.0292	0	0	0	0	0	0	0	0	0	0	0	0	2.19e-23	0	0	987.514	16.701	0	390.804	0	52.4066	0	3.7433	0	0	0	306.953	0	0	337.731
TCGA-CW-5587-11A-01R-1540-13	KIRC	normal	Kidney	0	0	0	0	7.3285	0	6.5704	0	0	242.786	0	183.737	43.9712	0	0	12.293	0	0	0	0	1.6506	19.0542	0	0	0	0	0	1.9845	0	0	0	860.511	36.6426	0	222.299	0	59.0517	0	0	0	0	0	374.513	0	0	451.654
TCGA-CW-5589-11A-01R-1540-13	KIRC	normal	Kidney	0	0	0	0	0	0	0	0	0	519.378	0	260.139	29.4895	0	0	37.0997	0	0	0	6.6097	0	0	0	0	0	0	0	0	1.1631	0	0	605.961	36.8618	0	306.69	0	52.8444	0	3.3049	0	0	0	502.338	0	0	2200.79
TCGA-CW-5591-11A-01R-1540-13	KIRC	normal	Kidney	0	6.5874	0	0	0	0	0	0	0	1142.38	0	204.21	28.3766	0	0	35.6996	0	0	0	0	0	0	0	0	0	0	0	1.02e-10	7.03e-30	0	0	1172.14	163.166	0	209.041	0	46.3392	0	2.1201	0	6.8314	0	228.97	0	0	355.233
TCGA-CW-6087-11A-01R-1671-13	KIRC	normal	Kidney	0	0	0	0	0	0	0	0	0	164.875	0	255.556	39.3163	0	0	49.4624	0	0	0	0	0	34.0741	0	0	0	0	0	10.6463	0	0	0	247.312	19.6581	0	1618.52	0	140.996	0	0	0	0	0	599.234	0	0	548.971
TCGA-CW-6088-11A-01R-1671-13	KIRC	normal	Kidney	0	0	0	0	0	0	0	0	0	0.25	0	163.333	14.6581	0	0	86.0569	0	0	0	0	0	0	0	0	0	0	0	2.45e-08	0	0	0	602.399	43.9742	0	2616.95	0	157.7	0	0	0	0	0	354.826	0	0	324.649
TCGA-CW-6090-11A-01R-1671-13	KIRC	normal	Kidney	0	0	0	0	0	0	8.5196	0	0	151.367	0	176.477	9.5026	0	0	79.6991	0	0	0	0	0	0	0	0	0	0	0	7.58e-06	1.41e-14	0	0	462.255	9.5026	0	1408.28	0	82.0008	0	0	0	0	0	230.028	0	0	155.561
TCGA-CZ-4863-11A-01R-1502-13	KIRC	normal	Kidney	0	0	0	0	8.2713	0	0	0	0	138.745	0	153.611	33.0854	0	0	0	0	0	0	0	0	0	0	0	0	0	0	0	0	0	0	443.984	16.5427	0	243.729	0	8.4e-06	0	3.7078	0	0	0	370.784	0	0	207.09
TCGA-CZ-4864-11A-01R-1502-13	KIRC	normal	Kidney	0	0	0	0	0	0	0	0	0	88.0285	0	73.0975	8.7467	0	0	0	0	0	0	0	0	0	0	0	0	0	0	0	0	0	0	242.086	26.2401	0	151.61	0	11.7628	0	3.9209	0	0	0	203.889	0	0	160.032
TCGA-CZ-4865-11A-01R-1502-13	KIRC	normal	Kidney	0	0	0	0	0	0	0	0	0	173.298	0	121.227	0	0	0	0	0	0	0	0	0	0	0	0	0	0	0	2.946	0	0	0	419.733	0	0	245.149	0	9.7539	0	0	0	0	0	438.927	0	0	387.628
TCGA-CZ-5451-11A-01R-1502-13	KIRC	normal	Kidney	0	0	0	0	0	0	0	0	0	67.5336	0	69.4287	17.2545	0	0	0	0	0	0	0	0	4.9846	0	0	0	0	0	0	6.98e-42	0	0	308.725	23.006	0	144.554	0	5.1565	0	0	0	0	0	159.852	0	0	199.385
TCGA-CZ-5452-11A-01R-1502-13	KIRC	normal	Kidney	0	0	0	0	0	0	0	0	0	83.4631	0	158.409	0	0	0	0	0	0	0	6.3728	0	0	0	0	0	0	0	1.9248	0	0	0	435.2	49.7568	0	381.943	0	25.4912	0	0	0	0	0	203.929	0	0	752.934
TCGA-CZ-5453-11A-01R-1502-13	KIRC	normal	Kidney	0	0	0	0	0	0	0	0	0	91.5816	0	123.121	15.5991	0	0	0	0	0	0	0	0	0	0	0	0	0	0	2.112	0	0	0	490.616	7.7995	0	351.499	0	24.4744	0	6.9927	0	0	0	293.693	0	0	368.022
TCGA-CZ-5454-11A-01R-1502-13	KIRC	normal	Kidney	0	0	0	0	0	0	7.1054	0	0	79.3533	0	88.3096	0	0	0	0	0	0	0	0	0	0	0	0	0	0	0	0	6.241	0	0	378.877	0	0	398.374	0	21.3161	0	0	0	0	0	234.477	0	0	259.478
TCGA-CZ-5455-11A-01R-1502-13	KIRC	normal	Kidney	0	7.8913	0	0	0	0	0	0	0	128.272	0	110.478	25.4949	0	0	0	0	0	0	0	0	0	0	0	0	0	0	0	6.6923	0	0	399.146	8.4983	0	309.338	0	11.4287	0	0	0	0	0	297.147	0	0	392.81
TCGA-CZ-5456-11A-02R-1502-13	KIRC	normal	Kidney	0	0	0	0	0	0	0	0	0	46.1395	0	81.7951	22.0217	0	0	0	0	0	0	0	0	0	0	0	0	0	0	0	1.43e-23	0	0	415.572	11.0109	0	95.4276	0	1.12e-05	0	4.9359	0	0	0	197.436	0	0	572.565
TCGA-CZ-5457-11A-01R-1502-13	KIRC	normal	Kidney	0	8.1294	0	0	0	0	0	0	0	51.399	0	113.812	8.7548	0	0	0	0	0	0	7.8491	0	0	0	0	0	0	0	0	6.8943	0	0	293.709	17.5096	0	311.086	0	62.7533	0	0	0	0	0	274.719	0	0	362.513
TCGA-CZ-5458-11A-01R-1502-13	KIRC	normal	Kidney	0	7.9001	0	0	0	0	3.8139	0	0	46.3814	0	102.702	25.5235	0	0	0	0	0	0	3.8139	0	0	0	0	0	0	0	0	2.37e-15	0	0	292.56	4.2539	0	176.963	0	20.9762	0	1.9069	0	0	0	163.996	0	0	335.902
TCGA-CZ-5461-11A-01R-1502-13	KIRC	normal	Kidney	0	0	0	0	0	0	0	0	0	64.0309	0	106.337	9.5431	0	0	0	0	0	0	0	0	0	0	0	0	0	0	0	0	0	0	280.135	9.5431	0	173.684	0	9.69e-06	0	4.2779	0	0	0	128.338	0	0	441.102
TCGA-CZ-5462-11A-01R-1502-13	KIRC	normal	Kidney	0	0	0	0	0	0	0	0	0	64.8953	0	195.017	11.0536	0	0	0	0	0	0	9.9101	0	9.5798	0	0	0	0	0	0	0	0	0	732.392	55.2681	0	584.368	0	0.002393	0	0	0	0	0	406.316	0	0	1032.49
TCGA-CZ-5463-11A-01R-1502-13	KIRC	normal	Kidney	0	6.416	0	0	0	0	0	0	0	139.017	0	134.735	13.819	0	0	0	0	0	0	0	0	0	0	0	0	0	0	3.742	5.4411	0	0	318.729	6.9095	0	395.224	0	57.8174	0	0	0	0	0	340.71	0	0	392.562
TCGA-CZ-5465-11A-01R-1502-13	KIRC	normal	Kidney	0	0	0	0	0	0	0	0	0	130.101	0	121.88	23.8647	0	0	10.0078	0	0	0	0	0	0	0	0	0	0	0	0	4.6983	0	0	435.338	11.9323	0	377.459	0	13.3724	0	0	0	0	0	385.126	0	0	310.241
TCGA-CZ-5466-11A-01R-1502-13	KIRC	normal	Kidney	0	0	0	0	0	0	0	0	0	163.089	0	236.403	37.4394	0	0	6.2802	0	0	0	0	0	12.979	0	0	0	0	0	0	11.7932	0	0	389.37	14.9758	0	175.217	0	26.8531	0	0	0	0	0	449.79	0	0	439.844
TCGA-CZ-5467-11A-01R-1502-13	KIRC	normal	Kidney	0	0	0	0	0	0	0	0	0	54.231	0	144.579	7.785	0	0	0	0	0	0	6.9797	0.8767	0	0	0	0	0	0	0	1.7e-13	0	0	280.764	7.785	0	404.822	0	6.9797	0	3.4899	0	14.9934	0	195.431	0	0	389.829
TCGA-CZ-5468-11A-01R-1502-13	KIRC	normal	Kidney	0	0	0	0	0	0	5.2343	0	0	83.2415	0	151.793	11.6764	0	0	0	0	0	0	0	0	0	0	0	0	0	0	0	4.5975	0	0	328.069	5.8382	0	121.435	0	23.5541	0	0	0	0	0	115.154	0	0	595.929
TCGA-CZ-5469-11A-01R-1502-13	KIRC	normal	Kidney	0	7.9181	0	0	0	0	0	0	0	60.7853	0	110.853	8.5272	0	0	0	0	0	0	0	0	0	0	0	0	0	0	0	2.37e-15	0	0	400.503	17.0544	0	133.024	0	6e-05	0	0	0	0	0	233.174	0	0	656.909
TCGA-CZ-5470-11A-01R-1502-13	KIRC	normal	Kidney	0	0	0	0	0	0	0	0	0	59.0423	0	87.1577	11.7328	0	0	0	0	0	0	5.2595	0	0	0	0	0	0	0	0	0	0	0	236.169	11.7328	0	127.105	0	13.1488	0	0	0	0	0	189.343	0	0	288.105
TCGA-CZ-5982-11A-01R-1671-13	KIRC	normal	Kidney	0	0	0	0	0	0	0	0	0	181.291	0	173.37	58.9598	0	0	140.109	0	0	0	0	0	0	0	0	0	0	0	1.64e-08	1.31e-23	0	0	329.668	29.4799	0	1890.64	0	222.014	0	0	0	0	0	387.644	0	0	264.955
TCGA-CZ-5984-11A-01R-1671-13	KIRC	normal	Kidney	0	0	0	0	0	0	0	0	0	397.669	0	232.146	34.4832	0	0	462.742	0	0	0	0	0	0	0	0	0	0	0	1.96e-19	0.0006201	0	0	260.293	0	0	1486.8	0	55.6488	0	0	0	0	0	200.954	0	0	298.854
TCGA-CZ-5985-11A-01R-1671-13	KIRC	normal	Kidney	0	13.2692	0	0	0	12.8117	0	0	0	131.546	0	265.385	14.29	0	0	167.792	0	0	0	0	0	0	0	0	0	0	0	9.09e-15	0	0	0	563.301	57.1598	0	3158.08	0	234.881	0	0	0	0	0	499.656	0	0	550.428
TCGA-CZ-5986-11A-01R-1671-13	KIRC	normal	Kidney	0	0	0	0	0	0	0	0	0	187.928	0	186.162	11.7931	0	0	197.819	0	0	0	0	0	0	0	0	0	0	0	9.41e-06	0	0	0	464.875	35.3792	0	1962.37	0	105.731	0	10.5731	0	0	0	222.035	0	0	295.263
TCGA-CZ-5987-11A-01R-1671-13	KIRC	normal	Kidney	0	0	0	0	0	0	0	0	0	361.653	0	212.415	24.0794	0	0	232.25	0	0	0	0	0	0	0	0	0	0	0	3.22e-38	0	0	0	464.5	72.2383	0	1648.64	0	277.834	0	0	0	0	0	323.827	0	0	197.095
TCGA-CZ-5988-11A-01R-1671-13	KIRC	normal	Kidney	0	0	0	0	0	0	0	0	0	189.253	0	92.4399	13.2734	0	0	105.759	0	0	0	0	0	5.7518	0	0	0	0	0	8.44e-15	9.04e-27	5.7518	0	539.929	13.2734	0	1046.83	0	87.269	0	0	0	0	0	249.907	0	0	428.191
TCGA-CZ-5989-11A-01R-1671-13	KIRC	normal	Kidney	0	0	0	0	0	0	0	0	0	250.964	0	106.247	17.6031	0	0	177.167	0	0	0	0	0	0	0	0	0	0	0	9.5334	0	0	0	376.479	17.6031	0	1807.84	0	123.1	0	7.891	0	0	0	481.354	0	0	177.987
TCGA-44-2655-11A-01R-1757-13	LUAD	normal	Lung	0	0	0	0	0	0	0	0	0	3575.7	0	510.356	86.2141	0	0	9.0386	0	0	0	0	1.2136	18.6797	0	0	0	0	0	0	0	0	0	2115.03	150.875	0	261.516	0	106.281	0	14.4929	0	0	0	164.253	0	0	1432.11
TCGA-44-2657-11A-01R-1757-13	LUAD	normal	Lung	0	0	0	0	0	0	0	0	0	2377.99	0	765.566	131.913	0	0	0	0	0	0	0	0.9284	14.2906	0	0	0	0	0	0	1.1e-23	7.1453	0	3727.07	676.054	0	214.359	0	44.3476	0	3.6958	0	0	0	340.017	0	0	1818.08
TCGA-44-2661-11A-01R-1757-13	LUAD	normal	Lung	0	0	0	0	0	0	0	0	0	2091.66	0	306.536	20.2112	0	0	28.2522	0	0	0	0	0	0	0	0	0	0	0	0	0	0	0	2096.31	303.168	0	175.164	0	54.3611	0	0	0	0	0	144.963	0	0	960.156
TCGA-44-2665-11A-01R-1757-13	LUAD	normal	Lung	0	0	0	0	0	0	0	0	0	4295.42	0	402.482	64.2137	0	0	13.4642	0	0	0	0	1.8078	0	0	0	0	0	0	4.3471	0	0	0	1683.02	16.0534	0	403.476	0	0	0	0	0	0	0	302.247	0	0	772.942
TCGA-44-2668-11A-01R-1757-13	LUAD	normal	Lung	0	0	0	0	0	0	0	0	0	9798.55	0	738.102	115.619	0	0	60.6066	0	0	0	0	0	0	0	0	0	0	0	0	0	0	0	3636.4	245.69	0	350.71	0	168.445	0	0	0	0	0	375.761	0	0	1697.88
TCGA-44-3396-11A-01R-1757-13	LUAD	normal	Lung	0	0	0	0	0	0	0	0	0	4255.24	0	215.96	108.534	0	0	26.0081	0	0	0	0	0	0	0	0	0	0	0	0	0	0	0	1196.37	263.582	0	322.5	0	41.7026	0	0	0	14.9306	0	458.729	0	0	1179.51
TCGA-44-3398-11B-01R-1757-13	LUAD	normal	Lung	0	0	0	0	0	0	0	0	0	11031.1	0	376.501	39.5574	0	0	49.7657	0	0	0	0	0	25.7123	0	0	0	0	0	6.29e-15	0	0	0	3475.31	227.455	0	162.844	0	265.989	0	8.8663	0	0	0	248.257	0	0	695.184
TCGA-44-6144-11A-01H-2169-13	LUAD	normal	Lung	0	0	0	0	0	0	3.2528	0	0	130.93	0	128.02	3.6281	0	6.2887	0	0	0	0	0	0.4086	0	0	0	0	0	0	0	4.72e-24	6.2887	0	30.4292	3.6281	0	22.0104	0	3.2528	0	4.8792	0	0	0	78.0665	0	0	234.079
TCGA-44-6776-11A-01H-2169-13	LUAD	normal	Lung	0	0	0	0	0	0	4.3516	0	0	167.756	0	72.1121	4.8537	0	0	0	0	0	0	0	2.2398	0	0	0	0	0	0	0	2.1826	0	0	6.1063	0	2.1033	2.1033	0	0	0	0	0	0	0	6.5274	0	0	172.936
TCGA-44-6777-11A-01H-2169-13	LUAD	normal	Lung	0	0	0	0	0	0	0	0	0	1121.22	0	91.6049	8.221	0	0	0	0	0	0	0	18.0196	0	0	0	0	0	0	0	3.5031	0	0	20.685	0	0	14.2497	0	0	0	0	0	0	0	0	0	0	63.3318
TCGA-44-6778-11A-01H-2169-13	LUAD	normal	Lung	0	0	0	0	0	0	0	0	0	193.902	0	107.71	0	0	6.2831	2.0268	0	0	0	0	0	0	0	0	0	0	0	0	8.85e-05	0	0	18.2413	2.4166	1.7445	20.9437	0	0	0	0.7222	0	0	0	32.4988	0	0	1212.41
TCGA-44-7659-11A-01H-2065-13	LUAD	normal	Lung	0	0	0	0	0	2.8831	2.8831	0	0	112.321	0	44.7912	0	0	2.787	2.6971	0	0	0	2.8831	2.5969	0	0	0	0	0	0	0	2.5324	2.787	0	18.8797	0	0	58.5271	0	2.8831	0	1.4416	0	0	0	34.5973	0	0	303.474
TCGA-44-7660-11A-01H-2065-13	LUAD	normal	Lung	0	3.6908	0	0	0	0	3.5635	0	0	180.868	0	121.795	7.9493	0	3.4447	16.6679	0	0	0	3.5635	1.3756	0	0	0	0	0	0	2.53e-15	1.6937	6.8894	0	20.0015	3.9747	0	34.4471	0	0	0	1.7817	0	0	0	21.3809	0	0	275.576
TCGA-44-7661-11A-01H-2065-13	LUAD	normal	Lung	0	0	0	0	0	0	0	0	0	187.721	0	31.7224	4.2703	0	0	0	0	0	0	0	0.9853	0	0	0	0	0	0	0.5782	1.55e-06	1.8505	0	5.3724	0	1.8505	16.6543	0	0	0	0.6381	0	0	0	13.4	0	0	100.748
TCGA-44-7662-11A-01H-2065-13	LUAD	normal	Lung	0	0	0	0	0	0	0	0	0	107.479	0	24.8662	0	0	0	0	0	0	0	0	1.373	0	0	0	0	0	0	0	2.76e-15	0	0	17.4687	0	0	20.6297	0	2.6676	0	0	0	0	0	10.6706	0	0	1704.82
TCGA-44-7667-11A-01H-2065-13	LUAD	normal	Lung	0	0	0	0	0	0	2.7754	0	0	245.732	0	63.2387	3.0956	0	8.0486	0	0	0	0	8.3261	2.1427	0	0	0	0	0	0	0.8382	0	5.3657	0	2.5963	0	2.2347	5.3657	0	0	0	1.3877	0	0	0	22.2029	0	0	89.4284
TCGA-44-7669-11A-01H-2065-13	LUAD	normal	Lung	0	0	0	0	0	0	0	0	0	225.265	0	70.5047	7.2312	0	6.2671	0	0	0	0	0	3.3369	0	0	0	0	0	0	0	0	0	0	6.0649	0	2.6101	25.0683	0	0	0	0	0	0	0	19.4496	0	0	463.068
TCGA-44-7670-11A-01H-2065-13	LUAD	normal	Lung	0	3.2597	0	0	0	0	0	0	0	374.438	0	88.0133	7.021	0	3.0424	2.9443	0	0	0	3.1474	1.6199	0	0	0	0	0	0	0	0	3.0424	0	32.3872	0	0	21.297	0	0	0	3.1474	0	0	0	34.6208	0	0	581.443
TCGA-44-7671-11A-01H-2065-13	LUAD	normal	Lung	0	0	0	0	0	0	0	0	0	152.296	0	33.3276	3.5891	0	6.2211	0	0	0	0	0	2.0703	0	0	0	0	0	0	0.9719	0	0	0	6.0205	0	0	12.4423	0	0	0	1.6089	0	0	0	9.6535	0	0	44.9305
TCGA-44-7672-11A-01H-2065-13	LUAD	normal	Lung	0	0	0	0	0	0	0	0	0	73.0428	0	36.963	0	0	3.4499	0	0	0	0	0	1.3777	0	0	0	0	0	0	0	4.43e-15	0	0	6.6772	0	3.4499	10.3496	0	0	0	3.5688	0	0	0	14.2754	0	0	881.636
TCGA-49-6742-11A-01H-2169-13	LUAD	normal	Lung	0	0	0	0	2.961	0	0	0	0	372.212	0	30.2443	0	0	2.5662	4.9668	0	0	0	0	0	0	0	0	0	0	0	0.8018	0.0001009	0	0	17.3838	0	0	15.3971	0	0	0	1.3273	0	0	0	13.2734	0	0	325.05
TCGA-49-6743-11A-01H-2169-13	LUAD	normal	Lung	0	0	0	0	0	2.6637	0	0	0	138.848	0	44.1421	0	0	0	2.4919	0	0	0	0	0	0	0	0	0	0	0	0	0	0	0	17.4433	0	0	20.5997	0	0	0	0	0	0	0	26.6375	0	0	143.053
TCGA-49-6744-11A-01H-2169-13	LUAD	normal	Lung	0	0	0	0	0	0	0	0	0	187.408	0	34.4037	0	0	3.5678	6.9054	0	0	0	3.6908	0	0	0	0	0	0	0	0	0	0	0	10.3581	0	0	3.5678	0	0	0	1.8454	0	0	0	18.4541	0	0	122.89
TCGA-49-6745-11A-01H-2169-13	LUAD	normal	Lung	0	0	0	0	0	0	0	0	0	158.22	0	26.5248	2.1973	0	1.9043	0	0	0	0	0	0.2474	0	0	0	0	0	0	0	0	3.8087	0	11.0575	0	3.8087	9.5217	0	0	0	2.6267	0	2.1159	0	9.85	0	0	95.2171
TCGA-50-5930-11A-01H-2169-13	LUAD	normal	Lung	0	0	0	0	0	0	11.7002	0	0	756.133	0	48.4721	0	0	0	5.4727	0	0	0	0	0.7528	0	0	0	0	0	0	0	0	16.9652	0	5.4727	0	0	11.3102	0	0	0	0	0	0	0	46.8007	0	0	213.636
TCGA-50-5932-11A-01H-2169-13	LUAD	normal	Lung	0	0	0	0	0	0	0	0	0	151.741	0	43.7116	0	0	2.9141	0	0	0	0	0	0.3787	0	0	0	0	0	0	0	0	2.9141	0	2.8201	0	2.9141	20.3987	0	0	0	4.7731	0	0	0	18.0875	0	0	116.564
TCGA-50-5933-11A-01H-2169-13	LUAD	normal	Lung	0	3.1892	0	0	0	0	0	0	0	62.3012	0	57.4046	6.8689	0	0	0	0	0	0	0	1.1886	0	0	0	0	0	0	0	0	0	0	0	0	0	5.9531	0	9.2375	0	3.0792	0	0	0	15.3959	0	0	125.676
TCGA-50-7109-11A-01H-2038-13	LUAD	normal	Lung	0	0	0	0	0	3.9845	0	0	0	157.321	0	37.1408	4.4442	0	0	3.7274	0	0	0	0	1.5381	0	0	0	0	0	0	0	22.2014	7.7033	0	18.637	4.4442	0	50.0713	0	15.9378	0	0	0	0	0	19.9223	0	0	2019.97
TCGA-55-7283-11A-01H-2038-13	LUAD	normal	Lung	0	0	0	0	0	0	0	0	0	86.9935	0	69.1743	3.2389	0	0	0	0	0	0	0	1.121	0	0	0	0	0	0	0.8771	1.3801	5.6142	0	24.4487	0	2.8071	64.5627	0	5.8077	0	0	0	0	0	14.5193	0	0	155.949
TCGA-55-7570-11A-01H-2038-13	LUAD	normal	Lung	0	0	0	0	0	0	0	0	0	40.5277	0	99.9067	8.6074	0	0	0	0	0	0	0	4.9649	0	0	0	0	0	0	1.695	6.41e-09	3.7299	0	3.6095	0	0	48.4881	0	0	0	0	0	0	0	46.3016	0	0	476.592
TCGA-55-7574-11A-01H-2038-13	LUAD	normal	Lung	0	0	0	0	0	0	0	0	0	141.844	0	77.6006	3.3428	0	0	8.4109	0	0	0	2.997	1.1569	0	0	0	0	0	0	0	5.58e-15	0	0	14.0182	0	0	78.2214	0	2.997	0	0	0	0	0	20.9789	0	0	1197.46
TCGA-55-7576-11A-01H-2065-13	LUAD	normal	Lung	0	0	0	0	0	0	0	0	0	163.053	0	101.564	7.2918	0	3.1598	0	0	0	0	0	2.5236	0	0	0	0	0	0	0.9873	0	0	0	27.5206	0	0	60.0356	0	0	0	4.9031	0	0	0	32.6873	0	0	168.521
TCGA-55-7724-11A-01H-2169-13	LUAD	normal	Lung	0	0	0	0	0	0	0	0	0	4.6557	0	90.6337	0	0	3.6779	0	0	0	0	0	0	0	0	0	0	0	0	0	0	7.3558	0	14.237	0	3.0635	14.7116	0	1.9024	0	0	0	0	0	38.0471	0	0	81.7309
TCGA-55-7725-11A-01H-2169-13	LUAD	normal	Lung	0	0	0	0	0	0	3.8783	0	0	40.0586	0	84.3521	0	0	0	0	0	0	0	0	0	0	0	0	0	0	0	0	1.8433	0	0	3.6281	0	0	14.9959	0	0	0	0	0	0	0	11.6348	0	0	95.8073
TCGA-55-7726-11A-01H-2169-13	LUAD	normal	Lung	0	0	0	0	0	0	0	0	0	104.96	0	22.1523	2.3856	0	4.1351	0	0	0	0	0	1.1009	0	0	0	0	0	0	0	0	2.0675	0	2.0008	0	0	2.0675	0	0	0	0	0	0	0	4.2777	0	0	16.0809
TCGA-55-7903-11A-01H-2169-13	LUAD	normal	Lung	0	0	0	0	0	0	4.0735	0	0	81.0325	0	113.911	4.5435	0	0	0	0	0	0	8.1469	6.814	0	0	0	0	0	0	0	0	0	0	68.5916	0	0	15.7507	0	0	0	2.0367	0	0	0	32.5876	0	0	78.7534
TCGA-55-7910-11A-01H-2169-13	LUAD	normal	Lung	0	0	0	0	0	0	3.6046	0	0	35.8527	0	22.3999	0	0	0	0	0	0	0	0	1.8553	0	0	0	0	0	0	0	0	0	0	10.1161	0	0	24.391	0	3.6046	0	1.2015	0	3.8716	0	25.2321	0	0	367.801
TCGA-55-7911-11A-01H-2169-13	LUAD	normal	Lung	0	0	0	0	0	0	7.4106	0	0	0.7987	0	99.7777	0	0	0	0	0	0	0	7.4106	20.0246	0	0	0	0	0	0	0	4.6e-15	7.1635	0	6.9324	0	0	7.1635	0	0	0	0	0	7.9595	0	7.4106	0	0	15.919
TCGA-55-7914-11A-01H-2169-13	LUAD	normal	Lung	0	0	0	0	0	0	0	0	0	361.414	0	135.707	0	0	3.5183	0	0	0	0	0	0	0	0	0	0	0	0	1.0993	2.26e-15	0	0	13.6194	0	0	45.7384	0	0	0	1.8198	0	0	0	47.3155	0	0	113.369
TCGA-78-7163-11A-01H-2065-13	LUAD	normal	Lung	0	0	0	0	4.2301	0	0	0	0	143.014	0	86.4154	4.2301	0	0	0	0	0	0	0	2.44	0	0	0	0	0	0	0	7.44e-35	7.3322	0	3.5478	4.2301	3.6661	32.995	0	1.8963	0	0	0	0	0	22.7551	0	0	191.452
TCGA-78-7540-11A-01H-2065-13	LUAD	normal	Lung	0	0	0	0	0	0	0	0	0	121.349	0	58.7812	5.0642	0	4.389	0	0	0	0	0	0.8763	0	0	0	0	0	0	0	0	4.389	0	12.7423	0	2.1945	21.945	0	0	0	1.1351	0	0	0	22.7017	0	0	53.6433
TCGA-86-7711-11A-01H-2065-13	LUAD	normal	Lung	0	0	0	0	0	0	0	0	0	165.874	0	38.2477	3.1685	0	5.492	2.6574	0	0	0	0	0.3655	0	0	0	0	0	0	0	0	2.746	0	18.6019	0	0	43.9359	0	0	0	0	0	0	0	22.7254	0	0	152.555
TCGA-86-7713-11A-01H-2065-13	LUAD	normal	Lung	0	2.9697	0	0	3.1981	0	0	0	0	1.5452	0	47.5148	0	0	0	0	0	0	0	0	0.7379	0	0	0	0	0	0	0	3.3539	8.3151	0	26.8229	0	2.7717	22.1736	0	0	0	0	0	3.0797	0	22.9382	0	0	166.302
TCGA-91-6835-11A-01H-2169-13	LUAD	normal	Lung	0	0	0	0	0	0	0	0	0	244.649	0	72.8847	0	0	2.9576	0	0	0	0	0	1.5748	0	0	0	0	0	0	0	0	2.9576	0	5.7245	0	0	5.9153	0	0	0	3.0596	0	0	0	12.2385	0	0	26.2901
TCGA-91-6836-11A-01H-2169-13	LUAD	normal	Lung	0	0	0	0	0	0	0	0	0	152.179	0	126.56	6.8148	0	0	0	0	0	0	0	3.1447	0	0	0	0	0	0	0	1.4519	5.9061	0	17.1469	0	0	26.5777	0	0	0	1.5274	0	0	0	27.4941	0	0	308.432
TCGA-93-7348-11A-01H-2038-13	LUAD	normal	Lung	0	0	0	0	0	0	0	0	0	54.0412	0	26.0579	0	0	0	3.3623	0	0	0	1.7971	0.4625	0	0	0	0	0	0	0	0.8541	0	0	3.3623	0	0	36.4811	0	3.5942	0	0.8985	0	0	0	14.3768	0	0	52.1158
TCGA-22-4609-11A-01H-2124-13	LUSC	normal	Lung	0	0	0	0	0	0	0	0	0	540.346	0	246.947	28.7506	0	0	12.0567	0	0	0	0	1.6584	0	0	0	0	0	0	1.9463	0	6.2293	0	204.964	7.1877	0	261.631	0	6.4441	0	3.222	0	0	0	496.196	0	0	436.051
TCGA-22-5472-11A-11H-2124-13	LUSC	normal	Lung	0	0	0	0	0	2.2146	0	0	0	349.631	0	137.624	7.4105	0	0	16.574	0	0	0	2.2146	0.2782	0	0	0	0	0	0	4.38e-10	0	2.1408	0	76.655	0	0	190.532	0	4.4293	0	2.93e-06	0	2.3787	0	68.6537	0	0	76.1178
TCGA-22-5478-11A-11H-2124-13	LUSC	normal	Lung	0	3.0336	0	0	0	0	0	0	0	114.851	0	127.409	9.8007	0	2.8313	5.48	0	0	0	0	0.3769	0	0	0	0	0	0	0	0	5.6626	0	147.959	0	2.8313	158.554	0	11.7158	0	1.4645	0	0	0	102.513	0	0	122.69
TCGA-22-5483-11A-11H-2124-13	LUSC	normal	Lung	0	0	0	0	0	0	0	0	0	298.43	0	356.371	18.5702	0	5.3647	15.575	0	0	0	0	1.4282	5.3647	0	0	0	0	0	0	0	5.3647	0	342.651	0	0	182.401	0	27.7486	0	0	0	0	0	233.088	0	0	321.884
TCGA-33-4587-11A-01H-2124-13	LUSC	normal	Lung	0	0	0	0	0	0	0	0	0	278.064	0	100.549	11.7699	0	0	11.8459	0	0	0	0	0.5431	0	0	0	0	0	0	4.6355	3.06e-24	4.0802	0	51.3321	0	0	138.728	0	4.2209	0	3.1657	0	2.2668	0	29.5466	0	0	79.338
TCGA-33-6737-11A-01H-2124-13	LUSC	normal	Lung	0	0	0	0	0	0	3.3212	0	0	182.521	0	89.4345	3.7044	0	0	0	0	0	0	3.3212	0.4172	0	0	0	0	0	0	0	3.67e-30	6.4209	0	74.5658	0	0	160.524	0	0	0	0	0	0	0	33.2118	0	0	784.782
TCGA-34-7107-11A-01H-2124-13	LUSC	normal	Lung	0	0	0	0	0	3.2579	0	0	0	729.292	0	296.938	0	0	0	30.4775	0	0	0	0	0.4192	0	0	0	0	0	0	0.004307	3.22e-29	0	0	225.533	0	0	170.064	0	11.4028	0	0	0	0	0	117.286	0	0	1511.68
TCGA-34-8454-11A-01H-2325-13	LUSC	normal	Lung	0	0	0	0	5.2294	4.6884	2.3442	0	0	91.1814	0	82.5493	7.844	0	0	2.193	0	0	0	0	0	0	0	0	0	0	0	0.708	0.07141	2.2661	0	54.824	0	0	40.7891	0	0	0	0	0	2.5178	0	46.884	0	0	443.14
TCGA-34-8456-11A-01H-2325-13	LUSC	normal	Lung	0	0	0	0	0	4.9187	0	0	0	521.222	0	163.019	8.2293	0	0	13.804	0	0	0	0	0	0	0	0	0	0	0	2.19e-06	0.9626	0	0	101.229	0	0	78.4528	0	4.9187	0	0.8198	0	0	0	105.751	0	0	478.113
TCGA-39-5040-11A-01H-2124-13	LUSC	normal	Lung	0	0	0	0	2.0972	0	1.8803	0	0	209.066	0	77.8964	2.0972	0	0	10.5537	0	0	0	0	0	0	0	0	0	0	0	1.67e-06	2.76e-11	5.4528	0	65.0812	2.0972	0	99.9671	0	5.6408	0	2.8204	0	0	0	35.7249	0	0	347.36
TCGA-43-5670-11A-01H-2124-13	LUSC	normal	Lung	0	0	0	0	0	0	0	0	0	469.92	0	206.739	16.2909	0	0	15.9405	0	0	0	2.4343	0.6265	0	0	0	0	0	0	3.91e-11	1.51e-15	7.0594	0	129.802	0	0	181.191	0	7.3028	0	2.4343	0	0	0	77.8967	0	0	99.3543
TCGA-43-6143-11A-01H-2124-13	LUSC	normal	Lung	0	0	0	0	0	0	0	0	0	1929.74	0	242.415	21.1672	0	0	17.7531	0	0	0	0	0	0	0	0	0	0	0	1.35e-14	1.05e-08	0	0	147.943	0	0	299.633	0	6.3258	0	0	0	0	0	158.146	0	0	224.215
TCGA-43-6771-11A-01H-2124-13	LUSC	normal	Lung	0	4.966	0	0	0	0	0	0	0	577.987	0	168.845	10.6961	0	0	35.8835	0	0	0	0	0.617	0	0	0	0	0	0	7.71e-11	6.8e-11	0	0	170.447	0	0	139.049	0	0	0	0	0	0	0	153.433	0	0	566.495
TCGA-43-6773-11A-01H-2124-13	LUSC	normal	Lung	0	0	0	0	10.1006	0	9.0557	0	0	916.359	0	154.755	5.0503	0	0	8.4714	0	0	0	4.5279	0	0	0	0	0	0	0	4.1027	7.52e-09	8.7538	0	72.0073	0	0	122.554	0	36.2228	0	3.7732	0	0	0	90.5569	0	0	340.427
TCGA-43-7657-11A-01H-2124-13	LUSC	normal	Lung	0	0	0	0	0	0	0	0	0	266.326	0	146.585	4.2665	0	0	17.8918	0	0	0	0	0	0	0	0	0	0	0	0	0	3.6976	0	64.4107	8.533	3.6976	125.72	0	7.6503	0	0	0	0	0	87.9785	0	0	73.953
TCGA-43-7658-11A-01H-2124-13	LUSC	normal	Lung	0	0	0	0	0	0	0	0	0	56.7708	0	152.776	6.5811	0	1.9012	5.5196	0	0	0	0	0.2531	0	0	0	0	0	0	1.4e-15	0.5569	5.7036	0	57.0363	0	0	104.567	0	1.9668	0	0.9834	0	0	0	35.4018	0	0	71.8235
TCGA-56-7222-11A-01H-2044-13	LUSC	normal	Lung	0	0	0	0	0	0	0	0	0	378.92	0	140.435	11.9398	0	0	0	0	0	0	3.5682	0.9183	0	0	0	0	0	0	0	4.07e-30	10.3478	0	90.1264	0	0	89.6813	0	3.5682	0	0	0	3.8325	0	132.024	0	0	268.278
TCGA-56-7579-11A-01H-2044-13	LUSC	normal	Lung	0	0	0	0	4.8632	0	0	0	0	113.575	0	243.856	7.2948	0	0	2.0394	0	0	0	4.3601	0.8416	6.3222	0	0	0	0	0	1.55e-15	0	4.2148	0	183.547	0	0	236.028	0	10.9003	0	0	0	0	0	113.363	0	0	304.402
TCGA-56-7580-11A-01H-2044-13	LUSC	normal	Lung	0	0	0	0	0	0	0	0	0	899.695	0	234.954	23.0025	0	0	2.7561	0	0	0	0	1.5164	0	0	0	0	0	0	0	2.27e-17	0	0	93.7062	0	2.8479	79.7421	0	0	0	0	0	0	0	85.438	0	0	126.575
TCGA-56-7582-11A-01H-2044-13	LUSC	normal	Lung	0	0	0	0	0	0	0	0	0	174.083	0	127.909	14.4998	0	0	0	0	0	0	1.625	0.2091	0	0	0	0	0	0	0.4908	2.36e-24	7.854	0	76.0069	0	1.5708	78.5404	0	1.625	0	0	0	0	0	64.999	0	0	193.733
TCGA-56-7730-11A-01H-2124-13	LUSC	normal	Lung	0	0	0	0	0	0	0	0	0	281.287	0	204.9	5.658	0	0	7.1181	0	0	0	0	1.6318	0	0	0	0	0	0	0	4.21e-09	2.4518	0	99.6534	0	0	112.782	0	0	0	1.2682	0	5.4484	0	53.263	0	0	92.6232
TCGA-56-7731-11A-01H-2124-13	LUSC	normal	Lung	0	0	0	0	0	0	0	0	0	252.871	0	232.076	9.9971	0	0	8.3847	0	0	0	0	0.5767	4.3321	0	0	0	0	0	1.3535	0	8.6642	0	142.54	14.9957	0	164.619	0	2.2407	0	0	0	0	0	134.444	0	0	303.246
TCGA-56-7823-11A-01H-2246-13	LUSC	normal	Lung	0	0	0	0	0	1.478	2.9561	0	0	137.364	0	110.219	1.6486	0	0	1.3827	0	0	0	13.3023	0.3804	0	0	0	0	0	0	0	0.7025	1.4288	0	67.7511	1.6486	1.4288	37.1479	0	0.739	0	0.739	0	0	0	54.6872	0	0	95.251
TCGA-56-8082-11A-01H-2246-13	LUSC	normal	Lung	0	0	0	0	0	0	0	0	0	109.165	0	52.5244	1.9505	0	1.6904	0	0	0	0	0	0	0	0	0	0	0	0	0	4.608	3.3809	0	47.4414	0	0	54.0941	0	1.7487	0	3.4975	0	0	0	20.9848	0	0	262.958
TCGA-56-8083-11A-01H-2246-13	LUSC	normal	Lung	0	1.9635	0	0	4.229	1.8958	1.8958	0	0	65.2111	0	104.063	10.5725	0	0	0	0	0	0	3.7915	0.2439	0	0	0	0	0	0	0	2.75e-24	5.4977	0	58.5237	0	1.8326	67.8047	0	1.8958	0	0.9479	0	0	0	49.2895	0	0	67.1938
TCGA-56-8201-11A-01H-2246-13	LUSC	normal	Lung	0	0	0	0	0	2.2619	0	0	0	66.4836	0	79.6512	2.5229	0	0	0	0	0	0	2.2619	0.291	0	0	0	0	0	0	0.6832	5.63e-26	4.373	0	50.7833	0	0	52.4761	0	0	0	0	0	0	0	58.8094	0	0	354.699
TCGA-56-8309-11A-01H-2295-13	LUSC	normal	Lung	0	1.9537	0	0	0	1.8864	3.7727	0	0	115.122	0	101.595	12.6242	0	0	1.7647	0	0	0	0	0	0	0	0	0	0	0	9.77e-06	2.06e-30	9.1175	0	74.1161	0	0	47.4108	0	4.7159	0	2.8296	0	0	0	56.5911	0	0	135.749
TCGA-56-8504-11A-01H-2402-13	LUSC	normal	Lung	0	0	0	0	0	0	0	0	0	259.85	0	95.9147	7.378	0	0	3.094	0	0	0	0	0	0	0	0	0	0	0	5.54e-24	3.42e-15	25.5772	0	64.9744	0	0	47.9573	0	0	0	3.3074	0	0	0	49.611	0	0	174.067
TCGA-56-8623-11A-01H-2402-13	LUSC	normal	Lung	0	0	0	0	0	0	0	0	0	159.528	0	88.1479	0	0	0	0	0	0	0	0	0	0	0	0	0	0	0	0	3.62e-30	18.9857	0	33.6843	0	0	98.0927	0	3.2734	0	1.6367	0	0	0	32.734	0	0	98.4443
TCGA-56-8624-11A-01H-2402-13	LUSC	normal	Lung	0	0	0	0	0	0	0	0	0	251.645	0	102.639	6.502	0	0	0	0	0	0	2.9147	0.3661	0	0	0	0	0	0	0	4.84e-09	5.6351	0	35.4464	0	0	90.1612	0	4.372	0	1.4574	0	0	0	55.3792	0	0	466.459
TCGA-56-8629-11A-01H-2402-13	LUSC	normal	Lung	0	0	0	0	0	0	0	0	0	350.602	0	149.878	9.9328	0	0	2.0827	0	0	0	0	0.2865	2.1521	0	0	0	0	0	2.0173	0	4.3042	0	66.6457	0	0	81.7798	0	0	0	3.3395	0	0	0	71.242	0	0	117.17
TCGA-58-8386-11A-01H-2295-13	LUSC	normal	Lung	0	0	0	0	1.7209	0	0	0	0	128.614	0	222.117	3.4418	0	0	2.8866	0	0	0	1.5429	0	0	0	0	0	0	0	0.466	4.15e-15	2.9829	0	210.725	0	0	131.246	0	1.75e-06	0	1.5429	0	0	0	78.6858	0	0	389.429
TCGA-58-8393-11A-01H-2325-13	LUSC	normal	Lung	0	0	0	0	0	5.0757	0	0	0	271.875	0	89.3687	5.6614	0	0	0	0	0	0	5.0757	0	0	0	0	0	0	0	3.3445	0	4.9065	0	83.0943	2.8307	0	90.7706	0	0	0	2.5378	0	0	0	86.287	0	0	59.9686
TCGA-77-7138-11A-01H-2044-13	LUSC	normal	Lung	0	0	0	0	0	0	0	0	0	90.9399	0	98.5477	10.6128	0	0	0	0	0	0	0	0.2988	0	0	0	0	0	0	0	0	0	0	55.6318	0	0	64.3845	0	1.1894	0	1.1894	0	2.5549	0	73.7409	0	0	84.3131
TCGA-77-7142-11A-01H-2044-13	LUSC	normal	Lung	0	0	0	0	0	0	0	0	0	250.425	0	124.061	16.7006	0	0	0	0	0	0	0	0	0	0	0	0	0	0	0.7537	0	9.6492	0	53.6932	0	0	91.6675	0	7.4865	0	1.2477	0	0	0	59.8916	0	0	142.058
TCGA-77-7337-11A-01H-2044-13	LUSC	normal	Lung	0	2.8167	0	0	0	0	0	0	0	53.2273	0	132.383	9.1	0	0	0	0	0	0	8.1586	0	0	0	0	0	0	0	0	0	7.8867	0	94.1312	0	0	165.62	0	5.4391	0	0	0	0	0	76.1472	0	0	108.077
TCGA-77-7338-11A-01H-2044-13	LUSC	normal	Lung	0	2.6398	0	0	0	0	0	0	0	320.955	0	121.429	5.6856	0	0	2.3843	0	0	0	0	0	0	0	0	0	0	0	0	2.64e-15	9.8551	0	76.2973	0	0	98.5507	0	2.5487	0	1.2744	0	0	0	40.7796	0	0	429.791
TCGA-77-8007-11A-01H-2186-13	LUSC	normal	Lung	0	0	0	0	0	0	0	0	0	358.359	0	204.496	5.1216	0	0	6.4433	0	0	0	4.5917	0.8651	0	0	0	0	0	0	4.68e-15	4.39e-30	0	0	274.912	0	0	226.373	0	11.4794	0	1.1479	0	0	0	137.752	0	0	91.2396
TCGA-77-8008-11A-01H-2186-13	LUSC	normal	Lung	0	0	0	0	0	1.9042	5.7126	0	0	916.104	0	118.333	2.1239	0	0	21.3763	0	0	0	1.9042	0.4784	3.6815	0	0	0	0	0	8.23e-08	1.6726	7.363	0	55.2222	2.1239	0	198.8	0	2.8563	0	0.8695	0	6.1358	0	74.2644	0	0	69.5391
TCGA-77-8153-11A-01H-2402-13	LUSC	normal	Lung	0	0	0	0	4.1945	0	0	0	0	294.407	0	112.952	8.389	0	0	0	0	0	0	0	0.4839	0	0	0	0	0	0	3.4075	0	3.6352	3.6352	56.2876	0	0	138.139	0	0	0	0	0	0	0	33.8454	0	0	64.6265
TCGA-85-7710-11A-01H-2124-13	LUSC	normal	Lung	0	0	0	0	0	0	0	0	0	369.19	0	437.19	9.8088	0	0	4.1133	0	0	0	4.397	1.1316	4.2505	0	0	0	0	0	0	0	4.2505	0	324.954	4.9044	0	293.282	0	13.1911	0	0	0	0	0	329.777	0	0	170.018
TCGA-90-6837-11A-01H-2124-13	LUSC	normal	Lung	0	0	0	0	4.011	0	0	0	0	879.923	0	219.745	0	0	0	40.3687	0	0	0	0	1.3882	10.4286	0	0	0	0	0	0.004754	5.22e-24	0	0	299.401	16.044	0	93.8572	0	8.9902	0	0	0	0	0	183.399	0	0	166.085
TCGA-90-7767-11A-01H-2124-13	LUSC	normal	Lung	0	0	0	0	0	0	0	0	0	249.702	0	209.229	3.953	0	0	9.9464	0	0	0	0	0.456	0	0	0	0	0	0	0	0	6.852	0	155.827	7.9061	0	143.891	0	0	0	1.7721	0	0	0	177.206	0	0	91.3593
TCGA-92-7340-11A-01H-2044-13	LUSC	normal	Lung	0	0	0	0	0	0	0	0	0	146.987	0	201.047	9.0213	0	0	2.5221	0	0	0	0	0.6938	0	0	0	0	0	0	0	0	0	0	249.687	0	0	132.914	0	2.696	0	0.8987	0	0	0	129.41	0	0	194.014
TCGA-92-7341-11A-01H-2044-13	LUSC	normal	Lung	0	0	0	0	2.9466	0	0	0	0	777.227	0	172.375	17.6794	0	0	7.414	0	0	0	0	1.6996	2.5537	0	0	0	0	0	1.87e-15	1.64e-15	15.3222	0	155.693	0	0	114.916	0	2.6418	0	1.3209	0	0	0	68.6857	0	0	133.36
TCGA-CH-5761-11A-01R-1579-13	PRAD	normal	Prostate	0	0	0	0	0	0	0	0	0	107.695	0	31.3627	1.4685	0	1.2727	1.2316	0	0	0	0	0	0	0	0	0	0	0	0	0	1.2727	0	11.0847	0	0	6.3634	0	0	0	1.3166	0	0	0	13.1657	0	0	14.141
TCGA-CH-5767-11B-01R-1788-13	PRAD	normal	Prostate	0	0	0	0	0	0	0	0	0	247.824	0	22.6206	0	0	0	0	0	0	0	0	0.3429	0	0	0	0	0	0	0	4.72e-12	0	0	10.2157	0	0	18.4735	0	0	0	0	0	0	0	21.8406	0	0	67.4428
TCGA-CH-5768-11A-01R-1579-13	PRAD	normal	Prostate	0	0	0	0	0	0	0	0	0	114.355	0	32.7291	1.7623	0	0	2.9562	0	0	0	0	0.2033	0	0	0	0	0	0	0	0.751	0	0	13.3028	3.5247	1.5274	9.1642	0	0	0	0	0	0	0	22.1204	0	0	22.0618
TCGA-CH-5769-11A-01R-1579-13	PRAD	normal	Prostate	0	0	0	0	2.9994	0	5.3782	0	0	242.016	0	30.6365	0	0	0	2.5156	0	0	0	0	0.692	0	0	0	0	0	0	0	6.7e-26	0	0	12.578	8.9981	0	28.5941	0	1.3446	0	0	0	0	0	21.5128	0	0	161.744
TCGA-EJ-7115-11A-01R-2117-13	PRAD	normal	Prostate	0	0	0	0	0	0	0	0	0	156.258	0	97.3021	6.5492	0	0	0	0	0	0	0	0	0	0	0	0	0	0	0	22.0534	0	5.676	93.3787	0	5.676	22.7038	0	5.8717	0	0	0	0	0	46.9734	0	0	81.9861
TCGA-EJ-7123-11A-01R-1964-13	PRAD	normal	Prostate	0	0	0	0	0	1.9313	0	0	0	160.696	0	22.0028	0	0	0	1.8067	0	0	0	0	0.2485	0	0	0	0	0	0	0	2.87e-24	1.8669	0	32.5203	0	0	20.536	0	0	0	0	0	0	0	23.1754	0	0	18.6691
TCGA-EJ-7125-11A-01R-1964-13	PRAD	normal	Prostate	0	0	0	0	0	0	3.1224	0	0	366.817	0	87.3147	6.9653	0	0	8.7628	0	0	0	3.1224	0.3922	0	0	0	0	0	0	5.82e-09	2.42e-17	3.0183	0	81.7858	0	0	63.384	0	4.6835	0	0	0	0	0	28.1013	0	0	73.7803
TCGA-EJ-7314-11A-01R-2117-13	PRAD	normal	Prostate	0	0	0	0	0	0	0	0	0	169.783	0	82.1247	3.0497	0	7.9293	0	0	0	0	0	0	0	0	0	0	0	0	0	4.51e-14	0	0	79.2928	6.0995	0	39.6464	0	3.6456	0	2.2785	0	0	0	27.3424	0	0	58.7354
TCGA-EJ-7315-11A-01R-2117-13	PRAD	normal	Prostate	0	3.4593	0	0	0	0	3.34	0	0	126.242	0	62.2678	0	0	0	0	0	0	0	3.34	0	0	0	0	0	0	0	2.0176	0	0	0	56.2419	0	0	45.2018	0	6.6801	0	1.67	0	0	0	23.3803	0	0	46.6368
TCGA-EJ-7317-11A-01R-2117-13	PRAD	normal	Prostate	0	0	0	0	0	0	3.8372	0	0	75.7528	0	51.6647	0	0	0	3.5896	0	0	0	0	2.4687	0	0	0	0	0	0	0	0	0	0	35.8961	0	0	33.3834	0	3.8372	0	0	0	0	0	34.5345	0	0	32.9712
TCGA-EJ-7321-11A-01R-2262-13	PRAD	normal	Prostate	0	3.9154	0	0	0	3.7804	0	0	0	176.24	0	78.3089	4.2166	0	0	28.2922	0	0	0	0	0	0	0	0	0	0	0	2.68e-15	1.7968	0	0	81.3402	0	0	190.03	0	7.5609	0	0	0	0	0	49.1456	0	0	28.4232
TCGA-EJ-7327-11A-01R-2117-13	PRAD	normal	Prostate	0	0	0	0	0	0	0	0	0	300.187	0	202.782	6.6176	0	0	0	0	0	0	0	0	0	0	0	0	0	0	0	0	5.7353	0	144.306	19.8528	0	97.4993	0	2.79e-08	0	0	0	0	0	83.0623	0	0	70.0976
TCGA-EJ-7328-11A-01R-2117-13	PRAD	normal	Prostate	0	3.6977	0	0	0	0	0	0	0	65.9241	0	29.5813	0	0	0	0	0	0	0	0	0	0	0	0	0	0	0	1.0783	5.06e-11	0	0	53.4373	3.9821	0	65.572	0	3.17e-15	0	0	0	0	0	17.8508	0	0	26.8423
TCGA-EJ-7330-11A-01R-2117-13	PRAD	normal	Prostate	0	0	0	0	0	0	0	0	0	180.502	0	14.4365	0	0	0	0	0	0	0	0	0	0	0	0	0	0	0	2.8066	0.1786	0	0	26.0788	0	0	76.3529	0	9.2924	0	1.5487	0	0	0	18.5849	0	0	79.8461
TCGA-EJ-7331-11A-01R-2117-13	PRAD	normal	Prostate	0	0	0	0	0	0	0	0	0	316.944	0	64.2789	18.4596	0	3.9996	3.8706	0	0	0	0	0	0	0	0	0	0	0	0	7.7e-15	0	0	38.7056	0	0	51.9945	0	0	0	0	0	0	0	49.6499	0	0	35.5518
TCGA-EJ-7781-11A-01R-2117-13	PRAD	normal	Prostate	0	0	0	0	0	0	0	0	0	38.342	0	46.9248	4.2112	0	0	0	0	0	0	0	0	0	0	0	0	0	0	1.1403	6.27e-09	0	0	49.4476	0	0	36.4971	0	0	0	0	0	0	0	26.4289	0	0	8.1105
TCGA-EJ-7782-11A-01R-2117-13	PRAD	normal	Prostate	0	0	0	0	0	0	0	0	0	123.092	0	108.947	0	0	2.0752	4.0165	0	0	0	0	0	0	0	0	0	0	0	0	0	0	0	98.4035	0	1.7285	24.9021	0	0	0	0	0	0	0	23.6141	0	0	11.5288
TCGA-EJ-7783-11A-01R-2117-13	PRAD	normal	Prostate	0	0	0	0	0	0	0	0	0	49.0019	0	14.0907	0	0	3.2878	0	0	0	0	0	0	0	0	0	0	0	0	0	0	0	0	9.5453	0	1.6439	9.8635	0	0	0	0	0	0	0	18.7066	0	0	18.2657
TCGA-EJ-7784-11A-01R-2117-13	PRAD	normal	Prostate	0	0	0	0	0	0	4.8239	0	0	203.066	0	162.374	0	0	0	2.2563	0	0	0	0	0	0	0	0	0	0	0	0.7285	2.64e-30	0	2.3315	248.195	0	1.942	44.2991	0	4.8239	0	0.009721	0	0	0	26.5312	0	0	20.7247
TCGA-EJ-7785-11A-01R-2117-13	PRAD	normal	Prostate	0	0	0	0	0	0	0	0	0	65.0261	0	40.6268	3.646	0	0	3.0579	0	0	0	0	0.8412	3.1599	0	0	0	0	0	0	1.5536	0	0	27.5213	0	0	18.9592	0	0	0	0	0	0	0	19.6129	0	0	84.2629
TCGA-EJ-7786-11A-01R-2117-13	PRAD	normal	Prostate	0	0	0	0	0	6.857	3.4285	0	0	126.132	0	39.0606	0	0	3.3142	0	0	0	0	0	0	0	0	0	0	0	0	0	0	0	0	25.6586	3.8241	0	23.1996	0	0	0	3.4285	0	3.6825	0	10.2856	0	0	36.8248
TCGA-EJ-7789-11A-01R-2117-13	PRAD	normal	Prostate	0	0	0	0	0	0	8.3163	0	0	96.5296	0	47.3734	4.638	0	4.0196	0	0	0	0	0	0	0	0	0	0	0	0	1.2559	0	0	4.0196	27.2293	0	0	24.1174	0	0	0	0	0	0	0	16.6327	0	0	8.9324
TCGA-EJ-7792-11A-01R-2117-13	PRAD	normal	Prostate	0	0	0	0	0	0	0	0	0	126.804	0	98.2451	0	0	3.8206	0	0	0	0	0	0	0	0	0	0	0	0	0	1.8785	3.8206	0	92.4349	0	0	22.9239	0	0	0	0	0	0	0	55.3334	0	0	8.4903
TCGA-EJ-7793-11A-01R-2262-13	PRAD	normal	Prostate	0	0	0	0	0	0	4.6392	0	0	298.328	0	62.4635	5.1745	0	0	21.6995	0	0	0	0	0	0	0	0	0	0	0	3.29e-15	0	0	0	91.1378	0	0	139.021	0	6.9588	0	2.1184	0	0	0	32.4744	0	0	49.8285
TCGA-EJ-7794-11A-01R-2117-13	PRAD	normal	Prostate	0	0	0	0	0	0	0	0	0	203.082	0	54.2123	0	0	4.5998	0	0	0	0	0	0.5977	0	0	0	0	0	0	0	2.95e-15	0	0	31.1602	0	0	36.7987	0	0	0	0	0	0	0	47.5845	0	0	10.2219
TCGA-EJ-7797-11A-01R-2262-13	PRAD	normal	Prostate	0	3.3714	0	0	0	0	3.2551	0	0	138.922	0	57.313	0	0	0	15.2255	0	0	0	0	0	0	0	0	0	0	0	2.31e-15	0	0	0	30.4509	0	0	94.3979	0	0	0	0	0	0	0	42.3163	0	0	17.4811
TCGA-G9-6333-11A-01R-1964-13	PRAD	normal	Prostate	0	4.8973	0	0	0	2.3642	0	0	0	291.678	0	154.266	7.9111	0	0	4.4234	0	0	0	0	0.297	0	0	0	0	0	0	1.4281	0	0	0	110.585	0	2.2854	82.2752	0	5.56e-09	0	0	0	0	0	35.4634	0	0	266.633
TCGA-G9-6342-11A-02R-1964-13	PRAD	normal	Prostate	0	0	0	0	3.2708	0	5.8648	0	0	312.83	0	97.1879	3.2708	0	0	8.2296	0	0	0	2.9324	0	0	0	0	0	0	0	0	3.98e-42	2.8347	0	90.5258	0	5.6693	76.5355	0	2.6e-15	0	0	0	0	0	46.9183	0	0	69.2914
TCGA-G9-6348-11A-01R-1788-13	PRAD	normal	Prostate	0	0	0	0	0	0	5.8693	0	0	295.237	0	54.7107	0	0	0	0	0	0	0	0	0	2.8368	0	0	0	0	0	0.8864	4.87e-09	0	0	24.7081	0	2.8368	2.8368	0	5.8693	0	1.4673	0	0	0	20.5427	0	0	34.6727
TCGA-G9-6351-11A-01R-1964-13	PRAD	normal	Prostate	0	0	0	0	0	0	16.3919	0	0	431.988	0	169.773	0	0	7.9227	7.6672	0	0	0	0	0	0	0	0	0	0	0	0	1.9477	0	0	134.175	9.1416	3.9614	95.0728	0	16.3919	0	1.366	0	0	0	73.7634	0	0	96.8334
TCGA-G9-6356-11A-01R-1788-13	PRAD	normal	Prostate	0	0	0	0	0	0	4.5801	0	0	1031.56	0	99.6163	10.2171	0	0	4.2846	0	0	0	0	0	0	0	0	0	0	0	0	0	0	0	21.4229	0	0	13.2822	0	0	0	0	0	0	0	18.3202	0	0	108.225
TCGA-G9-6362-11A-01R-1788-13	PRAD	normal	Prostate	0	2.8223	0	0	0	0	2.725	0	0	290.867	0	39.5123	0	0	0	0	0	0	0	0	0	0	0	0	0	0	0	0	9.38e-13	0	10.5366	20.3934	6.0788	0	28.9757	0	4.0875	0	0.9083	0	0	0	2.725	0	0	90.7319
TCGA-G9-6363-11A-01R-1788-13	PRAD	normal	Prostate	0	1.1493	0	0	1.2377	1.1097	3.3291	0	0	103.384	0	42.5253	0	0	1.0727	1.0381	0	0	0	0	0.1428	1.0727	0	0	0	0	0	0	2.96e-13	0	2.1454	32.1813	13.6152	2.1454	26.8178	0	13.3164	0	0	0	1.1919	0	18.8649	0	0	34.5651
TCGA-G9-6365-11A-01R-1788-13	PRAD	normal	Prostate	0	0	0	0	4.9605	8.8947	7.7829	0	0	234.283	0	57.5773	3.7204	0	2.1495	1.0401	0	0	0	0	0.4292	1.0748	0	0	0	0	0	0	7.67e-15	0	0	22.8824	12.4013	0	21.4955	0	2.2237	0	0.7412	0	1.1942	0	34.467	0	0	218.538
TCGA-G9-6384-11A-01R-2186-13	PRAD	normal	Prostate	0	0	0	0	0	0	0	0	0	253.853	0	77.4832	9.8169	0	8.508	8.2335	0	0	0	0	1.1325	0	0	0	0	0	0	2.6583	1.96e-19	0	0	57.6346	0	0	51.0478	0	0	0	0	0	0	0	57.2087	0	0	231.606
TCGA-G9-6496-11A-01R-1788-13	PRAD	normal	Prostate	0	0	0	0	0	2.3463	2.3463	0	0	145.562	0	21.8709	2.617	0	0	2.1949	0	0	0	2.3463	0.2947	0	0	0	0	0	0	0	3.33e-11	0	2.2681	10.9747	5.2341	0	20.4129	0	0	0	0.7821	0	0	0	9.3852	0	0	20.1609
TCGA-G9-6499-11A-02R-1964-13	PRAD	normal	Prostate	0	0	0	0	0	0	8.8878	0	0	87.5147	0	271.554	9.9133	0	0	4.1572	0	0	0	0	0	0	0	0	0	0	0	0	1.94e-23	0	0	195.388	0	0	47.2535	0	8.8878	0	0	0	0	0	128.873	0	0	143.192
TCGA-HC-7211-11A-01R-2117-13	PRAD	normal	Prostate	0	0	0	0	0	6.615	0	0	0	685.23	0	308.305	0	0	0	18.5646	0	0	0	0	4.2559	0	0	0	0	0	0	0.005745	9.6e-24	0	0	191.834	7.3782	0	76.7336	0	0	0	0	0	0	0	79.3796	0	0	99.4695
TCGA-HC-7737-11A-02R-2117-13	PRAD	normal	Prostate	0	4.6992	0	0	0	0	0	0	0	119.627	0	79.8868	20.2428	0	4.3859	21.2223	0	0	0	0	0.5838	0	0	0	0	0	0	3.9862	0	0	0	84.8892	5.0607	4.3859	74.561	0	9.0744	0	0	0	0	0	31.7603	0	0	268.03
TCGA-HC-7738-11A-01R-2117-13	PRAD	normal	Prostate	0	0	0	0	0	0	0	0	0	148.446	0	58.1926	0	0	0	0	0	0	0	0	0.4151	0	0	0	0	0	0	0	1.3e-23	0	0	49.4693	3.6864	0	15.9744	0	1.6525	0	0	0	0	0	59.491	0	0	599.929
TCGA-HC-7740-11A-01R-2117-13	PRAD	normal	Prostate	0	0	0	0	0	0	0	0	0	72.3821	0	45.4382	0	0	0	0	0	0	0	0	0	0	0	0	0	0	0	0	1.78e-23	0	0	177.844	8.1556	0	63.6134	0	0	0	0	0	0	0	58.4951	0	0	164.924
TCGA-HC-7742-11A-01R-2117-13	PRAD	normal	Prostate	0	0	0	0	3.3727	0	0	0	0	80.1495	0	78.2948	0	0	2.923	0	0	0	0	0	0.3798	0	0	0	0	0	0	0	5.02e-09	0	0	28.2872	0	0	70.1522	0	0	0	0	0	0	0	24.1904	0	0	74.6991
TCGA-HC-7745-11A-01R-2117-13	PRAD	normal	Prostate	0	0	0	0	0	0	0	0	0	105.186	0	40.0952	11.7762	0	6.804	0	0	0	0	0	0	0	0	0	0	0	0	2.1259	0	0	0	46.0919	15.7016	0	57.8344	0	7.35e-24	0	0	0	0	0	17.5967	0	0	873.185
TCGA-HC-7747-11A-01R-2117-13	PRAD	normal	Prostate	0	0	0	0	0	0	0	0	0	191.082	0	78.1055	6.4703	0	0	0	0	0	0	0	2.2393	0	0	0	0	0	0	0	8.61e-24	0	0	70.5469	0	0	50.4682	0	2.9005	0	0	0	0	0	75.4122	0	0	155.766
TCGA-HC-7752-11A-01R-2117-13	PRAD	normal	Prostate	0	0	0	0	0	0	6.4038	0	0	311.123	0	46.4276	7.1427	0	0	5.9907	0	0	0	0	0	0	0	0	0	0	0	3.5e-15	5.17e-06	0	0	89.8598	0	0	86.6648	0	12.8076	0	0	0	0	0	134.48	0	0	123.807
TCGA-HC-7819-11A-01R-2117-13	PRAD	normal	Prostate	0	4.1995	0	0	0	0	8.1094	0	0	392.147	0	50.3943	13.5677	0	0	3.7931	0	0	0	0	2.6087	0	0	0	0	0	0	0	2.51e-15	3.9196	0	56.8968	4.5226	0	113.667	0	0	0	0	0	0	0	60.8207	0	0	21.7753
TCGA-HC-8258-11A-01R-2262-13	PRAD	normal	Prostate	0	0	0	0	0	0	2.4936	0	0	163.168	0	80.063	2.7813	0	2.4105	20.9947	0	0	0	0	0.3209	2.4105	0	0	0	0	0	4.18e-24	4.14e-09	0	0	74.6477	0	0	122.935	0	1.2468	0	0.8312	0	0	0	29.9234	0	0	131.238
TCGA-HC-8259-11A-01R-2262-13	PRAD	normal	Prostate	0	0	0	0	0	0	7.3485	0	0	200.317	0	72.3036	4.0982	0	7.1035	13.7487	0	0	0	0	0	0	0	0	0	0	0	0	4.2978	0	0	65.3064	0	0	110.104	0	0	0	0	0	0	0	22.0454	0	0	67.0887
TCGA-HC-8260-11A-01R-2262-13	PRAD	normal	Prostate	0	0	0	0	0	0	12.9284	0	0	140.993	0	80.3411	0	0	4.1658	4.0314	0	0	0	0	0.5413	0	0	0	0	0	0	1.3016	0.006411	0	0	68.5347	0	0	95.8142	0	8.619	0	5.7e-06	0	0	0	38.7853	0	0	32.4009
TCGA-HC-8262-11A-01R-2262-13	PRAD	normal	Prostate	0	0	0	0	0	0	4.814	0	0	117.438	0	67.3093	0	0	2.3267	9.0067	0	0	0	0	0	0	0	0	0	0	0	0	2.74e-30	0	0	27.0202	0	0	72.129	0	0	0	1.2035	0	0	0	21.6628	0	0	93.0696
TCGA-BR-6453-11A-01R-1802-13	STAD	normal	Stomach	0	0	0	0	0	2.9596	0	0	0	367.359	0	217.638	6.6022	0	0	5.5374	0	0	0	0	0.3808	0	0	0	0	0	0	2.6817	7.22e-24	0	0	348.854	0	0	60.0804	0	1.4798	0	4.4394	0	0	0	150.941	0	0	158.943
TCGA-BR-6454-11A-01R-1802-13	STAD	normal	Stomach	0	0	0	0	0	2.4863	0	0	0	133.697	0	141.63	0	0	0	2.3259	0	0	0	0	0	4.8068	0	0	0	0	0	1.5019	0	0	0	139.553	0	0	74.5058	0	14.9177	0	6.2157	0	0	0	106.91	0	0	200.284
TCGA-BR-6457-11A-01R-1802-13	STAD	normal	Stomach	0	0	0	0	0	0	0	0	0	276.099	0	252.309	0	0	0	0	0	0	0	0	0	0	0	0	0	0	0	3.32e-15	0	9.0572	0	1135.08	57.4786	0	72.4578	0	28.1087	0	0	0	0	0	356.043	0	0	553.497
TCGA-BR-6458-11A-01R-1802-13	STAD	normal	Stomach	0	0	0	0	0	0	0	0	0	211.064	0	385.633	18.8771	0	0	0	0	0	0	0	0	0	0	0	0	0	0	0	7e-15	0	0	527.747	12.5847	0	70.8941	0	19.745	0	0	0	0	0	597.992	0	0	605.932
TCGA-BR-6564-11A-01R-1884-13	STAD	normal	Stomach	0	0	0	0	0	0	4.5222	0	0	379.298	0	156.903	12.6099	0	0	2.1152	0	0	0	0	0	4.3714	0	0	0	0	0	0	2.77e-07	4.3714	0	291.899	5.044	0	34.9714	0	4.5222	0	3.3916	0	2.4286	0	110.793	0	0	102
TCGA-BR-6802-11A-01R-1884-13	STAD	normal	Stomach	0	0	0	0	0	0	1.4352	0	0	91.2948	0	114.455	1.6008	0	0	0	0	0	0	0	0	1.3873	0	0	0	0	0	0.8669	0	1.3873	0	108.749	3.2015	0	26.3593	0	0.7176	0	2.1528	0	1.5415	0	90.4156	0	0	46.2443
TCGA-BR-6852-11A-01R-1884-13	STAD	normal	Stomach	0	0	0	0	4.1788	0	3.7465	0	0	80.6109	0	166.855	16.7153	0	0	0	0	0	0	0	0	0	0	0	0	0	0	1.1316	0	7.2433	0	1303.79	0	0	47.0815	0	9.24e-12	0	1.8733	0	0	0	288.483	0	0	217.299
TCGA-BR-7703-11A-01R-2055-13	STAD	normal	Stomach	0	0	0	0	0	0	8.3503	0	0	84.7421	0	86.4854	9.3138	0	0	0	0	0	0	0	0	0	0	0	0	0	0	0	0	8.072	0	46.8695	9.3138	0	16.1439	0	12.5255	0	0	0	0	0	41.7516	0	0	53.8131
TCGA-BR-7704-11A-01R-2055-13	STAD	normal	Stomach	0	0	0	0	0	2.1068	0	0	0	86.8378	0	26.1843	2.3499	0	0	0	0	0	0	0	0	2.0366	0	0	0	0	0	1.49e-15	1.0013	0	0	1.9709	0	0	34.6214	0	2.1068	0	0	0	0	0	2.1068	0	0	76.9365
TCGA-BR-7715-11A-01R-2055-13	STAD	normal	Stomach	0	0	0	0	0	0	0	0	0	87.7171	0	48.6854	0	0	0	7.9953	0	0	0	0	0	0	0	0	0	0	0	0	3.7535	0	0	7.9953	0	0	45.4397	0	4.2733	0	4.2733	0	0	0	12.82	0	0	82.6176
TCGA-BR-7716-11A-01R-2055-13	STAD	normal	Stomach	0	0	0	0	0	0	0	0	0	89.0914	0	28.1385	0	0	0	2.8239	0	0	0	3.0187	0	0	0	0	0	0	0	0	0	2.9181	0	2.8239	0	0	8.7542	0	0	0	0	0	0	0	0	0	0	19.4538
TCGA-BR-7717-11A-01R-2055-13	STAD	normal	Stomach	0	0	0	0	0	0	0	0	0	57.5398	0	55.1447	0	0	0	5.243	0	0	0	0	0.352	0	0	0	0	0	0	5.22e-09	0	2.7089	0	2.6215	0	2.7089	32.5064	0	0	0	0	0	0	0	8.4068	0	0	57.1871
TCGA-BR-7851-11A-01R-2203-13	STAD	normal	Stomach	0	0	0	0	0	0	0	0	0	119.954	0	74.0099	0	0	0	0	0	0	0	6.4962	0.8359	0	0	0	0	0	0	0	0	0	0	54.6936	0	0	12.5593	0	6.4962	0	3.2481	0	6.9774	0	64.9617	0	0	55.8189
TCGA-BR-8060-11A-01R-2343-13	STAD	normal	Stomach	0	0	0	0	4.2622	0	7.6425	0	0	196.609	0	59.366	8.5244	0	0	3.5747	0	0	0	0	1.9668	0	0	0	0	0	0	0	0	3.6939	0	28.5978	0	0	25.8572	0	1.9106	0	0	0	0	0	114.638	0	0	180.59
TCGA-CG-5720-11A-01R-1602-13	STAD	normal	Stomach	0	5.5844	0	0	0	0	0	0	0	232.023	0	290.389	36.0838	0	0	5.044	0	0	0	5.3918	0	10.4242	0	0	0	0	0	0	0	5.2121	0	933.136	18.0419	0	203.272	0	4.85e-07	0	0	0	0	0	409.78	0	0	335.891
TCGA-CG-5721-11A-01R-1602-13	STAD	normal	Stomach	0	0	0	0	0	0	0	0	0	243.54	0	479.87	44.2957	0	0	4.1279	0	0	0	0	0.5678	8.531	0	0	0	0	0	1.79e-18	1.13e-38	4.2655	0	668.721	19.687	0	157.824	0	57.357	0	0	0	0	0	551.574	0	0	592.432
TCGA-CG-5722-11A-02R-1602-13	STAD	normal	Stomach	0	1.4988	0	0	0	1.4471	1.4471	0	0	151.618	0	199.337	20.9829	0	0	0	0	0	0	0	0	5.5954	0	0	0	0	0	0	0	2.7977	0	1110.06	14.5266	1.3989	82.5326	0	27.8566	0	1.4471	0	0	0	409.528	0	0	186.514
TCGA-CG-5725-11A-01R-1602-13	STAD	normal	Stomach	0	0	0	0	0	0	0	0	0	225.259	0	64.6825	3.9244	0	0	0	0	0	0	1.7592	0	0.8503	0	0	0	0	0	6.24e-16	0.4181	0	0	234.515	2.9433	0	34.8618	0	8.7734	0	0.4398	0	0	0	44.86	0	0	50.0724
TCGA-CG-5728-11A-01R-1602-13	STAD	normal	Stomach	0	0	0	0	0	0	0	0	0	213.572	0	401.972	12.7321	0	0	0	0	0	0	0	0.7169	16.5518	0	0	0	0	0	1.7239	0	0	0	1041.16	44.5625	0	132.414	0	19.9763	0	0	0	0	0	576.459	0	0	606.899
TCGA-CG-5730-11A-01R-1602-13	STAD	normal	Stomach	0	0	0	0	0	0	0	0	0	405.074	0	202.537	31.1596	0	0	4.3556	0	0	0	4.656	0	27.005	0	0	0	0	0	0	0	0	0	1459.14	25.9663	0	54.0099	0	64.3829	0	2.328	0	0	0	419.043	0	0	205.038
TCGA-CG-5733-11A-01R-1602-13	STAD	normal	Stomach	0	0	0	0	0	0	0	0	0	242.551	0	341.796	17.528	0	0	0	0	0	0	7.8574	0	30.3818	0	0	0	0	0	0	0	15.1909	0	845.301	35.056	0	121.527	0	39.2869	0	0	0	8.4394	0	880.026	0	0	270.061
TCGA-CG-5734-11A-01R-1602-13	STAD	normal	Stomach	0	0	0	0	11.4332	0	0	0	0	330.826	0	334.422	34.2997	0	0	14.3837	0	0	0	0	0.6438	14.8632	0	0	0	0	0	0	7.44e-24	0	0	465.074	62.8827	0	79.2703	0	23.0636	0	2.5626	0	0	0	425.395	0	0	357.818
TCGA-FP-7735-11A-01R-2055-13	STAD	normal	Stomach	0	0	0	0	0	0	0	0	0	30.1779	0	16.8594	1.6506	0	1.4305	0	0	0	0	0	0	0	0	0	0	0	0	0	0	0	0	1.3843	0	0	17.1659	0	1.4798	0	0	0	0	0	1.4798	0	0	6.3577
TCGA-FP-7829-11A-01R-2055-13	STAD	normal	Stomach	0	0	0	0	0	0	0	0	0	68.1207	0	11.3306	0	0	0	2.5585	0	0	0	0	0	1.3219	0	0	0	0	0	0	1.2011	0	0	0	0	0	3.9657	0	1.3675	0	1.3675	0	0	0	4.1024	0	0	5.8751
TCGA-HU-8238-11A-01R-2343-13	STAD	normal	Stomach	0	0	0	0	0	0	0	0	0	105.103	0	54.5471	0	0	0	0	0	0	0	0	3.0119	0	0	0	0	0	0	0	0	5.6567	0	54.7427	6.527	0	11.3135	0	5.8518	0	1.9506	0	0	0	70.2216	0	0	37.7116
TCGA-HU-A4G3-11A-11R-A24L-13	STAD	normal	Stomach	0	0	0	0	0	0	0	0	0	110.166	0	26.3323	10.312	0	0	2.1622	0	0	0	0	0	0	0	0	0	0	0	0.6981	0	0	0	10.8109	0	0	62.5592	0	4.6226	0	0	0	0	0	23.113	0	0	34.7551
TCGA-HU-A4G9-11A-11R-A24L-13	STAD	normal	Stomach	0	0	0	0	0	0	0	0	0	165.736	0	28.0678	4.6503	0	2.0151	1.9501	0	0	0	2.0846	0	0	0	0	0	0	0	0	0	2.0151	0	7.8005	0	0	70.5294	0	0	0	0	0	0	0	31.2692	0	0	40.3025
TCGA-HU-A4GC-11A-11R-A252-13	STAD	normal	Stomach	0	0	0	0	2.5873	0	0	0	0	182.652	0	31.2326	2.5873	0	0	0	0	0	0	0	0	0	0	0	0	0	0	2.038	0	0	0	10.85	0	0	76.2397	0	2.3197	0	0	0	0	0	20.877	0	0	32.3894
TCGA-HU-A4GH-11A-11R-A24L-13	STAD	normal	Stomach	0	0	0	0	0	0	0	0	0	122.38	0	35.7689	5.136	0	0	0	0	0	0	0	0.2963	0	0	0	0	0	0	0	0	0	0	6.4615	0	0	113.507	0	6.9071	0	0	0	0	0	20.7213	0	0	54.404
TCGA-HU-A4GN-11A-12R-A252-13	STAD	normal	Stomach	0	0	0	0	0	0	0	0	0	178.967	0	25.2307	0	0	2.6165	5.0642	0	0	0	0	0	0	0	0	0	0	0	0	0	0	0	17.7248	0	0	54.9468	0	1.3534	0	0	0	0	0	2.7067	0	0	40.7013
TCGA-HU-A4GP-11A-21R-A252-13	STAD	normal	Stomach	0	0	0	0	0	0	0	0	0	88.7703	0	16.3823	0	0	0	0	0	0	0	1.9772	0	0	0	0	0	0	0	1.22e-14	0	0	0	7.3985	0	0	68.8058	0	1.9772	0	0	0	0	0	17.7946	0	0	14.8654
TCGA-HU-A4GX-11A-11R-A252-13	STAD	normal	Stomach	0	0	0	0	0	0	0	0	0	191.444	0	18.1312	0	0	0	0	0	0	0	0	0	0	0	0	0	0	0	3.04e-08	0	0	0	0	0	0	50.7674	0	2.5009	0	0	0	0	0	10.0034	0	0	32.2333
TCGA-HU-A4GY-11A-11R-A24L-13	STAD	normal	Stomach	0	0	0	0	0	0	0	0	0	121.38	0	23.3776	2.098	0	0	0	0	0	0	0	0.2363	0	0	0	0	0	0	0	0.894	0	0	7.0384	0	0	41.8199	0	1.881	0	0	0	0	0	0.03553	0	0	12.1217
TCGA-HU-A4HB-11A-11R-A252-13	STAD	normal	Stomach	0	0	0	0	0	0	0	0	0	131.353	0	36.5445	6.5593	0	0	0	0	0	0	0	0	0	0	0	0	0	0	0.8881	1.3975	0	0	2.7507	0	0	59.6894	0	1.4702	0	0	0	0	0	14.7018	0	0	25.2654
TCGA-IN-7806-11A-01R-2055-13	STAD	normal	Stomach	0	0	0	0	0	0	0	0	0	83.0015	0	51.0033	4.5772	0	0	0	0	0	0	0	0	0	0	0	0	0	0	0	0	0	0	11.5169	0	3.3043	15.8677	0	0	0	0	0	0	0	0	0	0	13.2231
TCGA-IN-8462-11A-01R-2343-13	STAD	normal	Stomach	0	0	0	0	0	0	0	0	0	132.473	0	99.4261	7.6482	0	0	12.8292	0	0	0	0	0	0	0	0	0	0	0	0	8.4366	0	0	109.048	0	0	59.6557	0	0	0	0	0	0	0	102.855	0	0	29.4596
TCGA-IN-8663-11A-01R-2402-13	STAD	normal	Stomach	0	3.6084	0	0	0	0	0	0	0	51.7555	0	36.0839	0	0	0	3.2592	0	0	0	0	0.2241	0	0	0	0	0	0	1.24e-15	5.73e-30	0	0	9.7776	0	1.6839	48.8335	0	0	0	0	0	0	0	22.6457	0	0	20.5812
TCGA-IP-7968-11A-01R-2203-13	STAD	normal	Stomach	0	0	0	0	0	0	0	0	0	128.086	0	72.1602	0	0	0	0	0	0	0	0	2.2413	0	0	0	0	0	0	0	6.32e-24	0	0	12.2207	0	0	21.0467	0	2.1772	0	0	0	0	0	26.127	0	0	18.7082
TCGA-BJ-A28R-11A-11R-A16Q-13	THCA	normal	Thyroid	0	2.0833	0	0	2.2436	4.023	0	0	0	182.993	0	177.084	17.9488	0	0	9.4086	0	0	0	0	0	0	0	0	0	0	0	0	4.87e-06	0	0	54.57	22.436	0	151.667	0	20.115	0	1.0057	0	0	0	327.874	0	0	347.84
TCGA-BJ-A28W-11A-11R-A16Q-13	THCA	normal	Thyroid	0	0	0	0	0	4.707	0	0	0	2.8948	0	195.002	26.2503	0	0	0	0	0	0	4.707	0	4.55	0	0	0	0	0	0	9.17e-35	0	0	145.308	21.0002	0	95.5511	0	7.0604	0	0	0	10.1112	0	277.71	0	0	176.946
TCGA-BJ-A28X-11A-11R-A22J-13	THCA	normal	Thyroid	0	0	0	0	0	0	0	0	0	82.3159	0	412.831	37.4389	0	4.0559	3.9251	0	0	0	16.783	1.6197	0	0	0	0	0	0	0	3.6853	8.1118	0	800.709	4.6799	0	738.17	0	33.5448	0	0	0	0	0	339.855	0	0	986.931
TCGA-BJ-A290-11A-11R-A17X-13	THCA	normal	Thyroid	0	0	0	0	0	0	0	0	0	126.568	0	283.119	24.6382	0	0	18.0813	0	0	0	0	0	0	0	0	0	0	0	4.44e-11	4.8506	0	0	338.378	6.1596	0	830.102	0	53.3826	0	1.3806	0	0	0	980.218	0	0	367.748
TCGA-BJ-A2N7-11A-11R-A18B-13	THCA	normal	Thyroid	0	0	0	0	0	2.0552	0	0	0	65.3327	0	338.442	27.5076	0	0	30.7612	0	0	0	0	0.2581	13.9066	0	0	0	0	0	0	0.5438	3.9733	1.9867	446.038	16.0461	0	601.959	0	178.737	0	6.1655	0	0	0	1144.73	0	0	3688.57
TCGA-BJ-A2N8-11A-11R-A18B-13	THCA	normal	Thyroid	0	0	0	0	0	0	0	0	0	72.9983	0	220.419	39.5623	0	0	8.8483	0	0	0	0	0.297	0	0	0	0	0	0	0	6.8649	0	2.2858	325.177	5.275	0	470.879	0	18.9291	0	0	0	0	0	588.796	0	0	452.085
TCGA-BJ-A2N9-11A-11R-A18B-13	THCA	normal	Thyroid	0	0	0	0	0	0	0	0	0	35.1153	0	374.893	44.859	0	0	12.5412	0	0	0	0	1.0103	2.5919	0	0	0	0	0	5.71e-15	9.3505	2.5919	0	336.105	2.9906	0	1187.07	0	237.281	0	2.565	0	2.8798	0	1335.25	0	0	12832.6
TCGA-BJ-A2NA-11A-11R-A19N-13	THCA	normal	Thyroid	0	0	0	0	0	0	0	0	0	83.5158	0	180.766	18.9923	0	0	19.9113	0	0	0	0	0.5478	0	0	0	0	0	0	1.2857	3.739	0	0	246.9	4.7481	0	399.155	0	46.6264	0	0	0	0	0	251.157	0	0	525.805
TCGA-BJ-A3PR-11A-11R-A222-13	THCA	normal	Thyroid	0	0	0	0	3.7367	6.7004	0	0	0	81.4758	0	454.549	22.4205	0	9.7155	28.2064	0	0	0	6.7004	10.5201	3.2385	0	0	0	0	0	5.61e-24	4.69e-21	0	0	567.262	11.2102	0	408.053	0	23.446	0	0	0	7.1967	0	576.232	0	0	1543.69
TCGA-BJ-A3PU-11A-11R-A222-13	THCA	normal	Thyroid	0	0	0	0	9.9844	0	0	0	0	117.08	0	327.584	6.6563	0	0	25.1221	0	0	0	0	0	0	0	0	0	0	0	0	23.6246	0	0	555.478	9.9844	0	894.161	0	68.6286	0	3.4812	0	6.4098	0	307.337	0	0	631.361
TCGA-DO-A1JZ-11A-11R-A13X-13	THCA	normal	Thyroid	0	6.0677	0	0	0	5.8585	0	0	0	359.576	0	148.659	22.8706	0	0	2.7403	0	0	0	0	0	0	0	0	0	0	0	0.8847	2e-32	0	0	76.7272	13.0689	0	169.896	0	32.2217	0	4.3939	0	0	0	207.976	0	0	1138.93
TCGA-E8-A2JQ-11A-11R-A17X-13	THCA	normal	Thyroid	0	0	0	0	0	0	0	0	0	86.0341	0	574.489	35.2616	0	0	24.1971	0	0	0	0	1.083	2.7782	0	0	0	0	0	4.82e-24	0.2047	2.7782	0	188.2	22.4392	0	797.339	0	144.577	0	0	0	0	0	1060.5	0	0	4296.92
TCGA-EL-A3GZ-11A-11R-A20E-13	THCA	normal	Thyroid	0	0	0	0	0	8.5841	0	0	0	570.057	0	1315.82	67.0219	0	0	8.0303	0	0	0	0	4.4182	0	0	0	0	0	0	0	45.2389	0	0	2706.2	19.1491	0	3775.57	0	180.266	0	2.8614	0	9.2199	0	463.541	0	0	645.396
TCGA-EL-A3H1-11A-11R-A21E-13	THCA	normal	Thyroid	0	0	0	0	0	5.633	2.8165	0	0	94.8526	0	259.623	12.566	0	0	68.5051	0	0	0	0	1.8121	0	0	0	0	0	0	0	0.0003038	0	8.1679	295.099	0	0	307.658	0	73.3727	0	0	0	0	0	152.092	0	0	1872.57
TCGA-EL-A3H2-11A-11R-A20E-13	THCA	normal	Thyroid	0	0	0	0	2.8486	10.2155	7.6617	0	0	164.849	0	378.249	2.8486	0	0	26.2803	0	0	0	0	0	4.9375	0	0	0	0	0	8.56e-24	0.01034	0	9.875	621.171	14.2428	0	427.095	0	31.1179	0	3.8308	0	2.7431	0	533.762	0	0	471.807
TCGA-EL-A3H7-11A-11R-A21E-13	THCA	normal	Thyroid	0	0	0	0	2.8263	5.0677	2.5339	0	0	94.5089	0	162.711	16.9575	0	2.4494	4.7408	0	0	0	0	0.6521	0	0	0	0	0	0	4.72e-09	0.0001022	0	2.4494	237.04	0	0	364.962	0	34.2073	0	0	0	0	0	202.71	0	0	1510.47
TCGA-EL-A3MW-11A-11R-A20E-13	THCA	normal	Thyroid	0	0	0	0	4.6914	6.3091	0	0	0	383.418	0	270.088	7.037	0	2.0329	17.7061	0	0	0	2.103	1.0824	0	0	0	0	0	0	3.26e-11	0.05631	0	8.1317	354.122	0	0	319.169	0	2.103	0	0	0	2.2588	0	319.659	0	0	1384.65
TCGA-EL-A3MX-11A-11R-A21E-13	THCA	normal	Thyroid	0	0	0	0	0	0	2.4279	0	0	49.9611	0	100.585	24.3726	0	0	2.2713	0	0	0	0	0.9372	0	0	0	0	0	0	0.002109	0.09994	0	4.694	99.9365	0	0	117.35	0	7.2838	0	2.4279	0	0	0	104.401	0	0	276.424
TCGA-EL-A3MY-11A-12R-A21E-13	THCA	normal	Thyroid	0	0	0	0	0	0	0	0	0	74.6542	0	245.015	22.2534	0	2.7552	2.6663	0	0	0	0	1.8338	0	0	0	0	0	0	3.75e-24	3.9301	0	0	194.641	3.1791	0	369.195	0	85.5058	0	1.3015	0	0	0	262.218	0	0	3281.73
TCGA-EL-A3N2-11A-11R-A20E-13	THCA	normal	Thyroid	0	0	0	0	9.6035	5.74	2.87	0	0	151.342	0	261.581	12.8047	0	0	18.794	0	0	0	0	0	0	0	0	0	0	0	0.0007263	9.2698	0	2.7743	413.467	0	0	357.891	0	4.1011	0	7.5314	0	0	0	312.832	0	0	502.465
TCGA-EL-A3N3-11A-11R-A20E-13	THCA	normal	Thyroid	0	0	0	0	5.799	5.1991	2.5996	0	0	150.71	0	487.324	40.5931	0	0	14.5911	0	0	0	18.1969	0.669	2.5129	0	0	0	0	0	1.42e-15	14.2397	2.5129	10.0516	1089.47	8.6985	0	675.971	0	9.5317	0	6.9321	0	2.7921	0	696.681	0	0	1943.31
TCGA-EL-A3T0-11A-12R-A22J-13	THCA	normal	Thyroid	0	0	0	0	2.9559	5.3002	2.6501	0	0	49.5829	0	268.987	26.6031	0	0	24.7915	0	0	0	0	0.341	2.5618	0	0	0	0	0	0	16.6305	0	5.1236	275.185	17.7354	0	671.188	0	12.9197	0	1.7667	0	0	0	185.509	0	0	657.525
TCGA-EL-A3T1-11A-11R-A22J-13	THCA	normal	Thyroid	0	3.4488	0	0	0	0	0	0	0	88.2619	0	351.776	18.5704	0	0	3.115	0	0	0	0	0	0	0	0	0	0	0	1.0057	1.46e-29	0	0	464.139	3.7141	0	495.705	0	49.9475	0	1.6649	0	0	0	189.802	0	0	1688.11
TCGA-EL-A3T2-11A-11R-A22J-13	THCA	normal	Thyroid	0	0	0	0	2.5542	2.29	0	0	0	87.8323	0	355.767	15.3253	0	2.2137	32.1338	0	0	0	0	0.2947	6.641	0	0	0	0	0	0.6916	0.3596	2.2137	8.8546	342.76	12.7711	0	746.004	0	57.9388	0	22.282	0	0	0	201.519	0	0	1323.28
TCGA-EL-A3T3-11A-11R-A22J-13	THCA	normal	Thyroid	0	0	0	0	0	2.5686	2.5686	0	0	107.829	0	258.049	28.6494	0	2.4829	4.8057	0	0	0	0	0	2.4829	0	0	0	0	0	0	6.78e-30	2.4829	2.4829	173.005	2.8649	0	593.424	0	10.2743	0	0	0	2.7588	0	187.505	0	0	507.624
TCGA-EL-A3T6-11A-11R-A222-13	THCA	normal	Thyroid	0	0	0	0	0	2.8018	0	0	0	78.3972	0	330.808	12.5002	0	0	10.484	0	0	0	2.8018	0.3519	0	0	0	0	0	0	0	4.2933	0	0	636.904	3.1251	0	473.965	0	11.2071	0	0	0	0	0	588.371	0	0	1227.8
TCGA-EL-A3T7-11A-21R-A22J-13	THCA	normal	Thyroid	0	0	0	0	6.4119	0	5.7486	0	0	107.473	0	261.973	19.2357	0	5.557	32.2664	0	0	0	0	0.3699	0	0	0	0	0	0	3.64e-30	2.6346	0	0	252.754	9.6179	0	397.325	0	94.8293	0	5.2696	0	3.0872	0	293.179	0	0	1580.66
TCGA-EL-A3T8-11A-11R-A22J-13	THCA	normal	Thyroid	0	0	0	0	0	0	0	0	0	25.126	0	65.5561	2.824	0	4.8949	4.737	0	0	0	2.5318	0.6516	0	0	0	0	0	0	0.7647	0.02284	0	0	26.0533	0	0	313.271	0	12.659	0	0	0	0	0	91.1456	0	0	549.312
TCGA-EL-A3TA-11A-12R-A22J-13	THCA	normal	Thyroid	0	0	0	0	0	0	0	0	0	60.8781	0	230.867	26.3251	0	2.535	7.3597	0	0	0	2.6224	0	2.535	0	0	0	0	0	3.45e-24	3.688	5.07	5.07	272.309	0	0	636.288	0	23.6018	0	0	0	0	0	238.641	0	0	2129.41
TCGA-EL-A3TB-11A-11R-A22J-13	THCA	normal	Thyroid	0	0	0	0	0	0	0	0	0	99.2641	0	184.222	20.7276	0	0	2.4835	0	0	0	0	0.6832	2.5663	0	0	0	0	0	0	3.1053	0	0	310.437	2.9611	0	305.387	0	9.02e-06	0	1.3274	0	0	0	236.274	0	0	544.621
TCGA-EL-A3ZG-11A-13R-A23I-13	THCA	normal	Thyroid	0	0	0	0	8.1605	7.3163	4.8775	0	0	168.525	0	280.371	27.2016	0	0	15.97	0	0	0	0	0	2.3575	0	0	0	0	0	2.44e-30	0.2135	2.3575	7.0724	216.735	5.4403	0	660.092	0	53.6352	0	0.8129	0	2.6194	0	275.58	0	0	848.69
TCGA-EL-A3ZH-11A-11R-A23I-13	THCA	normal	Thyroid	0	0	0	0	3.1889	2.859	0	0	0	195.227	0	118.444	6.3778	0	0	26.7455	0	0	0	0	0.3591	0	0	0	0	0	0	0	0.3934	0	8.2911	149.775	3.1889	0	392.446	0	5.718	0	2.859	0	0	0	237.297	0	0	1645.94
TCGA-EL-A3ZK-11A-11R-A23I-13	THCA	normal	Thyroid	0	0	0	0	10.3717	3.0996	3.0996	0	0	316.431	0	237.562	17.2862	0	0	8.6989	0	0	0	3.0996	0	0	0	0	0	0	0	0	0.8261	0	8.9888	220.371	0	0	521.352	0	51.6599	0	0	0	0	0	399.848	0	0	2337.09
TCGA-EL-A3ZL-11A-11R-A23I-13	THCA	normal	Thyroid	0	2.4922	0	0	2.6839	2.4063	0	0	0	532.925	0	184.425	10.7358	0	2.3261	6.7531	0	0	0	0	0	0	0	0	0	0	0	4.48e-09	1.32e-29	2.3261	2.3261	182.335	0	0	444.282	0	28.6893	0	3.18e-06	0	5.1691	0	279.13	0	0	1049.32
TCGA-EL-A3ZM-11A-12R-A23I-13	THCA	normal	Thyroid	0	0	0	0	2.5601	2.2953	0	0	0	211.27	0	183.05	23.0412	0	2.2188	12.8833	0	0	0	0	0	0	0	0	0	0	0	0	4.2277	4.4376	2.2188	120.244	0	0	308.411	0	8.0335	0	1.1477	0	2.4653	0	105.583	0	0	1538.36
TCGA-EL-A3ZO-11A-12R-A23I-13	THCA	normal	Thyroid	0	0	0	0	0	11.2596	2.8149	0	0	243.33	0	157.434	15.6985	0	2.7211	23.6997	0	0	0	0	0	0	0	0	0	0	0	3.57e-30	0.3261	2.7211	0	165.898	12.5588	0	462.583	0	0.0203	0	0	0	0	0	135.116	0	0	1808.01
TCGA-EL-A3ZP-11A-11R-A23I-13	THCA	normal	Thyroid	0	2.9214	0	0	0	0	0	0	0	285.265	0	292.144	22.0232	0	2.7267	2.6387	0	0	0	2.8207	0	2.7267	0	0	0	0	0	0	6.04e-22	2.7267	0	306.091	3.1462	0	389.915	0	30.8955	0	0	0	0	0	276.428	0	0	2226.79
TCGA-EL-A3ZQ-11A-11R-A23I-13	THCA	normal	Thyroid	0	0	0	0	0	2.6682	0	0	0	296.328	0	273.582	17.8562	0	2.5792	14.9761	0	0	0	0	0	0	0	0	0	0	0	1.46e-15	0.169	0	2.5792	254.594	5.9521	2.1484	428.151	0	21.3318	0	3.5575	0	2.8658	0	261.48	0	0	3238.36
TCGA-EL-A3ZR-11A-11R-A23I-13	THCA	normal	Thyroid	0	0	0	0	0	0	0	0	0	427.636	0	174.56	12.327	0	0	41.3552	0	0	0	0	0.711	2.6709	0	0	0	0	0	0	0.0146	2.6709	5.3417	165.421	0	2.6709	448.704	0	2.5299	0	3.2234	0	0	0	312.214	0	0	1089.12
TCGA-EL-A3ZS-11A-11R-A23I-13	THCA	normal	Thyroid	0	0	0	0	6.2985	5.647	0	0	0	1.1099	0	766.171	37.7912	0	0	10.5653	0	0	0	0	0	0	0	0	0	0	0	0	1.6e-07	0	0	1109.35	6.2985	0	731.469	0	0.3979	0	2.8235	0	0	0	655.047	0	0	5222.18
TCGA-EL-A3ZT-11A-13R-A23I-13	THCA	normal	Thyroid	0	3.5747	0	0	0	6.9029	0	0	0	309.237	0	146.563	23.0982	0	0	3.2288	0	0	0	3.4515	0	0	0	0	0	0	0	0	5.01e-24	0	20.0184	135.609	0	3.3364	450.414	0	17.2571	0	2.8762	0	0	0	210.538	0	0	311.397
TCGA-EM-A1CS-11A-21R-A13X-13	THCA	normal	Thyroid	0	0	0	0	0	0	1.8715	0	0	513.317	0	244.234	31.3121	0	0	7.0031	0	0	0	0	0	3.6183	0	0	0	0	0	0	9.36e-06	0	0	45.5204	10.4374	0	370.874	0	12.1649	0	0.9358	0	0	0	235.812	0	0	1561.89
TCGA-EM-A1CT-11A-11R-A13X-13	THCA	normal	Thyroid	0	0	0	0	0	2.5025	0	0	0	473.356	0	145.147	25.1215	0	0	4.6821	0	0	0	2.5025	0.3143	2.4191	0	0	0	0	0	5.17e-14	1.34e-33	0	4.8382	32.7751	11.1651	0	307.227	0	8.3418	0	0.8342	0	0	0	262.766	0	0	798.307
TCGA-EM-A1CU-11A-11R-A13X-13	THCA	normal	Thyroid	0	0	0	0	0	0	0	0	0	279.095	0	113.18	12.4374	0	0	0	0	0	0	4.4603	0.2801	0	0	0	0	0	0	0	2.3128	0	4.3116	39.6392	12.4374	0	129.349	0	4.4603	0	2.0443	0	0	0	167.262	0	0	1791.72
TCGA-EM-A1CV-11A-11R-A13X-13	THCA	normal	Thyroid	0	0	0	0	0	3.6747	1.8374	0	0	158.321	0	93.2462	14.3456	0	0	6.8753	0	0	0	3.6747	0.2308	3.5522	0	0	0	0	0	0	8.41e-45	0	1.7761	49.8459	12.2962	0	129.657	0	5.5121	0	0	0	0	0	139.64	0	0	976.865
TCGA-EM-A1CW-11A-12R-A13X-13	THCA	normal	Thyroid	0	4.0097	0	0	0	7.7428	0	0	0	305.095	0	164.397	64.7719	0	0	3.6216	0	0	0	3.8714	0	0	0	0	0	0	0	1.1693	4.1684	0	3.7424	57.9464	25.9087	0	348.041	0	11.6143	0	1.2905	0	0	0	185.828	0	0	1667.44
TCGA-EM-A1YC-11A-11R-A14X-13	THCA	normal	Thyroid	0	0	0	0	0	0	0	0	0	144.563	0	156.361	5.4319	0	0	0	0	0	0	0	0	0	0	0	0	0	0	0	1.07e-19	0	0	9.1116	27.1595	0	324.828	0	0	0	4.87	0	0	0	121.75	0	0	559.687
TCGA-EM-A3ST-11A-11R-A22V-13	THCA	normal	Thyroid	0	0	0	0	0	0	3.4013	0	0	41.3596	0	190.23	49.319	0	0	6.3637	0	0	0	3.4013	0	0	0	0	0	0	0	1.0273	8.55e-09	0	0	140.002	15.1751	0	920.622	0	34.0131	0	0	0	0	0	299.315	0	0	98.638
TCGA-ET-A2MX-11C-11R-A23I-13	THCA	normal	Thyroid	0	2.8765	0	0	0	0	0	0	0	278.682	0	270.389	9.2932	0	2.6847	0	0	0	0	5.5546	0.3574	0	0	0	0	0	0	1.22	2.66	0	0	275.399	3.0977	0	582.582	0	16.6628	0	2.3144	0	2.983	0	288.838	0	0	1026.16
TCGA-ET-A2N5-11B-11R-A18B-13	THCA	normal	Thyroid	0	0	0	0	0	1.6287	0	0	0	71.5849	0	269.898	34.5158	0	0	6.0945	0	0	0	3.2574	0	3.1488	0	0	0	0	0	0.4919	0	0	0	297.106	9.0831	0	596.7	0	0.6681	0	0.8143	0	3.4987	0	602.618	0	0	472.322
TCGA-ET-A3DP-11A-22R-A21E-13	THCA	normal	Thyroid	0	0	0	0	0	0	0	0	0	55.6034	0	272.627	52.09	0	0	0	0	0	0	0	0.5333	4.1041	0	0	0	0	0	0	7.05e-09	0	0	468.657	0	0	578.672	0	29.7124	0	0	0	4.5601	0	297.19	0	0	880.093
TCGA-ET-A3DW-11A-11R-A19N-13	THCA	normal	Thyroid	0	0	0	0	0	0	0	0	0	43.3374	0	202.19	37.3274	0	0	5.2178	0	0	0	0	0	0	0	0	0	0	0	0	7.3429	0	0	234.801	6.2212	0	420.555	0	8.3665	0	0	0	11.9816	0	167.33	0	0	293.55
TCGA-FY-A3TY-11A-12R-A22V-13	THCA	normal	Thyroid	0	0	0	0	0	2.8426	2.8426	0	0	84.9607	0	76.5482	9.5119	0	0	5.3185	0	0	0	0	0	0	0	0	0	0	0	0.8586	0.1479	0	2.7479	58.5033	3.1706	0	695.214	0	0.004471	0	1.4213	0	6.1064	0	184.771	0	0	448.821
TCGA-GE-A2C6-11A-11R-A16Q-13	THCA	normal	Thyroid	0	2.5343	0	0	2.7293	0	0	0	0	351.464	0	299.053	10.9172	0	0	9.1564	0	0	0	2.4469	0.6297	2.3654	0	0	0	0	0	0	6.89e-26	2.3654	0	135.056	16.3758	0	156.116	0	19.5633	0	7.5448	0	2.6282	0	345.021	0	0	641.283
TCGA-H2-A2K9-11A-11R-A17X-13	THCA	normal	Thyroid	0	0	0	0	0	0	3.0076	0	0	87.1247	0	339.543	36.9016	0	0	8.4408	0	0	0	0	0	0	0	0	0	0	0	0	5.6591	0	0	233.53	10.0641	0	837.331	0	75.7706	0	7.0179	0	3.2304	0	1103.81	0	0	1250.18
TCGA-H2-A3RI-11A-11R-A222-13	THCA	normal	Thyroid	0	0	0	0	0	0	0	0	0	164.299	0	342.729	17.035	0	0	4.7625	0	0	0	12.7273	0.3197	4.9212	0	0	0	0	0	0	0	0	0	681.035	5.6783	0	568.402	0	12.7272	0	1.2727	0	10.9361	0	302.91	0	0	325.348
TCGA-KS-A41I-11A-11R-A23I-13	THCA	normal	Thyroid	0	0	0	0	0	0	0	0	0	55.5651	0	297.34	21.9754	0	0	0	0	0	0	2.8146	0	0	0	0	0	0	0	1.74e-14	4.08e-24	5.4415	5.4415	305.427	0	0	446.205	0	0.0001004	0	0	0	3.0231	0	270.2	0	0	468.576
TCGA-KS-A41J-11A-12R-A23I-13	THCA	normal	Thyroid	0	0	0	0	4.1961	0	0	0	0	443.877	0	167.546	16.7846	0	0	7.0387	0	0	0	0	0	0	0	0	0	0	0	0	0.01064	0	0	320.261	0	0	509.132	0	8.85e-09	0	5.0161	0	0	0	289.679	0	0	994.021
TCGA-KS-A41L-11A-11R-A23I-13	THCA	normal	Thyroid	0	0	0	0	0	0	0	0	0	333.241	0	206.023	25.885	0	0	27.9129	0	0	0	3.3153	0	0	0	0	0	0	0	8.41e-20	3.6355	3.2048	0	248.114	0	0	429.444	0	16.5766	0	1.1051	0	0	0	195.604	0	0	729.984
TCGA-AJ-A2QL-11A-11R-A18L-13	UCEC	normal	Uterine Corpus	0	0	0	0	0	0	0	0	0	307.181	0	411.65	15.1561	0	0	15.8894	0	0	0	0	0	0	0	0	0	0	0	2.41e-15	7.03e-15	6.5676	0	286.01	3.789	0	390.774	0	20.3823	0	1.6985	0	0	0	489.175	0	0	240.813
TCGA-AJ-A3NC-11A-11R-A22I-13	UCEC	normal	Uterine Corpus	0	0	0	0	0	2.7419	0	0	0	133.101	0	82.3549	6.1165	0	0	3.8475	0	0	0	1.3709	0.3528	0	0	0	0	0	0	8.47e-15	0.6516	0	1.3253	17.955	3.0583	1.1039	103.37	0	0.6855	0	0	0	0	0	50.7251	0	0	50.065
TCGA-AJ-A3NE-11A-11R-A22I-13	UCEC	normal	Uterine Corpus	0	0.956	0	0	0	1.8461	0	0	0	435.804	0	136.71	1.0296	0	0.8923	12.9525	0	0	0	0	0.4751	0	0	0	0	0	0	1.17e-19	4.65e-24	1.7846	0	59.5814	1.0296	0	131.166	0	1.87e-11	0	0.6154	0	0	0	93.2281	0	0	446.141
TCGA-AJ-A3NH-11A-11R-A22I-13	UCEC	normal	Uterine Corpus	0	0	0	0	0	0	0	0	0	336.95	0	243.258	18.7122	0	0	7.8471	0	0	0	4.1941	0	0	0	0	0	0	0	7.82e-09	0	0	0	141.247	4.6781	3.377	214.878	0	0	0	3.4951	0	0	0	184.541	0	0	414.44
TCGA-AX-A05Y-11A-11R-A27R-13	UCEC	normal	Uterine Corpus	0	0	0	0	0	1.4107	0	0	0	51.4682	0	67.2105	9.4409	0	0	1.3197	0	0	0	0	0	0	0	0	0	0	0	0.0003599	0.00798	1.3637	1.3637	13.197	3.147	0	126.823	0	9.1697	0	0	0	0	0	45.1429	0	0	50.002
TCGA-AX-A0IZ-11A-11R-A27R-13	UCEC	normal	Uterine Corpus	0	0	0	0	0	0	0	0	0	100.396	0	51.1695	3.8004	0	0	3.1874	0	0	0	0	0	0	0	0	0	0	0	2.52e-14	0.1203	0	0	4.7811	0	0	52.6987	0	6.8145	0	0.8518	0	0	0	68.1449	0	0	60.3839
TCGA-AX-A0J0-11A-11R-A27R-13	UCEC	normal	Uterine Corpus	0	0	0	0	0	0	0	0	0	72.7832	0	108.149	15.9858	0	0	0	0	0	0	0	0	0	0	0	0	0	0	1.45e-15	0	1.9792	0	34.4763	0	0	180.107	0	12.2846	0	0	0	0	0	171.985	0	0	105.557
TCGA-AX-A1CF-11A-11R-A136-13	UCEC	normal	Uterine Corpus	0	0	0	0	0	0	0	0	0	385.996	0	94.3778	9.7728	0	0	4.918	0	0	0	0	0	3.3879	0	0	0	0	0	1.24e-15	0	5.0819	0	22.9504	13.682	0	115.189	0	7.0095	0	0.8762	0	0	0	152.456	0	0	71.5227
TCGA-AX-A1CI-11A-11R-A136-13	UCEC	normal	Uterine Corpus	0	1.5202	0	0	0	1.4678	0	0	0	610.988	0	123.14	4.9116	0	0	5.4925	0	0	0	1.4678	0	1.4189	0	0	0	0	0	1.7733	1.5121	0	0	68.6563	8.1859	0	180.2	0	6.8498	0	1.1009	0	0	0	135.04	0	0	83.5572
TCGA-AX-A1CK-11A-11R-A136-13	UCEC	normal	Uterine Corpus	0	0	0	0	0	0	0	0	0	473.656	0	176.496	0	0	0	5.9043	0	0	0	0	0.2643	2.0337	0	0	0	0	0	0	0.0001189	4.0674	2.0337	151.543	37.5452	0	168.797	0	5.2596	0	2.1038	0	0	0	519.645	0	0	74.569
TCGA-AX-A2H8-11A-11R-A17A-13	UCEC	normal	Uterine Corpus	0	0	0	0	0	0.9327	0	0	0	259.075	0	197.064	5.2015	0	0	3.4901	0	0	0	0.9327	0.1172	1.8032	0	0	0	0	0	1.83e-12	7.55e-21	0	0.9016	225.109	3.1209	0	81.144	0	8.3826	0	1.399	0	0	0	95.1343	0	0	126.224
TCGA-AX-A2HA-11A-11R-A18L-13	UCEC	normal	Uterine Corpus	0	1.6584	0	0	1.786	3.2025	1.6012	0	0	244.187	0	253.738	19.6459	0	0	7.4896	0	0	0	4.8037	0	0	0	0	0	0	0	2.03e-30	6.97e-14	0	0	172.262	1.786	0	167.169	0	14.4111	0	0	0	1.7198	0	193.749	0	0	309.572
TCGA-AX-A2HC-11A-11R-A17A-13	UCEC	normal	Uterine Corpus	0	5.1458	0	0	0	0	0	0	0	329.051	0	129.931	2.7708	0	0	0	0	0	0	3.7262	0.6393	2.4014	0	0	0	0	0	0	1.05e-14	0	0	139.434	2.7708	0	20.4116	0	0.621	0	0.621	0	0	0	59.62	0	0	28.0159
TCGA-AX-A2HD-11A-11R-A17A-13	UCEC	normal	Uterine Corpus	0	0	0	0	0	1.4969	0	0	0	581.135	0	604.644	15.0267	0	0	33.608	0	0	0	1.4969	0.5778	2.894	0	0	0	0	0	4.94e-14	0	0	0	1137.07	11.6874	0	149.042	0	16.3959	0	1.4969	0	3.2156	0	264.953	0	0	324.774
TCGA-BG-A2AD-11A-11R-A16E-13	UCEC	normal	Uterine Corpus	0	0	0	0	0	0	0	0	0	700.171	0	91.3378	6.0223	0	0	5.0509	0	0	0	0	0	0	0	0	0	0	0	0.0004592	1.12e-15	0	0	6.7346	0	0	52.1931	0	2.6996	0	0.8999	0	0	0	37.795	0	0	164.311
TCGA-BG-A3EW-11A-22R-A22I-13	UCEC	normal	Uterine Corpus	0	0	0	0	0	0	0	0	0	156.422	0	54.1054	1.2948	0	0	4.3439	0	0	0	0	0	0	0	0	0	0	0	0	4.34e-15	0	0	11.9459	0	1.1222	32.5434	0	1.7413	0	0	0	0	0	13.9306	0	0	197.006
TCGA-BG-A3PP-11A-11R-A22I-13	UCEC	normal	Uterine Corpus	0	0	0	0	0	0	7.1067	0	0	3374.08	0	375.387	27.7436	0	0	79.7787	0	0	0	0	0	0	0	0	0	0	0	8.03e-07	0	0	0	186.15	0	0	566.761	0	14.2134	0	0	0	0	0	309.143	0	0	145.03
TCGA-BK-A0CB-11A-33R-A103-13	UCEC	normal	Uterine Corpus	0	0	0	0	0	0	0	0	0	179.054	0	55.7553	6.6716	0	0	0	0	0	0	0	0	0	0	0	0	0	0	0	0	0	0	97.9215	0	2.891	31.8012	0	0	0	1.4954	0	0	0	71.7769	0	0	48.1836
TCGA-BK-A4ZD-11A-12R-A27R-13	UCEC	normal	Uterine Corpus	0	2.946	0	0	0	0	0	0	0	136.992	0	101.638	7.9316	0	0	1.3305	0	0	0	1.4222	0	0	0	0	0	0	0	0.01342	2.06e-24	0	0	17.296	0	0	126.483	0	3.7926	0	0	0	0	0	83.9109	0	0	32.0789
TCGA-DI-A2QU-11A-11R-A18L-13	UCEC	normal	Uterine Corpus	0	0	0	0	1.1792	2.1144	1.0572	0	0	128.445	0	89.7881	3.5376	0	0	4.9451	0	0	0	0	0.136	0	0	0	0	0	0	2.11e-14	0.4128	2.044	0	37.5825	7.0752	0	68.4726	0	2.2906	0	1.4e-06	0	0	0	62.376	0	0	42.0147
TCGA-DI-A2QY-11A-11R-A19V-13	UCEC	normal	Uterine Corpus	0	0	0	0	0	0	2.0041	0	0	373.476	0	205.496	0	0	0	9.3742	0	0	0	0	0	1.9373	0	0	0	0	0	0	1.08e-12	3.8747	1.9373	251.228	2.2354	0	151.112	0	12.0242	0	2.0041	0	0	0	168.348	0	0	103.324
TCGA-E6-A1M0-11A-11R-A143-13	UCEC	normal	Uterine Corpus	0	0	0	0	0	0	0	0	0	5887.55	0	162.757	27.5434	0	0	430.517	0	0	0	0	0	2.1701	0	0	0	0	0	0.005153	1.69e-06	0	0	144.906	30.0474	0	412.317	0	31.4289	0	0	0	0	0	417.555	0	0	96.4484
TCGA-FL-A1YF-11A-12R-A16E-13	UCEC	normal	Uterine Corpus	0	0	0	0	0	0	0	0	0	916.79	0	84.1565	1.3732	0	0	4.6068	0	0	0	0	0	2.3802	0	0	0	0	0	3.12e-20	2.28e-05	0	2.3802	33.3994	1.3732	0	36.8928	0	4.39e-05	0	0	0	0	0	65.2499	0	0	22.4795
TCGA-FL-A1YG-11A-12R-A16E-13	UCEC	normal	Uterine Corpus	0	0	0	0	0	0	0	0	0	414.223	0	60.3387	3.1442	0	0	7.0322	0	0	0	3.7586	0	0	0	0	0	0	0	4.1206	1.63e-15	0	0.9083	21.9756	5.2403	0	76.2993	0	3.7586	0	0	0	0	0	58.2581	0	0	28.259
TCGA-FL-A1YH-11A-11R-A16E-13	UCEC	normal	Uterine Corpus	0	0	0	0	0	4.974	0	0	0	1869.89	0	195.761	11.0958	0	0	232.653	0	0	0	0	0	0	0	0	0	0	0	9.77e-12	5.2381	4.8082	9.6163	153.551	88.7662	0	81.7389	0	49.7393	0	0	0	0	0	313.36	0	0	176.3
TCGA-FL-A1YI-11A-11R-A16E-13	UCEC	normal	Uterine Corpus	0	0	0	0	0	0	0	0	0	679.32	0	93.4873	0.987	0	0	9.9341	0	0	0	3.5398	0	0	0	0	0	0	0	5.54e-05	2.77e-13	1.7109	0.8554	34.7695	4.9352	0	58.1699	0	11.5042	0	0.8849	0	0.9505	0	92.9184	0	0	126.415
TCGA-FL-A1YL-11A-11R-A16E-13	UCEC	normal	Uterine Corpus	0	0	0	0	0	0	1.6006	0	0	654.468	0	104.438	14.2821	0	0	5.9893	0	0	0	3.2012	0	0	0	0	0	0	0	1.9337	1.63e-40	0	1.5472	19.4651	1.7853	0	122.231	0	0	0	3.2012	0	0	0	97.6353	0	0	34.3828
TCGA-FL-A1YM-11A-12R-A17A-13	UCEC	normal	Uterine Corpus	0	0	0	0	0	0	0	0	0	282.615	0	452.553	23.7971	0	0	6.3868	0	0	0	2.5602	0.1098	2.4749	0	0	0	0	0	1.38e-21	9.52e-17	1.6499	0	693.77	10.4707	0	188.917	0	0.02414	0	0.8534	0	0	0	221.887	0	0	372.151
TCGA-FL-A1YN-11A-11R-A17A-13	UCEC	normal	Uterine Corpus	0	0	0	0	0.9539	3.4208	0	0	0	265.611	0	315.327	5.7233	0	0	2.4001	0	0	0	0.8552	0	0.8267	0	0	0	0	0	5.29e-08	1.16e-42	0	0	374.415	1.9078	0	154.593	0	9.69e-07	0	0.8552	0	1.8371	0	126.571	0	0	165.34
TCGA-FL-A1YQ-11A-11R-A17A-13	UCEC	normal	Uterine Corpus	0	0	0	0	0	2.2779	0	0	0	679.78	0	552.074	17.7854	0	0	31.9646	0	0	0	13.6676	1.1724	0	0	0	0	0	0	1.9e-06	2.99e-17	6.606	13.212	2659.45	53.3562	0	162.948	0	25.0573	0	3.4169	0	2.4467	0	257.407	0	0	430.614
TCGA-FL-A1YT-11A-12R-A17A-13	UCEC	normal	Uterine Corpus	0	0	0	0	0	1.0204	0	0	0	388.525	0	712.342	48.942	0	0	24.8198	0	0	0	3.0613	0.6565	5.9186	0	0	0	0	0	4.51e-10	0.001078	1.9729	0	1357.45	37.5602	0	276.2	0	12.654	0	3.3812	0	0	0	438.791	0	0	358.402
TCGA-FL-A1YU-11A-11R-A17A-13	UCEC	normal	Uterine Corpus	0	0	0	0	4.3267	1.9396	0	0	0	1777.81	0	580.554	8.6535	0	0	27.2165	0	0	0	15.5165	1.2479	7.4997	0	0	0	0	0	1.14e-16	6.19e-09	3.7498	3.7498	1716.45	34.6138	0	148.118	0	26.8201	0	0.9698	0	2.0832	0	230.809	0	0	274.988
TCGA-FL-A3WE-11A-11R-A22I-13	UCEC	normal	Uterine Corpus	0	0	0	0	0	4.5197	2.2598	0	0	999.693	0	231.714	17.6441	0	0	80.3337	0	0	0	18.0787	0	2.1845	0	0	0	0	0	5.95e-15	1.11e-22	8.7381	2.1845	300.194	17.6441	0	148.547	0	15.8189	0	0.7533	0	0	0	196.606	0	0	133.498
TCGA-BL-A0C8-01A-11R-A10V-13	BLCA	tumor	Bladder	0	0	5.156	0	0	0	9.9564	5.5526	5.156	1141.28	0	211.396	5.5526	0	0	23.2851	0	5.347	0	0	0.6406	0	0	4.8123	0	0	0	3.0071	0.001094	0	0	735.809	16.6578	0	543.785	0	69.6947	0	0	0	0	5.5526	119.477	0	0	775.308
TCGA-BL-A0C8-01A-11R-A27D-13	BLCA	tumor	Bladder	0	0	0	0	0	0	0	0	0	373.751	0	72.3935	8.6625	0	0	7.2653	0	16.6833	0	0	0	0	0	0	0	0	0	0	0	0	0	435.918	8.6625	0	1321.32	0	119.057	0	0	0	0	0	295.122	0	7.2653	867.531
TCGA-BL-A0C8-01B-04R-A27D-13	BLCA	tumor	Bladder	0	0	0	0	0	8.1235	12.1852	9.0608	0	512.798	0	340.75	95.1383	0	0	0	0	0	0	0	0.5102	35.3371	0	0	0	0	0	0	8.5613	0	0	490.159	54.3647	0	859.869	3.7997	160.191	0	0	0	0	0	146.222	0	0.02575	772.18
TCGA-BL-A13I-01A-11R-A13X-13	BLCA	tumor	Bladder	0	15.8496	0	0	0	0	22.9546	0	23.7744	416.669	0	190.195	8.5344	0	0	0	0	0	0	7.6515	0	7.3965	0	0	0	14.7416	0	0	13.4414	0	14.793	64.4209	0	0	51.7754	0	7.6515	0	0	0	0	0	15.3031	0	0	73.9648
TCGA-BL-A13I-01A-11R-A27D-13	BLCA	tumor	Bladder	0	0	0	0	0	0	0	0	0	88.9073	0	142.216	0	0	0	10.7044	0	12.2902	0	0	0	0	0	0	0	0	0	6.9121	30.1519	0	0	181.975	38.2888	0	176.98	0	0.05768	0	5.7213	0	0	0	91.5411	3.5289	0	282.676
TCGA-BL-A13I-01B-04R-A27D-13	BLCA	tumor	Bladder	0	0	0	0	7.8712	0	0	0	0	257.54	0	190.034	149.553	0	0	0	6.8217	0	0	0	3.6322	27.287	0	0	0	0	0	2.1314	0	0	0	171.644	55.0987	0	88.6826	0	197.595	0	0	0	0	0	324.621	0	0	469.942
TCGA-BL-A13J-01A-11R-A10V-13	BLCA	tumor	Bladder	0	0	0	0	0	0	2.6418	0	0	1588.97	0	142.278	5.8932	0	0	2.4713	0	0	0	0	0.6799	0	0	0	2.6418	2.5449	0	0	0	2.5537	0	177.936	11.7864	0	2.5537	0	7.0447	0	0	0	0	0	89.8202	0	0	201.46
TCGA-BL-A13J-01A-11R-A27D-13	BLCA	tumor	Bladder	0	4.2099	0	0	0	0	8.1295	0	0	647.64	0	92.6182	4.5338	0	0	11.4075	0	8.7317	0	0	0.5106	3.9293	0	0	0	0	0	1.2277	0	3.9293	0	148.298	27.2025	0	23.5755	3.8025	0.007163	0	0	0	0	0	154.46	0	0	174.634
TCGA-BL-A13J-01B-04R-A27D-13	BLCA	tumor	Bladder	0	0	2.9237	0	0	2.8229	0	0	0	1220.91	0	438.557	188.917	0	0	2.6408	2.7288	0	0	0	11.6218	49.1183	0	0	0	0	0	0.00038	3.46e-07	0	0	311.611	56.675	0	49.1183	0	95.2708	0	0	0	0	0	186.311	0	2.6408	924.759
TCGA-BL-A3JM-01A-12R-A21E-13	BLCA	tumor	Bladder	0	3.6608	7.3217	0	3.9424	0	63.6226	0	0	1588.07	0	150.094	7.8849	0	0	23.1459	3.4168	0	0	7.0692	0	0	0	4.5557	3.5346	0	0	5.01e-15	2.47e-32	119.587	17.0839	267.831	3.9424	0	20.5006	3.3066	7.0692	0	0	0	0	0	53.0189	0	0.02241	129.078
TCGA-BT-A0S7-01A-11R-A10V-13	BLCA	tumor	Bladder	0	0	0	0	0	0	0	0	0	1955.49	0	151.634	21.9824	0	0	7.9015	0	0	0	0	0.3623	2.7216	0	0	0	2.7122	0	0	5.24e-15	8.1649	0	345.032	0	0	10.8865	0	51.7026	0	0	0	0	0	118.25	0	0.01785	4058.25
TCGA-BT-A0YX-01A-11R-A10V-13	BLCA	tumor	Bladder	0	0	0	0	0	0	0	4.6101	0	531.791	0	179.794	0	0	0	19.3327	0	0	0	0	0	7.9908	0	0	4.1332	0	0	1.2484	4.57e-30	0	0	154.662	9.2202	0	39.9542	0	3.67e-15	0	0	0	0	0	86.7971	0	0.02621	195.332
TCGA-BT-A20J-01A-11R-A14X-13	BLCA	tumor	Bladder	0	0	0	0	48.07	0	14.3657	0	0	1687.33	0	491	32.0466	0	0	13.4389	0	0	0	0	5.5455	0	0	0	0	0	0	0	6.8278	0	13.8869	67.1946	16.0233	0	27.7738	0	0	0	0	0	0	0	114.926	0	0	108.009
TCGA-BT-A20N-01A-11R-A14X-13	BLCA	tumor	Bladder	0	0	0	0	16.535	0	0	0	0	1519.08	0	168.893	0	0	0	0	0	0	0	0	0	0	0	7.1652	22.2367	0	0	0.001122	0	0	21.4955	48.5381	33.0699	0	7.1652	0	40.7672	0	7.4122	0	0	0	111.183	0	13.868	3582.58
TCGA-BT-A20O-01A-21R-A14X-13	BLCA	tumor	Bladder	0	8.8767	4.4383	0	0	4.2853	0	0	0	609.833	0	257.424	0	0	0	0	0	0	0	0	1.1028	0	0	0	0	0	0	2.5886	2.0367	0	0	112.247	4.7798	0	53.8519	0	32.1397	0	0	0	0	0	55.7089	0	0.1087	110.465
TCGA-BT-A20P-01A-11R-A14X-13	BLCA	tumor	Bladder	0	0	0	0	0	3.6747	14.699	0	0	986.362	0	87.5377	8.1975	0	0	3.4377	3.5522	0	0	0	0.4728	0	0	0	0	3.5399	0	0	1.036e-05	28.418	0	106.568	36.8888	0	110.12	0	44.0969	0	0	0	0	0	47.7717	0	0.0233	252.605
TCGA-BT-A20Q-01A-11R-A14X-13	BLCA	tumor	Bladder	0	0	2.8895	0	0	2.7898	11.1593	0	2.8895	852.665	0	72.2364	3.1117	0	0	2.6098	0	0	0	5.5796	1.0769	0	0	0	5.5796	0	0	0.8426	5.55e-35	2.6968	2.6968	60.0261	24.8938	0	53.9365	0	58.5731	0	0	0	0	0	50.2167	0	0.05306	302.644
TCGA-BT-A20R-01A-12R-A16Q-13	BLCA	tumor	Bladder	0	0	0	0	4.4439	11.9526	31.8736	2.222	0	2086.77	0	239.337	2.222	0	0	7.4543	3.8514	0	0	0	0.2502	0	0	0	0	3.838	0	0.6017	0.0001901	9.6285	1.9257	57.7709	42.2172	0	17.3313	1.8636	10.9566	0	1.9921	0	0	0	53.7867	0	0	701.81
TCGA-BT-A20T-01A-11R-A14X-13	BLCA	tumor	Bladder	0	5.7032	0	0	0	5.5065	11.013	0	0	1436.64	0	68.438	0	0	0	25.7563	0	0	0	0	0.6916	0	0	5.323	0	0	0	1.6631	0	5.323	0	154.537	30.7094	0	10.6459	0	0	0	0	0	0	6.1419	0.026	0	0.06982	94.6304
TCGA-BT-A20U-01A-11R-A14X-13	BLCA	tumor	Bladder	0	0	0	0	27.3663	12.2676	6.1338	0	0	2323.35	0	114.352	0	0	0	5.7381	5.9294	0	0	0	3.9464	0	0	2.9647	6.1338	0	0	1.8526	0	0	53.3643	45.9047	27.3663	0	5.9294	0	24.5353	0	0	0	0	0	79.7397	0	0.03889	217.41
TCGA-BT-A20V-01A-11R-A14X-13	BLCA	tumor	Bladder	0	0	0	0	7.6361	6.8462	6.8462	0	7.0907	1345.51	0	304.9	15.2723	0	0	0	0	0	0	0	0.8599	26.4719	0	0	0	6.595	0	0	8.74e-15	0	13.236	64.045	45.8168	0	145.596	0	6.8462	0	0	0	0	0	89.0005	0	0.1302	257.366
TCGA-BT-A20W-01A-21R-A14X-13	BLCA	tumor	Bladder	0	0	0	0	0	4.097	40.9702	0	0	772.88	0	148.517	0	0	0	0	3.9604	0	0	0	0.5272	0	0	0	0	3.9467	0	2.4749	1.435	15.8418	7.9209	53.6577	4.5697	0	114.853	0	1.392e-05	0	0	0	0	0	36.8731	0	0	325.637
TCGA-BT-A20X-01A-11R-A16Q-13	BLCA	tumor	Bladder	0	0	0	0	0	7.3457	14.6913	0	0	4281.5	0	205.417	4.0966	0	0	10.3076	0	0	0	0	0	0	0	3.5504	0	3.5381	0	0	2.27e-24	3.5504	3.5504	72.1535	45.0629	0	14.2016	0	62.3784	0	1.8364	0	0	0	121.204	1.1327	0.06986	2299.88
TCGA-BT-A2LA-01A-11R-A18B-13	BLCA	tumor	Bladder	0	0	0	0	0	3.585	3.585	0	0	137.269	0	204.216	3.9986	0	0	3.3537	0	0	0	3.585	0.02311	0	0	6.931	0	3.4534	0	1.0828	6.07e-13	0	17.3274	70.4274	0	0	415.857	0	258.919	0	0	0	0	0	82.4544	2.2112	0	331.146
TCGA-BT-A2LB-01A-11R-A18B-13	BLCA	tumor	Bladder	0	3.7915	0	0	0	0	5.4912	0	0	934.205	0	144.078	0	0	1.7694	3.4246	0	0	0	1.8304	0	0	0	0	0	1.7632	0	2.65e-11	1.87e-23	1.7694	0	8.5615	4.0832	0	19.4632	0	2.7456	0	0	0	0	2.0416	58.5727	0	0	764.767
TCGA-BT-A2LD-01A-12R-A20E-13	BLCA	tumor	Bladder	0	0	0	0	3.1572	0	0	0	0	603.959	0	149.514	6.3143	0	2.7362	13.2397	0	3.0402	0	2.8305	1.0927	0	0	2.7362	2.8305	2.7267	0	0	4.7e-09	2.7362	0	45.0149	3.1572	0	19.1534	0	8.4916	0	1.4153	0	0	0	50.9499	0	0	252.338
TCGA-BT-A3PH-01A-11R-A222-13	BLCA	tumor	Bladder	0	0	0	0	24.6793	33.1894	0	0	11.4582	125.858	0	423.955	0	0	0	10.3494	5.3472	0	0	0	1.4236	5.3472	0	0	16.5947	0	0	0	2.86e-07	5.3472	32.0831	1562.76	6.1698	0	58.819	0	19.3605	0	0	0	0	0	71.9104	1.706	0.2104	695.134
TCGA-BT-A3PJ-01A-21R-A222-13	BLCA	tumor	Bladder	0	0	0	0	0	0	5.6968	0	0	879.172	0	389.415	6.3541	0	0	10.6585	5.5069	0	0	0	0.733	0	0	5.5069	0	0	0	2.91e-36	1.51e-38	5.5069	0	708.789	6.3541	0	11.0138	0	17.0903	0	1.8989	0	0	0	96.8452	0	0.1806	416.075
TCGA-BT-A3PK-01A-21R-A222-13	BLCA	tumor	Bladder	0	0	4.6863	0	0	0	9.0494	0	9.3726	368.206	0	613.902	5.0468	0	0	12.6983	4.3739	0	0	4.5247	0.5683	4.3739	0	0	4.5247	4.3587	0	3.21e-15	6.72e-24	4.3739	0	393.647	10.0935	0	52.4863	0	24.1316	0	0	0	0	5.0468	72.3949	0	0.02869	301.31
TCGA-BT-A42B-01A-32R-A23I-13	BLCA	tumor	Bladder	0	0	0	0	0	0	5.8668	0	0	1399.79	0	388.887	13.0875	0	0	10.9766	0	0	0	11.7336	0	5.6713	0	0	0	0	0	9.83e-24	6.07e-15	0	0	433.577	0	0	34.0276	0	0.1512	0	0	0	0	0	146.671	0	0	264.659
TCGA-BT-A42C-01A-11R-A23I-13	BLCA	tumor	Bladder	0	0	3.5912	0	0	0	0	0	0	516.19	0	71.823	3.8674	0	0	12.9745	0	0	0	0	0	0	0	0	0	0	0	5.42e-42	4.3e-15	13.407	0	191.374	7.7348	0	56.9796	0	0.005313	0	1.7337	0	0	0	58.9444	0	0	465.52
TCGA-BT-A42E-01A-11R-A23X-13	BLCA	tumor	Bladder	0	0	0	0	8.041	3.6046	14.4183	0	0	63.5393	0	168	0	0	0	3.372	0	7.7432	0	0	0	6.9689	0	0	10.8138	0	0	0	9.4364	3.4844	13.9377	354.064	24.123	0	94.0797	6.7441	5.8523	0	0	0	0	0	140.579	1.1117	0.06856	1087.92
TCGA-BT-A42F-01A-11R-A23X-13	BLCA	tumor	Bladder	0	0	0	0	0	0	0	0	0	337.621	0	222.5	8.8747	0	0	3.7216	0	8.546	0	0	0	3.8457	0	0	0	0	0	5.64e-15	0.0004119	3.8457	0	290.287	0	0	103.833	0	15.9132	0	0	0	0	0	127.305	1.2269	0	863.142
TCGA-C4-A0EZ-01A-21R-A24Y-13	BLCA	tumor	Bladder	0	0	0	0	3.804	2.2736	0	0	0	21.2534	0	56.5164	6.34	0	0	1.0635	0	0	0	0	0	1.0989	0	0	0	0	0	1.91e-24	1.378e-05	1.0989	3.2968	129.745	1.268	0	446.166	1.0635	11.7697	0	0	0	0	0	45.473	0	0	231.997
TCGA-C4-A0F0-01A-12R-A10V-13	BLCA	tumor	Bladder	0	0	0	0	6.0198	10.7942	10.7942	0	0	761.488	0	273.902	9.0297	0	0	22.72	5.2172	5.7969	0	0	9.0281	2.6086	0	24.5207	0	5.1991	0	0	1.029e-05	7.8258	7.8258	320.604	3.0099	0	36.5203	2.5244	246.383	0	1.3493	0	0	0	259.06	0	0	2226
TCGA-C4-A0F1-01A-11R-A035-13	BLCA	tumor	Bladder	0	0	0	0	14.803	0	26.5433	0	0	509.032	0	329.896	14.803	0	0	12.4154	0	0	0	0	0	12.8293	0	0	0	0	0	0.01153	1.65e-14	0	0	1974.05	88.818	0	76.9756	0	6.24e-08	0	0	0	0	0	212.347	0	0.08415	555.935
TCGA-C4-A0F1-01A-11R-A25G-13	BLCA	tumor	Bladder	0	0	0	0	0	0	6.9696	0	0	326.692	0	147.979	0	0	0	6.5199	0	0	0	0	0	3.3686	0	0	6.9696	0	0	2.105	9.154e-05	6.7373	0	136.918	3.8869	0	47.1608	0	23.5223	0	0	0	0	0	45.3022	0	0	333.12
TCGA-C4-A0F6-01A-11R-A10V-13	BLCA	tumor	Bladder	0	0	0	0	0	2.8622	17.1732	0	0	2677.36	0	278.656	9.5774	0	0	8.0326	0	9.2227	0	2.8622	0	5.5336	0	0	0	2.7572	0	0.04706	1.22e-11	8.3004	0	283.82	70.2341	0	160.474	0	26.7139	0	0	0	0	0	80.1418	0	0.03629	261.309
TCGA-C4-A0F7-01A-11R-A085-13	BLCA	tumor	Bladder	0	0	0	0	0	0	0	0	0	298.612	0	480.945	0	0	0	0	11.222	12.4689	0	0	0	0	0	11.222	0	0	0	0	0.3237	0	0	1867.93	25.897	0	516.214	10.86	174.135	0	0	0	0	12.9485	174.135	3.5803	0	822.95
TCGA-C4-A0F7-01A-11R-A25G-13	BLCA	tumor	Bladder	0	0	0	0	0	2.8361	5.6721	3.1633	0	198.915	0	164.492	9.4899	0	0	2.6531	0	0	0	0	0	0	0	0	2.8361	0	0	0.8566	7.043e-06	2.7415	0	477.557	0	0	641.519	0	227.726	0	1.418	0	0	0	73.7378	0	0	600.091
TCGA-CF-A1HR-01A-11R-A13X-13	BLCA	tumor	Bladder	0	0	0	0	0	0	0	0	0	3111.94	0	254.541	15.4435	0	0	0	0	0	0	0	0	0	0	0	0	0	0	1.0455	3.83e-30	3.3461	0	22.667	15.4435	0	23.4226	0	10.3844	0	0	0	0	0	65.7679	0	0.06584	174.74
TCGA-CF-A1HS-01A-11R-A13X-13	BLCA	tumor	Bladder	0	0	0	0	0	0	26.6163	0	0	2081.15	0	248.102	29.6875	0	0	8.2997	0	0	0	0	3.4249	0	0	0	0	0	0	0	0	8.5764	8.5764	82.9972	9.8958	0	34.3055	0	39.9245	0	0	0	0	0	97.5933	0	0	705.169
TCGA-CF-A27C-01A-11R-A16Q-13	BLCA	tumor	Bladder	0	0	0	0	11.2192	5.0293	10.0586	0	0	50.6	0	401.087	11.2192	0	0	0	0	0	0	0	0	0	0	0	0	9.6896	0	0	0	29.17	0	701.02	61.7057	0	72.9249	0	5.0293	0	0	0	0	0	241.407	0	4.7048	529.381
TCGA-CF-A3MF-01A-12R-A21E-13	BLCA	tumor	Bladder	0	0	3.2845	0	3.5372	3.1713	9.5138	0	6.5691	249.587	0	137.951	0	0	0	8.9	0	3.4062	0	0	0.8161	6.1311	0	0	0	0	0	0.9578	1.6e-23	0	0	231.401	17.686	0	162.475	0	6.3425	0	0	0	0	0	91.967	0	0.02011	395.118
TCGA-CF-A3MG-01A-11R-A20E-13	BLCA	tumor	Bladder	0	0	0	0	0	11.0186	11.0186	0	0	305.193	0	171.182	0	0	0	20.6154	0	11.8348	0	0	2.8356	0	0	0	0	0	0	0	0	10.6513	0	164.923	12.29	0	202.375	0	22.0372	0	0	0	0	0	66.1116	0	0	331.374
TCGA-CF-A3MH-01A-11R-A20E-13	BLCA	tumor	Bladder	0	0	0	0	0	0	0	0	0	2.5726	0	326.248	5.955	0	0	9.989	0	0	0	0	0.687	0	0	0	0	0	0	0	0	10.322	5.161	259.714	0	0	98.0588	0	10.6779	0	0	0	0	0	90.7623	0	0.03385	493.161
TCGA-CF-A3MI-01A-11R-A20E-13	BLCA	tumor	Bladder	0	0	0	0	0	0	38.0836	28.3185	6.5739	257.478	0	157.775	0	0	0	0	6.1357	0	0	0	3.2669	0	0	0	6.3473	0	0	0	1.73e-08	6.1357	6.1357	255.324	7.0796	0	30.6784	11.8755	12.6945	0	0	0	0	0	44.4308	1.9575	0.04024	299.967
TCGA-CF-A47S-01A-11R-A23X-13	BLCA	tumor	Bladder	0	0	0	0	0	0	0	4.9364	0	100.698	0	215.439	29.6184	0	0	0	0	0	0	0	0	0	0	4.2782	0	0	0	1.9442	0	17.1129	0	281.534	0	0	218.189	0	22.1287	0	0	0	0	0	225.713	0	0	432.575
TCGA-CF-A47T-01A-11R-A23X-13	BLCA	tumor	Bladder	0	6.2471	0	0	0	6.0317	30.1584	6.7277	0	90.1375	0	224.896	6.7277	0	0	0	0	0	0	0	0.7576	5.8306	0	0	12.0634	0	0	1.8218	7.48e-15	11.6613	0	552.97	33.6383	0	209.903	0	120.323	0	0	0	0	0	96.507	0	0	576.585
TCGA-CF-A47V-01A-11R-A23X-13	BLCA	tumor	Bladder	0	0	0	0	0	0	0	0	0	36.5626	0	92.4734	9.4845	0	0	0	0	0	0	0	0	0	0	0	0	0	0	0	0	20.5496	0	175.003	0	0	102.748	3.9773	4.2516	0	0	0	0	0	123.298	0	0	246.596
TCGA-CF-A47W-01A-11R-A23X-13	BLCA	tumor	Bladder	0	0	0	0	0	0	8.7988	4.907	0	86.3027	0	314.4	14.7211	0	0	0	21.2638	9.4506	0	0	0.5526	0	0	0	0	0	0	1.3288	0	8.5055	0	386.863	4.907	0	433.781	0	22.8769	0	0	0	0	0	299.159	0	0	146.484
TCGA-CF-A47X-01A-31R-A23X-13	BLCA	tumor	Bladder	0	0	5.0629	0	2.7262	2.4441	2.4441	0	0	24.4927	0	232.891	16.3569	0	0	0	0	0	0	0	0	0	0	0	2.4441	0	0	0	0.001618	18.9013	0	637.92	16.3569	0	198.464	0	0.003745	0	0	0	0	0	202.863	0	0.0155	301.896
TCGA-CF-A47Y-01A-11R-A23X-13	BLCA	tumor	Bladder	0	0	6.1392	0	0	8.8913	0	6.6115	0	113.306	0	257.848	13.223	0	0	0	0	0	0	0	0	0	0	0	2.9638	0	0	0.8952	1.129e-05	2.865	0	282.801	26.446	0	154.709	5.5451	5.64e-07	0	0	0	0	0	512.733	0	0	216.465
TCGA-CF-A5U8-01A-11R-A28I-13	BLCA	tumor	Bladder	0	0	0	0	0	8.8481	0	9.869	0	24.8316	0	256.593	9.869	0	0	0	0	0	0	0	0	0	0	0	0	0	0	0	0	25.6593	0	206.93	19.738	0	265.147	0	5.95e-07	0	0	0	0	0	725.54	0	0	427.656
TCGA-CF-A5UA-01A-11R-A28I-13	BLCA	tumor	Bladder	0	0	0	0	0	3.0043	6.0085	0	0	59.0188	0	205.362	13.4036	0	0	0	0	0	0	0	0	0	0	0	0	0	0	0	0.0005115	8.7123	0	236.076	26.8071	0	484.986	0	0.5955	0	0	0	0	0	273.387	0	0	135.525
TCGA-CF-A7I0-01A-22R-A358-13	BLCA	tumor	Bladder	0	0	0	0	0	0	6.2443	0	0	251.074	0	155.216	0	0	0	5.8415	0	0	0	6.2443	0	0	0	0	0	0	0	8.86e-15	7.97e-15	42.2533	0	280.391	0	0	374.244	5.8415	57.4479	0	6.2443	0	0	0	93.665	0	0	395.706
TCGA-CU-A0YN-01A-21R-A10V-13	BLCA	tumor	Bladder	0	0	3.698	0	3.9824	7.1409	17.8523	3.9824	0	2000.77	0	170.107	0	0	0	0	0	0	0	0	2.2971	3.4515	0	0	0	0	0	0	0.0322	0	17.2572	380.773	19.9122	0	24.1601	0	39.1078	0	0	0	0	0	142.819	1.1011	0.02264	1407.42
TCGA-CU-A0YO-01A-11R-A10V-13	BLCA	tumor	Bladder	0	0	0	0	1.6137	0	0	0	0	1829.58	0	227.757	11.2956	0	0	6.767	0	1.5539	0	0	0	11.188	0	0	0	1.3937	0	2.1848	2.82e-35	5.594	0	51.4289	12.9093	0	54.5417	0	2.8935	0	1.929	0	0	1.6137	117.185	0	0	102.557
TCGA-CU-A0YR-01A-12R-A10V-13	BLCA	tumor	Bladder	0	0	0	0	0	15.7428	20.9903	0	5.435	427.689	0	130.44	0	0	0	14.7271	5.0727	0	0	0	4.7266	0	0	10.1453	10.4952	5.055	0	0	0.629	5.0727	0	353.45	0	0	76.09	4.909	242.079	0	0	0	0	0	267.627	0	19.6361	8009.18
TCGA-CU-A3KJ-01A-11R-A21E-13	BLCA	tumor	Bladder	0	35.296	0	0	0	22.7193	0	0	0	756.631	0	82.3573	0	0	0	0	0	0	0	0	7.3085	21.9619	0	0	0	0	0	0	0.009275	0	0	42.507	25.3407	0	0	0	28.3991	0	0	0	0	0	56.7981	0	0.144	1366.52
TCGA-CU-A3QU-01A-11R-A22V-13	BLCA	tumor	Bladder	0	0	0	0	0	22.0271	22.0271	0	7.6046	72.4759	0	129.278	8.1896	0	0	0	0	0	0	0	0	0	0	0	0	7.073	0	0	8.2807	0	0	535.756	57.3269	0	35.4881	27.4747	44.0542	0	0	0	0	0	22.0271	0	0	181.384
TCGA-CU-A3YL-01A-11R-A22V-13	BLCA	tumor	Bladder	0	0	0	0	0	8.7214	8.7214	0	0	133.125	0	67.7468	9.7277	0	0	20.3969	0	0	0	0	1.1222	0	0	4.2154	0	0	0	1.3171	3.8302	4.2154	0	122.381	48.6387	0	63.2304	8.1588	55.2357	0	0	0	0	0	52.3286	0	0	276.34
TCGA-CU-A5W6-01A-11R-A28I-13	BLCA	tumor	Bladder	0	0	0	0	0	0	4.8456	0	0	439.695	0	235.875	5.4047	0	0	9.0659	0	0	0	0	0.6086	18.7362	0	0	0	0	0	0	0.003217	9.3681	0	190.384	91.8793	0	327.883	0	110.063	0	0	0	0	0	159.903	0	4.5329	2565.81
TCGA-CU-A72E-01A-12R-A33A-13	BLCA	tumor	Bladder	0	0	0	0	0	9.3464	0	0	3.2267	87.4338	0	96.8017	0	0	0	0	0	0	0	0	0	0	0	0	0	0	0	0	0.01724	0	0	78.6904	6.9499	0	24.0929	0	12.4618	0	0	0	0	0	43.6164	0	0.01975	100.387
TCGA-DK-A1A3-01A-11R-A13X-13	BLCA	tumor	Bladder	0	0	7.9182	0	4.2636	0	19.1129	4.2636	3.9591	1287.9	0	158.364	4.2636	0	0	0	0	0	0	3.8226	0	0	0	0	3.8226	0	0	0	7.11e-15	0	0	17.8798	12.791	0	7.3903	7.1519	0	0	0	0	0	0	3.8226	1.1789	0	114.961
TCGA-DK-A1A5-01A-11R-A13X-13	BLCA	tumor	Bladder	0	2.1843	0	0	0	0	2.109	7.0569	2.1843	2159.95	0	120.136	4.7046	0	2.0387	0	0	0	0	4.2179	0.2714	0	0	0	0	4.0632	0	1.9109	3.06e-24	20.3867	0	45.3768	16.4662	0	8.1547	3.9458	5.2724	0	0	0	0	0	31.6345	0	0	88.3422
TCGA-DK-A1A6-01A-11R-A13X-13	BLCA	tumor	Bladder	0	0	9.2454	0	4.9783	4.4633	17.8533	4.9783	18.4909	695.535	0	110.945	0	0	0	0	0	4.7939	0	0	0	0	0	0	8.9266	8.5991	0	0	2.77e-15	0	0	175.365	59.7397	0	60.4035	0	11.9022	0	4.4633	0	0	0	58.0231	1.3765	0	445.835
TCGA-DK-A1A7-01A-11R-A13X-13	BLCA	tumor	Bladder	0	0	0	0	0	6.7186	40.3114	0	0	468.407	0	173.963	7.4938	0	0	0	0	0	0	0	0	0	0	0	0	0	0	0	0.1764	6.4946	0	383.392	179.851	0	51.957	0	98.5229	0	0	0	0	0	221.713	0	0	440.191
TCGA-DK-A1AA-01A-11R-A13X-13	BLCA	tumor	Bladder	0	0	3.0698	0	0	0	8.8919	6.6119	0	559.812	0	217.957	6.6119	0	0	0	0	0	0	0	0.7628	0	0	0	0	0	0	0	4.3e-24	5.7303	0	205.183	23.1417	0	28.6517	0	7.4099	0	2.964	0	0	0	213.406	0	0	178.277
TCGA-DK-A1AB-01A-11R-A13X-13	BLCA	tumor	Bladder	0	5.0641	0	0	0	0	4.8895	0	0	1976.69	0	126.603	2.7268	0	0	2.287	2.3633	0	0	0	0.9437	0	0	0	0	0	0	1.73e-15	1.52e-15	2.3633	0	20.5831	76.3512	0	16.5427	0	3.6671	0	0	0	0	0	24.4474	0	0.0155	622.323
TCGA-DK-A1AC-01A-11R-A13X-13	BLCA	tumor	Bladder	0	0	0	0	5.7088	0	5.1183	0	10.6021	471.457	0	180.236	0	0	0	4.7881	0	0	0	0	3.293	4.9477	0	0	0	0	0	1.5459	2.74e-28	19.7907	14.843	344.741	62.7973	0	222.645	0	17.914	0	0	0	0	0	117.72	0	4.7881	2732.21
TCGA-DK-A1AD-01A-11R-A13X-13	BLCA	tumor	Bladder	0	0	2.7585	0	0	0	0	0	5.517	736.578	0	176.543	8.912	0	0	0	0	0	0	0	0	5.1492	0	0	0	0	0	0.8044	5.68e-22	10.2983	0	62.2884	17.8241	0	18.0221	0	21.3069	0	1.3317	0	0	0	45.2772	0	0	286.065
TCGA-DK-A1AE-01A-11R-A13X-13	BLCA	tumor	Bladder	0	0	0	0	5.5852	15.0222	0	0	0	743.079	0	15.5587	0	0	0	0	0	0	0	0	1.933	0	0	4.8405	0	9.6473	0	0	1.83e-36	0	0	37.4746	16.7555	0	9.6809	0	7.5111	0	0	0	0	0	35.0515	1.5443	0.03175	172.106
TCGA-DK-A1AF-01A-11R-A13X-13	BLCA	tumor	Bladder	0	2.1004	0	0	2.262	0	0	2.262	0	3911.54	0	168.035	9.048	0	0	9.4858	3.9208	2.1782	0	0	1.0438	0	0	0	0	0	0	4.32e-15	6.76e-34	3.9208	0	28.4575	18.096	0	62.733	0	1.8e-15	0	4.056	0	0	0	44.6161	0	0.02572	712.28
TCGA-DK-A1AG-01A-11R-A13X-13	BLCA	tumor	Bladder	0	0	0	0	0	0	2.4281	0	12.5743	122.674	0	264.061	2.7083	0	0	2.2715	2.3472	0	0	0	0.3124	2.3472	0	3.5208	4.8563	0	0	0	2.1328	4.6944	0	124.932	108.333	0	25.8193	6.8145	46.4413	0	0	0	0	0	152.973	0	0	537.249
TCGA-DK-A2HX-01A-12R-A18B-13	BLCA	tumor	Bladder	0	0	0	0	0	0	2.2041	0	1.1414	884.288	0	100.444	2.4584	0	3.196	1.0309	0	0	0	1.102	1.7017	0	0	0	0	0	0	0	9.541e-06	0	1.0653	7.2167	3.6876	0	8.5225	0	5.5103	0	0	0	0	0	6.6123	0	0	21.3064
TCGA-DK-A2I1-01A-11R-A17X-13	BLCA	tumor	Bladder	0	0	0	0	0	0	27.6974	0	2.2067	320.035	0	116.953	7.1292	0	0	9.9656	6.1786	0	0	2.1306	0.2742	0	0	0	0	0	0	0	0.0002177	4.1191	4.1191	21.9242	9.5056	0	20.5955	0	7.457	0	0	0	0	0	59.6559	0	0.02702	68.6517
TCGA-DK-A2I2-01A-11R-A17X-13	BLCA	tumor	Bladder	0	0	4.5072	0	0	0	26.1108	0	0	556.791	0	166.767	4.8539	0	4.2067	12.2131	4.2067	4.6741	0	0	1.1199	0	0	4.2067	0	0	0	0	0	12.6202	0	73.2786	19.4157	0	21.0337	0	17.4072	0	4.3518	0	0	0	52.2215	0	0	252.404
TCGA-DK-A2I4-01A-11R-A21E-13	BLCA	tumor	Bladder	0	3.6863	0	0	3.9699	1.7796	5.3388	0	0	598.141	0	154.826	19.8495	0	0	4.9944	0	0	0	1.7796	0	0	0	1.7203	0	0	0	1.6125	3.1175	1.7203	0	29.9663	1.9849	0	24.084	0	10.6776	0	0.8898	0	0	0	78.3027	0	0.02257	244.663
TCGA-DK-A2I6-01A-12R-A18B-13	BLCA	tumor	Bladder	0	0	0	0	0	0	0	3.5675	0	494.869	0	145.759	0	0	0	5.9842	0	3.4354	0	0	1.2347	0	0	3.0919	0	0	0	0.966	3.5e-30	15.4593	3.0919	17.9527	10.7026	0	6.1837	0	1.5992	0	3.1985	0	0	3.5675	22.3893	0	0	168.334
TCGA-DK-A3IK-01A-32R-A21E-13	BLCA	tumor	Bladder	0	0	0	0	0	2.4378	4.8755	0	0	366.771	0	154.014	0	0	0	0	0	0	0	0	0	0	0	0	0	0	0	0	2.3172	2.3565	0	75.2558	2.719	0	23.5649	2.2805	1.2189	0	1.2189	0	0	0	46.3173	0	0.04637	136.153
TCGA-DK-A3IL-01A-11R-A20E-13	BLCA	tumor	Bladder	0	0	2.2343	0	0	6.4717	12.9434	0	0	451.631	0	116.182	4.8123	0	0	8.0722	0	0	0	2.1572	0.5552	0	0	0	0	0	0	0	5.88e-09	2.0853	0	26.2347	7.2184	0	12.5119	0	2.1572	0	0	0	0	2.4061	34.5157	0.6653	0	83.413
TCGA-DK-A3IM-01A-11R-A20E-13	BLCA	tumor	Bladder	0	0	0	0	0	15.016	7.508	0	7.7761	76.4012	0	256.612	0	0	0	0	14.5154	8.0641	0	0	7.7287	0	0	0	7.508	0	0	0	0.0005749	7.2577	7.2577	309.038	0	0	7.2577	0	142.652	0	7.508	0	0	0	127.636	2.3155	0.1428	4048.19
TCGA-DK-A3IN-01A-11R-A20E-13	BLCA	tumor	Bladder	0	4.868	0	0	0	0	9.4004	0	0	1381.19	0	340.763	20.97	0	4.5435	8.7939	9.087	0	0	0	0	0	0	4.5435	0	0	0	2.8392	0	0	0	65.9541	5.2425	0	22.7175	0	9.4004	0	4.7002	0	0	0	79.9031	1.4496	0	85.8218
TCGA-DK-A3IQ-01A-31R-A20E-13	BLCA	tumor	Bladder	0	1.4372	2.8743	0	0	0	1.3876	0	0	1028.4	0	83.3549	0	0	0	10.3846	0	0	0	0	1.964	0	0	0	0	0	0	2.44e-09	6.95e-15	2.6827	0	12.9807	1.5477	0	10.7307	3.8942	1.23e-15	0	0.6938	0	0	0	16.6512	0	0.0176	43.2211
TCGA-DK-A3IS-01A-21R-A21E-13	BLCA	tumor	Bladder	0	3.1698	0	0	3.4136	9.1815	0	6.8273	3.1698	298.975	0	79.2453	17.0682	0	0	2.863	2.9585	0	0	0	0.7876	0	0	0	3.0605	0	0	0	0.0572	5.917	2.9585	277.716	6.8273	0	20.7094	0	21.4235	0	0	0	0	0	73.4522	0	0	151.212
TCGA-DK-A3IT-01A-31R-A20E-13	BLCA	tumor	Bladder	0	3.2752	0	0	1.7636	3.1623	3.1623	0	1.6376	322.513	0	60.5919	0	0	3.0569	5.9166	1.5284	0	0	0	0.2035	0	0	0	0	0	0	3.58e-35	3.77e-28	3.0569	0	14.7914	1.7636	0	6.1138	0	0	0	0	0	0	1.7636	12.6492	0	0.02005	161.336
TCGA-DK-A3IU-01A-11R-A20E-13	BLCA	tumor	Bladder	0	0	0	0	0	0	0	0	0	126.83	0	92.5124	2.7675	0	0	6.9633	0	0	0	0	0.3117	0	0	0	0	0	0	0.7494	2.74e-30	0	0	23.211	2.7675	0	33.5786	0	0	0	1.2406	0	0	0	42.18	0	0.01573	90.6089
TCGA-DK-A3IV-01A-22R-A21E-13	BLCA	tumor	Bladder	0	0	0	0	0	3.0074	9.0223	0	0	526.548	0	236.728	0	0	0	0	0	0	0	6.0149	1.1332	0	0	0	3.0074	0	0	0	0.1013	14.5359	0	98.4691	20.1267	0	72.6796	0	4.5111	0	1.5037	0	0	0	318.788	0	0.01907	274.567
TCGA-DK-A3WW-01A-22R-A23I-13	BLCA	tumor	Bladder	0	0	4.6195	0	14.9247	4.4602	4.4602	9.9498	0	125.173	0	180.162	4.9749	0	0	4.1725	4.3116	0	0	0	3.4435	0	0	0	8.9205	0	0	1.9593	6.62e-24	0	8.6231	392.214	9.9498	0	17.2463	0	15.7996	0	0	0	0	0	75.8242	1.3756	0	2333.04
TCGA-DK-A3WX-01A-22R-A22V-13	BLCA	tumor	Bladder	0	0	0	0	0	0	0	0	0	242.283	0	28.2364	0	0	0	0	0	0	0	0	1.754	0	0	0	0	0	0	0.01184	4.3974	13.177	0	38.2557	0	0	13.177	0	68.1563	0	0	0	0	0	54.5254	0	0	234.257
TCGA-DK-A3WY-01A-11R-A22V-13	BLCA	tumor	Bladder	0	0	0	0	0	0	0	0	0	109.155	0	78.8586	12.1321	0	2.6286	0	0	0	0	2.7193	0	0	0	0	0	0	0	1.6426	0	0	0	10.1753	6.066	0	81.4872	0	3.6257	0	1.3596	0	0	6.066	38.0697	0	0	37.9689
TCGA-DK-A3X1-01A-12R-A22V-13	BLCA	tumor	Bladder	0	0	0	0	0	0	20.6917	0	0	348.421	0	80.3649	0	0	0	19.3567	5.0005	0	0	0	0.6656	0	0	5.0005	0	0	0	0	3.21e-15	20.0019	0	135.497	17.3094	0	65.0063	0	53.2071	0	0	0	0	0	41.3833	0	0.0328	377.814
TCGA-DK-A3X2-01A-11R-A22V-13	BLCA	tumor	Bladder	0	0	0	0	0	8.5416	8.5416	0	0	23.9715	0	141.546	19.0543	0	0	0	0	0	0	0	8.7927	0	0	8.2569	0	0	0	0	15.005	16.5137	0	391.535	0	0	82.5686	0	119.555	0	0	0	0	0	59.791	0	0	229.357
TCGA-DK-A6AV-01A-12R-A30J-13	BLCA	tumor	Bladder	0	0	0	0	0	7.4526	0	0	0	505.452	0	254.718	20.7812	0	0	10.4576	0	16.0092	0	3.7263	0	3.6021	0	0	0	0	0	1.24e-16	1.64e-19	0	0	80.1752	4.1562	0	115.266	0	81.9783	0	1.2421	0	0	0	156.504	0	3.4859	364.21
TCGA-DK-A6AW-01A-11R-A30J-13	BLCA	tumor	Bladder	0	0	0	0	0	24.3608	10.827	0	2.8034	63.3031	0	639.181	27.1717	0	0	5.0642	2.6165	2.9073	0	0	0	0	0	0	0	0	0	0.8175	12.7333	23.5488	0	210.166	39.2479	0	23.5488	10.1285	58.6242	0	0	0	0	0	619.847	0	0.01716	2136.83
TCGA-DK-A6B0-01A-11R-A31R-13	BLCA	tumor	Bladder	0	0	4.8623	0	0	2.3473	2.3473	0	2.4312	37.3303	0	170.182	18.3273	0	0	4.3918	2.2691	0	0	0	0	0	0	0	2.3473	0	0	0.709	6.42e-08	4.5382	0	142.733	28.8001	0	172.451	0	6.128e-05	0	0	0	0	0	169.008	0	0	257.164
TCGA-DK-A6B1-01A-12R-A30J-13	BLCA	tumor	Bladder	0	0	6.7129	0	3.6147	9.7222	9.7222	7.2293	0	69.6827	0	221.527	3.6147	0	0	3.0317	0	0	0	0	0	0	0	0	0	0	0	0	1.5075	15.6635	0	124.298	43.3759	0	1206.09	0	51.4704	0	0	0	0	0	210.647	0	0	911.964
TCGA-DK-A6B2-01A-11R-A30J-13	BLCA	tumor	Bladder	0	0	0	0	0	0	0	0	0	295.736	0	389.452	35.4431	0	0	0	0	5.6884	0	0	0	10.2391	0	0	5.2961	0	0	8.51e-11	0	5.1196	0	168.45	5.9072	0	271.337	0	100.625	0	0	0	0	0	307.173	0	0	227.536
TCGA-DK-A6B5-01A-11R-A31R-13	BLCA	tumor	Bladder	0	0	0	0	0	0	14.6409	0	0	68.4814	0	117.519	8.1651	0	0	0	0	0	0	0	0	7.0764	0	0	0	0	0	1.1055	4e-30	10.6146	0	102.722	12.2477	0	17.6911	3.4241	111.445	0	0	0	0	4.0826	91.5054	0	0.02321	1202.99
TCGA-DK-A6B6-01A-11R-A30J-13	BLCA	tumor	Bladder	0	0	0	0	0	0	0	0	0	48.7586	0	626.677	34.9077	0	0	0	0	33.6148	0	0	1.3424	0	0	0	0	0	0	0	0	0	10.0844	370.848	23.2718	0	110.929	0	78.2414	0	0	0	0	0	500.745	0	0	593.862
TCGA-E5-A2PC-01A-11R-A205-13	BLCA	tumor	Bladder	0	0	0	0	0	5.2931	10.5863	0	0	106.71	0	208.322	0	0	0	0	5.1167	0	0	5.2931	1.3297	0	0	0	0	0	0	0	0	0	0	485.261	5.9039	0	20.4668	0	0	0	0	0	0	0	63.5176	1.6324	4.9516	267.205
TCGA-E5-A4TZ-01A-11R-A31R-13	BLCA	tumor	Bladder	0	0	0	0	5.9426	5.3278	0	0	0	24.9015	0	137.952	0	0	0	0	0	0	0	0	0	10.3004	0	5.1502	0	0	0	0	0.08722	5.1502	0	219.3	11.8851	0	46.352	0	56.8296	0	0	0	0	0	106.556	0	0	663.806
TCGA-E5-A4U1-01A-11R-A31R-13	BLCA	tumor	Bladder	0	0	0	0	0	6.6239	6.6239	0	0	24.7853	0	157.79	7.3882	0	0	0	0	0	0	0	0	0	0	0	13.2478	0	0	0	0.6697	6.4031	0	241.665	44.3291	0	211.302	0	132.136	0	0	0	0	0	39.7433	0	0.042	298.811
TCGA-E7-A3X6-01A-12R-A22V-13	BLCA	tumor	Bladder	0	0	0	0	0	0	9.5705	0	0	47.4316	0	104.079	0	0	0	4.4765	4.6258	0	0	4.7853	0	0	0	0	0	0	0	0	0	9.2515	0	134.296	0	0	23.1288	0	4.25e-15	0	0	0	0	0	90.9199	0	0	164.471
TCGA-E7-A3Y1-01A-11R-A22V-13	BLCA	tumor	Bladder	0	0	0	0	0	0	0	0	0	92.1958	0	226.043	0	0	0	8.8769	0	0	0	0	1.221	0	0	0	0	0	0	6.73e-15	1.41e-23	9.1728	0	399.459	10.584	0	155.937	8.8769	28.4672	0	0	0	0	0	256.205	0	0	366.911
TCGA-E7-A4IJ-01A-31R-A26X-13	BLCA	tumor	Bladder	0	0	0	0	0	2.2003	2.2003	0	0	432.107	0	426.145	7.3624	0	0	4.1166	0	4.7265	0	0	0	6.3808	0	0	0	0	0	2.98e-10	0.02814	6.3808	0	288.164	19.6332	0	542.366	0	127.057	0	0	0	0	0	250.83	0	0	680.616
TCGA-E7-A4XJ-01A-11R-A26X-13	BLCA	tumor	Bladder	0	0	4.6537	0	0	4.4933	0	0	0	200.725	0	851.636	20.0469	0	0	8.4068	0	19.3044	0	0	0	8.687	0	0	0	0	0	1.9738	0.0137	0	8.687	664.135	15.0352	0	1355.17	4.2034	131.98	0	0	0	0	0	1469.3	0	0	1737.4
TCGA-E7-A519-01A-11R-A26X-13	BLCA	tumor	Bladder	0	0	0	0	0	0	4.4569	0	4.6161	394.242	0	1583.32	64.6255	0	0	4.1694	0	4.7871	0	0	0	8.6167	0	0	0	0	0	0	0.9661	21.5418	0	471.14	19.8848	0	1249.43	0	88.8977	0	0	0	0	0	1729.29	0	0.02826	727.635
TCGA-E7-A541-01A-11R-A26X-13	BLCA	tumor	Bladder	0	0	3.4261	0	11.0691	6.616	16.54	0	6.8523	340.355	0	376.876	7.3794	0	0	9.2837	0	7.1061	0	3.308	0	6.3955	0	0	6.616	0	0	9.205e-05	10.1484	6.3955	28.7796	377.539	11.0691	0	1509.33	0	242.373	0	0	0	0	0	423.424	0	16.9024	529.403
TCGA-E7-A5KE-01A-11R-A28I-13	BLCA	tumor	Bladder	0	0	0	0	0	3.426	0	0	0	25.6398	0	209.354	7.6426	0	0	3.205	0	0	0	0	0	0	0	0	0	0	0	2.0695	0.214	3.3118	0	358.958	15.2853	0	6.6236	3.205	30.8341	0	0	0	0	0	222.691	0	0.02172	857.391
TCGA-E7-A5KF-01A-11R-A28I-13	BLCA	tumor	Bladder	0	0	0	0	0	10.3677	0	0	0	0.03287	0	220.129	5.782	0	0	0	0	0	0	5.1839	0	0	0	0	0	0	0	0	2.62e-22	20.0443	0	295.815	0	0	445.985	0	20.7354	0	0	0	0	0	430.26	0	0	300.664
TCGA-E7-A677-01A-11R-A30J-13	BLCA	tumor	Bladder	0	0	0	0	0	0	0	0	0	26.4892	0	153.589	4.5946	0	0	3.8535	0	0	0	0	0	0	0	0	0	0	0	1.2441	0	3.9819	0	69.3628	0	0	266.79	0	8.61e-24	0	0	0	0	0	177.128	0	0	163.702
TCGA-E7-A678-01A-11R-A30J-13	BLCA	tumor	Bladder	0	0	0	0	0	0	0	0	0	0.0457	0	350.858	40.1964	0	0	0	0	0	0	0	0	0	0	0	0	0	0	0	0	13.9348	0	134.853	16.0786	0	320.5	0	19.2204	0	0	0	0	0	908.162	0	0	170.314
TCGA-E7-A6MD-01A-41R-A358-13	BLCA	tumor	Bladder	0	0	0	0	3.3992	3.0475	3.0475	0	0	188.135	0	189.384	6.7984	0	0	5.7019	0	0	0	0	0.7843	2.946	0	0	0	0	0	1.8409	4.6744	0	0	68.4225	0	0	76.5952	0	24.3804	0	4.5713	0	0	0	36.5706	0	0.01932	458.262
TCGA-E7-A6ME-01A-22R-A32J-13	BLCA	tumor	Bladder	0	0	0	0	6.1451	0	16.5281	0	5.7061	30.9236	0	108.417	0	0	0	0	0	0	0	0	0.7089	5.3257	0	0	0	0	0	2.4202	7.99e-24	5.3257	5.3257	159.772	0	0	42.6059	0	27.5469	0	0	0	0	0	99.1688	0	0	1147.99
TCGA-E7-A6MF-01A-12R-A32J-13	BLCA	tumor	Bladder	0	0	0	0	0	0	0	0	0	555.272	0	283.882	21.8371	0	0	0	9.4627	0	0	0	0	0	0	0	0	0	0	1.19e-07	0	0	0	421.245	0	0	312.271	0	0	0	0	0	0	0	411.14	0	0	220.797
TCGA-E7-A7DU-01A-11R-A32J-13	BLCA	tumor	Bladder	0	0	0	0	0	11.7635	23.527	26.2416	0	22.0091	0	292.407	0	0	0	0	0	0	0	0	1.5137	0	0	0	0	0	0	0	4.724e-05	11.3714	0	561.232	65.604	0	45.4855	0	205.861	0	0	0	0	0	117.635	0	0	947.614
TCGA-E7-A7DV-01A-11R-A33A-13	BLCA	tumor	Bladder	0	0	8.7096	0	18.7591	12.6139	12.6139	0	13.0644	46.9576	0	100.16	4.6898	0	0	27.5335	0	0	0	0	0	0	0	4.0645	16.8185	0	0	1.48e-08	2.91e-32	8.1289	36.5802	165.201	14.0693	0	28.4513	3.9334	153.469	0	0	0	0	0	88.2971	0	23.0947	776.765
TCGA-E7-A7PW-01A-11R-A358-13	BLCA	tumor	Bladder	0	0	6.9983	0	0	0	101.354	0	0	56.8891	0	132.967	22.6098	0	0	0	0	0	0	0	0.8695	0	0	0	0	0	0	0	7.47e-30	45.722	0	284.446	0	0	137.166	0	23.6493	0	6.7569	0	0	0	108.111	0	0	232.239
TCGA-E7-A7XN-01A-11R-A358-13	BLCA	tumor	Bladder	0	0	0	0	0	0	0	0	0	131.225	0	134.908	11.1758	0	0	0	9.6857	0	0	0	7.7357	9.6857	0	0	0	0	0	0	4.7622	9.6857	0	74.9861	22.3516	0	29.0571	0	40.0788	0	0	0	0	0	40.0788	0	0	2991.81
TCGA-E7-A85H-01A-11R-A358-13	BLCA	tumor	Bladder	0	0	7.4799	0	0	7.222	7.222	0	0	141.866	0	89.7587	0	0	0	0	0	0	0	0	2.7879	0	0	0	7.222	0	0	0	0.1315	6.9812	0	243.217	48.3316	0	90.756	0	0.04544	0	0	0	0	0	101.107	0	0	566.255
TCGA-FD-A3B3-01A-12R-A205-13	BLCA	tumor	Bladder	0	0	0	0	0	2.6254	5.2507	0	0	444.327	0	133.238	0	0	0	2.456	0	0	0	0	0.3298	0	0	0	0	0	0	1.86e-15	0	0	2.5379	19.6479	0	0	7.6136	0	7.8761	0	0	0	0	0	34.1298	0	0	53.577
TCGA-FD-A3B4-01A-12R-A205-13	BLCA	tumor	Bladder	0	3.6625	0	0	3.9442	3.5362	14.1447	3.9442	0	423.612	0	80.574	3.9442	0	3.4183	36.3883	0	0	0	0	0	0	0	0	0	0	0	0	3.3614	0	0	46.3123	3.9442	0	34.1829	0	1.7681	0	0	0	0	0	56.5786	0	0.04484	75.962
TCGA-FD-A3B5-01A-11R-A20E-13	BLCA	tumor	Bladder	0	0	0	0	10.2897	0	18.4505	10.2897	0	1625.26	0	449.071	10.2897	0	17.8354	8.63	0	0	0	0	4.7482	0	0	0	0	0	0	6.54e-15	0	0	0	189.861	20.5794	0	35.6709	0	55.3514	0	0	0	0	0	83.0271	0	0	336.892
TCGA-FD-A3B6-01A-21R-A20E-13	BLCA	tumor	Bladder	0	0	0	0	0	0	0	0	7.2289	348.552	0	433.733	0	0	0	13.0586	0	0	0	0	5.3886	6.747	0	6.747	0	0	0	0	7.22e-15	13.4939	0	104.469	0	0	26.9878	0	6.9796	0	0	0	0	0	97.7145	0	0	382.327
TCGA-FD-A3B7-01A-31R-A20E-13	BLCA	tumor	Bladder	0	8.5669	0	0	0	0	24.8144	0	0	2372.89	0	376.943	0	0	0	92.854	7.9958	0	0	0	3.193	0	0	0	0	0	0	1.09e-23	0	0	0	77.3783	9.2259	0	15.9915	0	24.8144	0	0	0	0	0	165.43	0	0	488.63
TCGA-FD-A3B8-01A-31R-A20E-13	BLCA	tumor	Bladder	0	0	0	0	0	0	0	0	0	196.976	0	94.1984	1.0352	0	0	4.3409	0.8971	0	0	1.8561	0.3583	0	0	0	0	0	0	1.56e-24	0	0.8971	0	5.2091	1.0352	0	6.2799	0	0	0	0	0	0	2.0703	15.7771	0	0	19.9362
TCGA-FD-A3N5-01A-11R-A21E-13	BLCA	tumor	Bladder	0	0	0	0	0	0	16.7816	3.1197	0	55.4113	0	84.0081	6.2393	0	0	0	0	3.0041	0	0	0	0	0	0	0	0	0	0	1.74e-15	0	10.8148	39.2474	6.2393	0	16.2222	0	33.3468	0	0	0	0	0	67.1265	0	0	531.729
TCGA-FD-A3N6-01A-11R-A21E-13	BLCA	tumor	Bladder	0	4.0007	0	0	8.617	0	15.4512	4.3085	0	271.256	0	204.038	0	0	0	0	0	0	0	0	0.497	0	0	0	0	0	0	7.2e-09	1.904e-05	3.734	0	54.2036	4.3085	0	3.734	0	70.6338	0	0	0	0	0	61.8046	0	0.04898	1900.21
TCGA-FD-A3NA-01A-11R-A21E-13	BLCA	tumor	Bladder	0	4.588	0	0	0	4.4298	53.1571	4.9409	4.588	1337.56	0	371.625	9.8818	0	4.2821	0	0	0	0	4.4298	0.5564	0	0	4.2821	4.4298	0	0	0	0	8.5642	0	178.191	19.7635	0	17.1284	0	21.2628	0	0	0	0	0	155.042	1.3662	0.02809	233.137
TCGA-FD-A3SJ-01A-12R-A22V-13	BLCA	tumor	Bladder	0	0	0	0	2.5187	0	6.7746	0	0	71.7865	0	70.1651	0	0	0	8.45	2.1829	0	0	0	1.4529	4.3658	0	0	0	0	0	2.86e-30	0	0	0	73.9374	17.6312	0	61.1216	0	0.9263	0	0	0	0	0	49.6801	0	2.1125	84.8911
TCGA-FD-A3SL-01A-21R-A22V-13	BLCA	tumor	Bladder	0	0	0	0	0	0	1.9513	0	0	83.9153	0	68.7144	4.353	0	0	0	1.8863	0	0	0	0.5022	0	0	0	0	0	0	0	0.02223	3.7726	0	85.7952	6.5294	0	39.6118	0	4.8783	0	0	0	0	0	25.3672	0.6018	0	205.395
TCGA-FD-A3SM-01A-11R-A22V-13	BLCA	tumor	Bladder	0	0	0	0	0	0	0	0	0	247.263	0	139.63	0	0	0	3.2338	0	0	0	0	1.7792	0	0	0	0	0	0	2.0881	0	6.6831	0	158.455	7.7113	0	66.8314	0	27.6544	0	0	0	0	0	82.9631	0	0	103.96
TCGA-FD-A3SN-01A-12R-A22V-13	BLCA	tumor	Bladder	0	0	0	0	0	9.759	4.8795	5.4425	0	406.138	0	121.291	5.4425	0	0	0	4.7168	0	0	4.8795	5.023	0	0	0	0	0	0	3.01e-14	0	4.7168	0	100.423	0	0	28.3011	0	12.1988	0	0	0	0	0	82.9516	0	0	393.071
TCGA-FD-A3SO-01A-11R-A22V-13	BLCA	tumor	Bladder	0	0	0	0	8.0476	7.2151	7.2151	0	0	296.81	0	74.7276	0	0	0	0	0	0	0	0	0	0	0	0	0	0	0	0	1.59e-19	6.9746	0	148.491	24.1428	0	27.8983	0	50.5056	0	0	0	0	0	101.011	0	0	356.478
TCGA-FD-A3SP-01A-31R-A22V-13	BLCA	tumor	Bladder	0	0	0	0	0	3.547	0	0	3.6737	228.608	0	51.4313	11.8688	0	0	3.3182	0	0	0	0	0.9128	0	0	0	0	0	0	1.0713	0	0	0	53.0904	0	0	34.2876	0	1.7735	0	0	0	0	0	53.2048	0	0	137.15
TCGA-FD-A3SQ-01A-21R-A22V-13	BLCA	tumor	Bladder	0	0	2.3898	0	0	0	6.922	0	0	240.06	0	102.759	2.5736	0	0	8.6339	0	0	0	0	0	0	0	0	0	0	0	2.005e-06	8.786e-06	4.4609	0	120.875	0	0	86.9868	0	2.3073	0	0	0	0	0	48.4542	0	0	71.8694
TCGA-FD-A3SR-01A-11R-A22V-13	BLCA	tumor	Bladder	0	0	0	0	0	0	8.2519	0	0	66.8187	0	105.408	6.136	0	0	0	0	0	0	0	0.3539	0	0	0	0	0	0	2.4166	2.6147	2.659	0	100.354	0	0	23.9305	0	8.2519	0	0	0	0	3.068	85.2698	0	0	174.309
TCGA-FD-A3SS-01A-12R-A22V-13	BLCA	tumor	Bladder	0	0	0	0	0	0	0	0	0	355.525	0	189.61	0	0	0	42.8152	0	0	0	0	0	0	0	0	5.0853	0	0	7.21e-15	5.6e-30	0	0	142.717	22.6884	0	63.9056	9.5145	0.001261	0	0	0	0	0	106.792	0	0	415.114
TCGA-FD-A43N-01A-11R-A23X-13	BLCA	tumor	Bladder	0	0	0	0	3.1468	2.8213	2.8213	0	0	569.95	0	242.528	9.4404	0	0	21.1139	8.1817	0	0	0	0	0	0	0	0	0	0	5.26e-09	0.002547	8.1817	2.7272	364.216	25.1743	0	226.359	0	87.5827	0	0	0	0	0	146.706	1.239	2.6392	2078.75
TCGA-FD-A43P-01A-31R-A23X-13	BLCA	tumor	Bladder	0	0	0	0	0	9.3985	9.3985	0	0	539.189	0	248.222	31.449	0	0	4.3961	0	0	0	9.3985	0.5903	0	0	4.5426	0	0	0	0	5.19e-30	0	0	373.668	20.966	0	313.441	0	125.528	0	0	0	0	0	211.467	0	8.7922	1070.04
TCGA-FD-A43S-01A-21R-A23X-13	BLCA	tumor	Bladder	0	0	0	0	0	0	1.5728	0	1.6289	490.558	0	86.3337	0	0	0	4.4139	0	0	0	3.1455	0.6071	0	0	0	0	0	0	0.0004013	1.63e-15	1.5203	0	35.3112	5.2627	0	85.1392	0	6.2911	0	2.3591	0	0	1.7542	94.3661	0	0	59.1244
TCGA-FD-A43U-01A-11R-A23X-13	BLCA	tumor	Bladder	0	0	0	0	0	0	0	0	3.8981	863.937	0	155.923	4.1979	0	0	14.0833	3.6382	0	0	0	0.4727	0	0	0	0	0	0	0	0	3.6382	0	176.042	4.1979	0	138.251	0	0.6478	0	0	0	0	0	127.964	0	7.0655	553.814
TCGA-FD-A43X-01A-11R-A23X-13	BLCA	tumor	Bladder	0	0	3.7959	0	0	0	25.6551	0	0	0.395	0	197.387	8.1758	0	0	6.8571	0	0	0	0	0	3.5429	0	0	0	0	0	1.107	0	7.0857	0	716.57	36.7911	0	262.171	0	2.14e-07	0	0	0	0	0	263.881	0	0	460.57
TCGA-FD-A43Y-01A-21R-A26X-13	BLCA	tumor	Bladder	0	0	0	0	0	4.2499	0	0	0	1206.3	0	286.11	14.2209	0	0	19.8786	0	9.1294	0	0	0	4.1083	0	0	0	0	0	7.567e-06	8.9531	12.3247	0	135.175	14.2209	0	213.629	0	90.7937	0	0	0	0	0	276.244	0	0	657.32
TCGA-FD-A5BR-01A-11R-A26X-13	BLCA	tumor	Bladder	0	0	6.1234	0	0	0	0	0	0	774.982	0	649.082	19.7833	0	0	0	0	6.3502	0	0	0	0	0	0	0	0	0	10.3887	2.98e-14	0	0	193.579	0	0	1714.56	0	90.6338	0	2.9561	0	0	0	467.069	0	0	279.409
TCGA-FD-A5BS-01A-21R-A26X-13	BLCA	tumor	Bladder	0	0	0	0	3.6156	0	0	0	3.3573	897.204	0	520.383	39.7712	0	0	24.2593	0	3.4817	0	3.2415	0	15.6674	0	0	0	0	0	6.9e-15	9.9607	6.267	3.1335	169.815	7.2311	0	360.351	0	93.5994	0	0	0	0	0	437.608	0	0	922.638
TCGA-FD-A5BT-01A-11R-A26X-13	BLCA	tumor	Bladder	0	0	3.7301	0	0	3.6015	0	0	0	3698.59	0	384.206	36.1538	0	0	3.3692	0	3.8683	0	3.6015	0	10.4444	0	0	0	0	0	1.034e-05	6.3268	0	0	94.3367	16.0683	0	309.851	0	0.001861	0	0	0	0	0	302.528	0	0	235.967
TCGA-FD-A5BU-01A-31R-A26X-13	BLCA	tumor	Bladder	0	0	0	0	0	2.8232	0	0	0	572.986	0	309.946	0	0	0	0	0	0	0	0	0	2.7291	0	0	0	0	0	5.26e-09	3.712	2.7291	0	97.7187	12.5958	0	297.47	0	42.3479	0	0	0	0	0	211.739	0	0	400.265
TCGA-FD-A5BV-01A-11R-A26X-13	BLCA	tumor	Bladder	0	0	0	0	6.1653	0	5.5276	6.1653	0	537.768	0	772.87	36.9921	0	0	10.3419	5.3433	17.811	0	0	0	32.0598	0	0	0	0	0	1.09e-11	0.5556	0	0	615.341	80.1495	0	197.702	15.5128	193.14	0	0	0	0	0	348.236	0	0	1163.65
TCGA-FD-A5BX-01A-11R-A26X-13	BLCA	tumor	Bladder	0	0	0	0	0	0	0	0	0	340.267	0	296.615	23.7875	0	0	5.7002	0	6.5447	0	0	0	0	0	2.9451	3.0467	0	0	2.901e-06	1.89e-15	0	5.8902	102.604	3.3982	0	182.597	0	50.7778	0	0	0	0	0	185.847	0	0	710.1
TCGA-FD-A5BY-01A-31R-A28I-13	BLCA	tumor	Bladder	0	4.2146	0	0	0	0	0	0	0	192.449	0	92.721	9.0776	0	0	0	0	8.7414	0	4.0693	0	0	0	0	0	0	0	2.89e-15	0	0	0	76.1345	9.0776	0	121.942	0	6.1039	0	0	0	0	0	24.4156	0	0	78.6724
TCGA-FD-A5BZ-01A-11R-A28I-13	BLCA	tumor	Bladder	0	0	0	0	0	0	10.2974	0	0	338.881	0	85.3217	5.7428	0	0	0	0	0	0	5.1487	0	0	0	0	0	0	0	3.65e-15	9.5e-30	24.8855	0	91.5144	5.7428	0	129.405	0	0.06416	0	2.5744	0	0	0	123.569	0	0	165.903
TCGA-FD-A5C0-01A-11R-A28I-13	BLCA	tumor	Bladder	0	0	0	0	0	0	0	0	0	112.896	0	107.753	9.2833	0	0	3.893	4.0228	0	0	0	0	0	0	0	0	0	0	2.95e-15	3.6552	0	0	31.144	0	0	100.569	0	8.323	0	0	0	0	0	79.068	0	0	187.729
TCGA-FD-A5C1-01A-11R-A28I-13	BLCA	tumor	Bladder	0	0	0	0	0	0	0	0	0	303.909	0	161.629	0	0	0	0	0	0	0	0	0	12.5711	0	0	0	0	0	7.8556	0	0	0	133.822	0	0	62.8557	0	52.0185	0	0	0	0	0	104.037	0	0.08245	321.262
TCGA-FD-A62N-01A-11R-A30J-13	BLCA	tumor	Bladder	0	0	0	0	1.763	0	0	0	0	173	0	225.922	12.3413	0	0	0	0	1.6977	0	0	0	1.528	0	0	1.5807	0	0	3.36e-15	0	1.528	0	47.318	5.2892	0	148.214	0	14.226	0	0	0	0	0	252.906	0	0	100.167
TCGA-FD-A62O-01A-11R-A30J-13	BLCA	tumor	Bladder	0	0	0	0	0	0	7.3909	0	0	158.981	0	830.549	12.3655	0	0	0	0	0	0	0	0	0	0	0	0	0	0	0.004466	0.1174	3.5723	0	362.987	4.1218	0	682.301	0	121.948	0	1.2318	0	0	0	1256.45	0	0	2476.76
TCGA-FD-A62P-01A-32R-A30J-13	BLCA	tumor	Bladder	0	0	0	0	0	0	7.0983	0	0	316.488	0	134.784	10.5565	0	0	0	0	7.6241	0	0	0	4.5745	0	0	0	0	0	2.65e-18	0.07733	0	0	53.123	7.9174	0	123.511	0	15.7764	0	1.1831	0	0	7.9174	66.2511	0	0	210.934
TCGA-FD-A62S-01A-11R-A30J-13	BLCA	tumor	Bladder	0	0	0	0	0	0	0	0	0	328.519	0	194.356	11.9604	0	0	2.5078	2.5914	2.8793	0	0	0	0	0	0	0	0	0	5e-09	0	5.1828	0	12.5391	2.9901	0	171.033	0	33.2416	0	0	0	0	0	163.527	0	0	164.123
TCGA-FD-A6TA-01A-12R-A33A-13	BLCA	tumor	Bladder	0	0	0	0	0	3.2733	6.5466	3.651	0	70.1864	0	101.706	0	0	0	0	0	0	0	0	0.4212	0	0	3.1642	0	0	0	0	9.172e-05	50.6271	0	79.6151	0	0	41.1345	0	0.04079	0	0	0	0	0	108.019	0	0	794.564
TCGA-FD-A6TB-01A-12R-A33A-13	BLCA	tumor	Bladder	0	0	0	0	0	0	0	2.5336	0	72.2431	0	56.4638	2.5336	0	0	0	0	0	0	4.5431	0	2.1958	0	0	0	0	0	5.14e-35	0	2.1958	0	33.9997	0	0	63.6786	0	0	0	0	0	0	0	27.2584	0	0	275.697
TCGA-FD-A6TC-01A-21R-A33A-13	BLCA	tumor	Bladder	0	0	0	0	0	0	2.7866	3.1081	0	117.306	0	49.0636	0	0	0	0	0	0	0	2.7866	0.3586	0	0	0	0	0	0	0	7.16e-39	10.7747	0	67.7766	0	0	21.5495	0	8.3597	0	0	0	0	3.1081	16.7194	0	0	559.688
TCGA-FD-A6TD-01A-51R-A33A-13	BLCA	tumor	Bladder	0	0	0	0	0	0	30.847	0	0	152.516	0	42.5982	0	0	0	4.8095	0	0	0	5.1412	0	0	0	0	0	0	0	0	0	14.9094	0	57.7137	11.4687	0	134.184	0	17.9941	0	0	0	0	0	51.4116	0	0	71.7859
TCGA-FD-A6TE-01A-12R-A33A-13	BLCA	tumor	Bladder	0	0	3.3345	0	0	0	0	3.591	0	17.9778	0	56.6862	0	0	0	0	0	0	0	0	0	0	0	0	0	0	0	0.9724	0	0	0	99.389	14.3639	0	84.0289	6.0236	12.878	0	0	0	0	0	64.39	0	0	411.5
TCGA-FD-A6TF-01A-52R-A32J-13	BLCA	tumor	Bladder	0	0	0	0	0	0	3.1972	0	3.3114	119.25	0	76.1619	3.5661	0	0	0	0	0	0	0	0.8228	0	0	0	0	0	0	5.36e-24	2.8083	6.1813	0	23.9274	0	0	43.2688	0	11.1902	0	1.5986	0	0	0	6.3944	0	0	130.493
TCGA-FD-A6TG-01A-11R-A32J-13	BLCA	tumor	Bladder	0	0	0	0	0	0	5.5419	0	0	36.2904	0	74.6175	0	0	0	2.5922	0	0	0	0	0	0	0	0	0	0	0	0	0	0	2.6786	51.8434	0	0	34.8215	0	1.3855	0	1.3855	0	0	0	16.6256	0	0	306.548
TCGA-FD-A6TH-01A-11R-A32J-13	BLCA	tumor	Bladder	0	0	0	0	0	0	0	0	0	178.109	0	220.87	0	0	7.3623	0	0	0	0	0	2.94	14.7246	0	0	0	0	0	0	8.37e-08	0	0	213.745	0	0	22.087	0	53.3014	0	0	0	0	0	53.3134	0	0	1210.69
TCGA-FD-A6TI-01A-11R-A32J-13	BLCA	tumor	Bladder	0	0	1.9282	0	0	1.8617	5.5852	0	0	71.1133	0	82.9139	6.2297	0	1.7997	0.0118	0	1.9997	0	0	0	0	0	0	0	0	0	0	0.006561	8.9984	0	118.431	0	0	43.1923	0	2.06e-17	0	0	0	0	2.0766	53.9904	0	0	509.91
TCGA-FD-A6TK-01A-42R-A33A-13	BLCA	tumor	Bladder	0	0	0	0	0	0	9.3773	0	0	77.2758	0	29.1367	0	0	0	0	0	0	0	0	0	0	0	0	0	0	0	0	0	9.0647	0	30.7032	0	0	9.0647	0	2.3443	0	0	0	0	0	14.066	0	0	146.043
TCGA-FJ-A3Z7-01A-12R-A23I-13	BLCA	tumor	Bladder	0	0	0	0	0	12.2713	12.2713	0	0	655.948	0	457.544	0	0	0	11.4796	0	0	0	0	0	3.9541	0	0	0	0	0	2.53e-14	0.001645	0	0	845.663	18.2496	0	138.393	0	128.297	0	0	0	0	0	44.9947	0	0.0778	3281.89
TCGA-FJ-A3Z9-01A-11R-A26X-13	BLCA	tumor	Bladder	0	0	0	0	0	0	0	0	0	423.917	0	412.523	0	0	0	0	0	39.4894	0	0	0	0	0	0	0	0	0	3.7015	16.5329	11.8468	0	229.293	6.8347	0	390.945	5.7323	154.598	0	0	0	0	0	269.617	0	0	664.737
TCGA-FJ-A3ZE-01A-11R-A23I-13	BLCA	tumor	Bladder	0	0	0	0	3.4437	0	3.0874	0	3.1977	119.776	0	172.674	10.3309	0	0	0	0	3.3161	0	12.3496	2.3836	2.9845	0	0	0	0	0	0	5.57e-07	8.9535	0	320.592	10.3309	0	173.101	0	24.6837	0	0	0	0	0	126.584	0	0	404.565
TCGA-FJ-A3ZF-01A-11R-A23I-13	BLCA	tumor	Bladder	0	0	5.4384	0	0	5.2508	5.2508	0	0	350.335	0	179.466	11.7134	0	0	0	0	0	0	5.2508	0.6757	5.0758	0	0	5.2508	0	0	0	0	30.4548	0	702.424	0	0	213.183	0	36.7557	0	2.6254	0	0	0	110.267	0	0	2081.07
TCGA-FJ-A871-01A-11R-A358-13	BLCA	tumor	Bladder	0	0	0	0	0	0	0	9.0746	0	707.817	0	84.2639	0	0	0	91.3312	0	0	0	8.1358	7.3281	0	0	0	0	0	0	2.43e-38	0.006284	0	0	167.44	9.0746	0	70.7817	0	24.4075	0	0	0	0	0	24.4075	0	0	1144.74
TCGA-FT-A3EE-01A-11R-A205-13	BLCA	tumor	Bladder	0	0	0	0	6.4702	0	23.2034	0	6.008	339.728	0	198.265	0	0	0	10.8532	28.0374	0	0	0	0.7464	0	0	0	0	0	0	7.64e-15	16.963	16.8225	0	276.757	0	0	11.215	0	29.0042	0	0	0	0	6.4702	87.0127	0	0.07356	355.141
TCGA-FT-A61P-01A-11R-A30J-13	BLCA	tumor	Bladder	0	0	0	0	3.3673	0	3.019	0	0	152.506	0	131.325	0	0	0	5.6484	0	6.4852	0	0	0.7769	0	0	0	3.019	0	0	5.63e-09	2.6517	0	2.9183	22.5935	0	0	102.142	0	35.9939	0	0	0	0	0	63.3982	0	0	392.353
TCGA-G2-A2EC-01A-11R-A17X-13	BLCA	tumor	Bladder	0	7.9127	0	0	14.2024	0	2.5466	0	0	938.253	0	176.718	0	0	2.4617	4.7647	4.9235	0	0	0	0.6554	0	0	0	0	0	0	0	0.9495	7.3852	0	57.176	5.681	0	61.5436	0	7.6399	0	1.2733	0	0	0	175.718	0	0	511.496
TCGA-G2-A2EF-01A-12R-A18B-13	BLCA	tumor	Bladder	0	0	0	0	0	7.0701	0	0	0	395.202	0	157.436	0	0	0	0	6.8344	11.3907	0	0	37.7543	0	0	3.4172	0	0	0	1.0677	0.6881	0	0	19.8419	3.943	0	0	0	10.6052	0	0	0	0	0	137.867	0	0.02241	687.241
TCGA-G2-A2EJ-01A-11R-A17X-13	BLCA	tumor	Bladder	0	0	0	0	6.172	0	83.0028	0	0	168.354	0	97.4295	6.172	0	0	25.8826	0	5.9434	0	0	2.8481	0	0	0	0	10.661	0	0	0.001898	0	0	72.4712	6.172	0	10.6981	0	71.9357	0	0	0	0	0	71.9357	0	0	689.435
TCGA-G2-A2EK-01A-22R-A18B-13	BLCA	tumor	Bladder	0	0	0	0	0	0	1.2568	0	0	1058.44	0	49.4633	0	0	0	0	0	0	0	0	1.132	1.2149	0	0	0	0	0	1.6562	9.19e-24	0	0	1.1757	0	0	9.7191	0	0.6284	0	0	0	0	1.4018	6.2839	0	0	68.8436
TCGA-G2-A2EL-01A-12R-A18B-13	BLCA	tumor	Bladder	0	0	0	0	3.7826	0	10.1739	0	3.5124	10014.2	0	52.6864	3.7826	0	3.2783	872.442	0	7.285	0	0	23.1279	9.8348	0	0	0	0	0	2.73e-08	0.1925	9.8348	3.2783	88.8305	11.3478	0	0	0	71.2175	0	0	0	0	0	78.0002	0	0	123.846
TCGA-G2-A2EO-01A-11R-A17X-13	BLCA	tumor	Bladder	0	0	0	0	0	0	29.9851	0	3.882	1095.32	0	135.87	0	0	0	3.5063	0	0	0	0	5.3052	0	0	3.6232	0	0	0	0	0	7.2464	7.2464	66.62	4.1806	0	76.0871	0	39.9801	0	0	0	0	0	104.948	0	0	112.722
TCGA-G2-A2ES-01A-11R-A17X-13	BLCA	tumor	Bladder	0	0	0	0	0	8.0763	0	0	0	838.657	0	121.289	0	0	3.9036	11.3329	0	0	0	4.0382	1.5588	0	0	0	0	3.89	0	0	1.2e-23	0	0	26.4435	0	0	27.3249	0	10.0954	0	0	0	0	0	80.7633	0	0	711.315
TCGA-G2-A3IB-01A-11R-A20E-13	BLCA	tumor	Bladder	0	0	0	0	5.7993	10.3988	0	0	0	240.021	0	140.013	5.7993	0	0	0	5.0261	0	0	0	20.7401	0	0	5.0261	0	0	0	0	3.36e-18	0	0	68.0955	5.7993	0	0	0	72.7915	0	0	0	0	0	228.774	0	0.1319	1005.22
TCGA-G2-A3IE-01A-11R-A20E-13	BLCA	tumor	Bladder	0	8.996	0	0	9.688	8.6858	0	0	0	1185.74	0	485.785	29.0641	0	8.3963	8.1254	8.3963	0	0	26.0574	4.4706	0	0	4.1981	0	0	0	0	3.45e-34	0	8.3963	146.258	48.4401	0	167.926	0	0	0	0	0	0	0	885.953	0	16.2509	167.926
TCGA-G2-A3VY-01A-11R-A22V-13	BLCA	tumor	Bladder	0	0	0	0	0	0	0	0	0	40.1052	0	116.56	0	0	5.1804	0	0	0	0	0	0.6896	0	0	0	0	0	0	0	4.7071	10.3609	0	275.732	0	0	51.8043	0	16.0772	0	0	0	0	0	80.3859	0	0	425.946
TCGA-GC-A3BM-01A-11R-A22V-13	BLCA	tumor	Bladder	0	0	0	0	0	0	12.3499	0	0	57.7658	0	230.238	0	0	0	0	0	0	0	0	0	0	0	0	0	0	0	0	0	7.9588	0	258.02	0	0	111.424	0	1.94e-08	0	0	0	0	0	419.897	0	0	424.471
TCGA-GC-A3I6-01A-11R-A20E-13	BLCA	tumor	Bladder	0	5.4464	5.4464	0	0	0	0	0	0	776.916	0	196.07	11.7307	0	0	9.8386	0	11.2962	0	0	2.0299	0	0	0	0	0	0	0	4.9986	5.0833	0	103.305	23.4613	0	40.6663	0	0	0	0	0	0	0	94.6543	0	0	248.516
TCGA-GC-A3OO-01A-11R-A22V-13	BLCA	tumor	Bladder	0	0	0	0	0	0	0	0	0	329.532	0	47.1985	2.1179	0	0	3.5526	0	0	0	0	1.466	1.8355	0	0	0	0	0	0	5.57e-24	0	0	19.5392	2.1179	0	29.368	0	0.9494	0	0	0	0	2.1179	28.4819	0	0.01204	65.2622
TCGA-GC-A3RB-01A-12R-A222-13	BLCA	tumor	Bladder	0	0	0	0	0	6.8201	27.2802	0	0	95.6279	0	621.599	30.4279	0	0	0	0	0	0	6.8201	9.6533	0	0	13.1854	0	0	0	0	6.81e-18	13.1854	0	1882.12	7.607	0	79.1126	0	29.5536	0	0	0	0	0	170.501	0	0.04324	944.957
TCGA-GC-A3RC-01A-11R-A22V-13	BLCA	tumor	Bladder	0	0	0	0	0	5.5636	0	0	0	98.0708	0	155.581	6.2055	0	5.3781	0	0	5.9757	0	0	5.7271	0	0	0	0	0	0	0	0	5.3781	0	223.799	0	0	21.5124	0	97.2706	0	0	0	0	0	44.5085	0	0	740.984
TCGA-GC-A3RD-01A-12R-A22V-13	BLCA	tumor	Bladder	0	0	0	0	0	6.8515	0	7.642	0	128.189	0	134.827	7.642	0	0	19.2283	0	14.718	0	0	3.5265	0	0	0	0	0	0	0	0	0	0	185.874	15.2841	0	172.2	6.4095	1.6319	0	0	0	0	0	102.772	0	6.4529	654.951
TCGA-GC-A3WC-01A-31R-A22V-13	BLCA	tumor	Bladder	0	0	0	0	0	0	0	0	0	143.865	0	40.4583	6.7032	0	0	5.622	0	0	0	0	0.3867	0	0	0	0	0	0	5.6e-09	0	0	0	19.677	3.3516	0	26.1423	0	1.5024	0	0	0	0	0	3.0049	0	0	93.5959
TCGA-GC-A3YS-01A-11R-A23I-13	BLCA	tumor	Bladder	0	0	2.6354	0	0	5.0891	2.5445	2.8381	0	2056.29	0	134.406	5.6763	0	0	14.2822	0	0	0	0	0.3274	0	0	0	0	0	0	4.74e-09	0	2.4597	0	271.363	19.867	0	14.7583	0	9.079e-05	0	0	0	0	0	55.9798	0	0	276.035
TCGA-GC-A4ZW-01A-11R-A26X-13	BLCA	tumor	Bladder	0	0	0	0	0	3.6945	3.6945	0	0	31.1052	0	221.933	0	0	0	0	0	3.9681	0	0	0	3.5713	0	0	0	0	0	0	9.7218	0	7.1427	134.789	8.2416	0	1135.69	0	107.14	0	0	0	0	0	110.835	0	0	238.089
TCGA-GC-A6I1-01A-12R-A31R-13	BLCA	tumor	Bladder	0	0	0	0	0	0	0	0	0	63.8335	0	240.288	15.2218	0	0	0	0	0	0	0	0.878	0	0	0	0	0	0	0	0	19.7884	6.5961	261.717	15.2218	0	26.3845	0	2.3491	0	0	0	0	0	252.473	0	0	3312.72
TCGA-GC-A6I3-01A-11R-A31R-13	BLCA	tumor	Bladder	0	0	0	0	0	0	25.0245	0	4.3197	226.293	0	185.747	4.652	0	0	0	0	0	0	0	0.5367	0	0	0	0	0	0	0	0	12.0952	0	296.527	51.1719	0	44.349	3.9017	1.4864	0	0	0	0	0	125.123	1.2863	0	506.206
TCGA-GD-A2C5-01A-12R-A17X-13	BLCA	tumor	Bladder	0	1.4088	1.4088	0	0	0	5.441	0	1.4088	806.089	0	57.7617	3.0344	0	0	3.8175	0	0	0	1.3602	0.3501	0	0	0	0	1.3103	0	0	3.98e-24	3.9447	1.3149	33.0846	7.586	0	17.0937	0	6.8012	0	0	0	0	3.0344	20.4036	0	2.5536	70.1281
TCGA-GD-A3OP-01A-21R-A222-13	BLCA	tumor	Bladder	0	0	2.2261	0	0	0	0	0	0	662.465	0	207.028	19.1788	0	2.0777	6.032	0	0	0	2.1493	0.8297	0	0	0	0	0	0	5.46e-20	1.059e-05	0	0	189.004	4.7947	0	147.517	0	6.448	0	0	0	0	0	58.0324	1.3257	0.02725	106.194
TCGA-GD-A3OQ-01A-32R-A222-13	BLCA	tumor	Bladder	0	0	0	0	14.6614	6.5724	6.5724	14.6614	0	319.592	0	313.126	0	0	6.3533	12.2967	0	7.0592	0	0	4.2285	0	0	0	0	0	0	0	7.2087	0	0	817.728	21.9921	0	31.7664	0	0.002167	0	0	0	0	0	39.4341	0	6.1483	240.013
TCGA-GD-A3OS-01A-12R-A222-13	BLCA	tumor	Bladder	0	0	4.6403	0	0	0	0	0	0	1303.47	0	315.538	0	0	4.3309	226.325	0	0	0	0	4.612	4.3309	0	4.3309	4.4803	0	0	3.74e-14	8.3376	4.3309	0	234.708	19.9889	0	82.2875	0	48.6428	0	5.227	0	0	0	156.809	1.3817	0.05681	755.505
TCGA-GD-A6C6-01A-21R-A31R-13	BLCA	tumor	Bladder	0	0	0	0	0	0	37.1875	5.9255	0	19.8791	0	203.583	0	0	0	4.9698	0	17.1181	0	5.3125	0	0	0	0	0	0	0	0	0	15.4063	0	501.946	17.7765	0	272.177	0	58.4376	0	0	0	0	0	132.813	0	0.06736	188.299
TCGA-GD-A76B-01A-11R-A32J-13	BLCA	tumor	Bladder	0	0	0	0	0	2.179	4.358	0	2.2568	99.8079	0	126.383	4.8609	0	2.1064	0	2.1064	0	0	0	0.2804	6.3191	0	0	4.358	0	0	2.76e-30	1.35e-07	2.1064	8.4255	203.843	9.7217	0	73.7232	0	0.1021	0	0	0	0	2.4304	56.6543	0	0	325.318
TCGA-GU-A42P-01A-11R-A23X-13	BLCA	tumor	Bladder	0	0	3.1343	0	0	21.1836	0	0	3.1343	90.6148	0	191.193	10.1262	0	0	2.831	5.8507	0	0	0	0	0	0	0	0	0	0	3.51e-10	16.9339	5.8507	0	656.789	3.3754	0	228.177	2.831	25.7229	0	0	0	0	0	130.128	0	8.5121	555.817
TCGA-GU-A42Q-01A-11R-A23X-13	BLCA	tumor	Bladder	0	0	0	0	3.3999	3.0482	0	0	0	282.275	0	107.341	10.1998	0	0	5.7031	0	3.274	0	0	0.3829	2.9466	0	0	0	0	0	1.8413	0.09692	2.9466	0	248.086	3.3999	0	64.8255	0	10.7977	0	0	0	0	0	118.881	0	0.03865	1106.62
TCGA-GU-A42R-01A-11R-A23I-13	BLCA	tumor	Bladder	0	0	1.8315	0	0	5.3051	0	1.9724	0	464.355	0	124.544	0	0	0	13.2343	0	0	0	0	0.6826	3.4189	0	0	0	0	0	0	0.07019	10.2566	0	491.323	19.7242	0	37.6074	0	40.6538	0	0	0	0	0	38.9042	0	0.01121	1283.97
TCGA-GU-A762-01A-11R-A33A-13	BLCA	tumor	Bladder	0	0	0	0	0	0	14.9186	0	0	83.7367	0	92.7085	11.0933	0	0	0	0	0	0	9.9457	0	0	0	0	0	0	0	0	9.69e-35	28.8427	0	93.0408	11.0933	0	48.0711	0	24.8644	0	0	0	0	0	39.783	0	0	160.237
TCGA-GU-A763-01A-11R-A32J-13	BLCA	tumor	Bladder	0	0	0	0	0	4.0323	8.0646	4.4976	0	0.1534	0	388.396	8.9951	0	0	0	0	0	0	0	0	0	0	0	0	0	0	0	0	27.2852	0	660.125	8.9951	0	183.2	0	0	0	0	0	0	0	213.711	0	0	385.457
TCGA-GU-A764-01A-11R-A358-13	BLCA	tumor	Bladder	0	0	0	0	0	0	0	0	0	205.415	0	113.713	0	0	0	0	0	0	0	0	0	0	0	0	0	0	0	5.04e-11	1.4909	0	0	73.363	0	0	36.3881	0	3.1369	0	1.5684	0	0	0	21.9583	0	0	107.816
TCGA-GU-A766-01A-11R-A32J-13	BLCA	tumor	Bladder	0	0	2.7425	0	2.9534	0	7.9438	0	5.485	96.6065	0	76.7898	2.9534	0	0	4.9542	0	0	0	0	0	2.5597	0	0	0	2.5508	0	0	3.0974	2.5597	0	138.717	2.9534	0	28.1562	2.4771	23.8313	0	0	0	0	14.7673	50.3105	0	0.05037	526.152
TCGA-GU-A767-01A-11R-A32J-13	BLCA	tumor	Bladder	0	0	0	0	0	3.1399	0	0	0	73.4338	0	45.529	0	0	0	0	0	0	0	0	0.404	0	0	0	0	0	0	1.8967	0	12.1411	3.0353	35.2482	0	0	24.2821	2.9374	5.58e-15	0	0	0	0	0	21.9795	0	0	155.136
TCGA-GV-A3JV-01A-11R-A222-13	BLCA	tumor	Bladder	0	0	0	0	0	0	14.6482	0	0	394.52	0	399.513	5.4461	0	0	18.2709	4.72	0	0	0	1.8849	0	0	0	0	0	0	6.43e-24	1.17e-07	14.16	4.72	1151.07	10.8923	0	250.159	0	0.8405	0	0	0	0	0	83.0066	0	0	414.31
TCGA-GV-A3JW-01A-11R-A20E-13	BLCA	tumor	Bladder	0	0	0	0	0	0	6.3758	0	0	322.71	0	475.452	0	0	0	23.8578	0	13.6962	0	0	12.3061	0	0	0	0	0	0	1.9257	3.51e-12	6.1633	0	375.761	21.3344	0	12.3265	0	63.5937	0	0	0	0	0	146.643	0	0	390.34
TCGA-GV-A3JX-01A-11R-A20E-13	BLCA	tumor	Bladder	0	0	0	0	0	14.9177	0	0	15.4504	148.377	0	61.8017	0	0	0	0	0	0	0	0	1.9195	0	0	0	0	0	0	0	0	0	0	125.597	16.6389	0	129.784	0	29.8353	0	0	0	0	0	89.506	0	14.0498	320.453
TCGA-GV-A3JZ-01A-11R-A21E-13	BLCA	tumor	Bladder	0	0	2.8026	0	4.5273	5.4119	5.4119	1.5091	2.8026	160.678	0	77.0714	9.0546	0	0	3.7971	1.3079	0	0	2.706	0	2.6158	0	3.9236	0	1.3033	0	1.71e-30	0.0001382	22.2339	1.3079	646.767	7.5455	0	35.3127	2.5314	59.9816	0	0	0	0	0	51.4132	0	3.7971	864.653
TCGA-GV-A3QF-01A-31R-A22V-13	BLCA	tumor	Bladder	0	0	0	0	0	12.6955	0	0	0	98.6419	0	157.787	0	0	0	0	0	0	0	0	6.5344	0	0	0	0	0	0	0	3.28e-38	0	0	166.27	0	0	12.2723	0	19.0433	0	0	0	0	0	50.782	0	23.8334	8917.89
TCGA-GV-A3QG-01A-11R-A222-13	BLCA	tumor	Bladder	0	0	0	0	0	0	8.7794	0	4.5465	752.994	0	663.785	24.481	0	4.2434	16.426	4.2434	0	0	0	3.8596	0	0	0	0	0	0	0	1.77e-10	0	4.2434	1248.37	14.6886	0	127.301	8.213	46.0918	0	0	0	0	0	219.485	1.3538	0.05566	1211.72
TCGA-GV-A3QH-01A-11R-A222-13	BLCA	tumor	Bladder	0	0	0	0	0	6.3509	0	0	0	166.353	0	361.776	35.4186	0	6.1392	17.8236	6.1392	0	0	0	1.6344	0	0	0	0	0	0	4.51e-15	6.23e-18	61.3923	0	754.531	70.8373	0	165.759	0	69.8602	0	0	0	0	0	234.984	0	5.9815	866.314
TCGA-GV-A3QI-01A-11R-A222-13	BLCA	tumor	Bladder	0	0	0	0	0	11.3058	486.151	0	5.8548	58.1703	0	234.192	12.6104	0	0	10.5764	0	0	0	5.6529	0.7274	0	0	5.4645	0	0	0	0	5.55e-18	27.3224	21.8579	1718.67	31.5259	0	60.1094	5.2882	11.5634	0	0	0	0	0	39.5704	0	0.1434	546.449
TCGA-GV-A3QK-01B-11R-A23I-13	BLCA	tumor	Bladder	0	0	0	0	0	0	11.0836	0	0	425.174	0	271.68	12.3625	0	0	3.4562	0	0	0	0	0.4641	10.7141	0	0	0	0	0	0	5.36e-24	14.2855	0	335.249	4.1208	0	174.998	3.4562	9.2363	0	0	0	0	0	114.53	0	0.02342	1059.51
TCGA-GV-A40E-01A-12R-A23I-13	BLCA	tumor	Bladder	0	0	0	0	0	0	5.5411	0	0	1972.27	0	195.127	6.1805	0	0	10.3673	0	5.9516	0	0	0	21.4257	0	0	0	5.3378	0	0	3.68e-19	0	0	155.509	0	0	10.7129	0	0.6583	0	0	0	0	6.1805	166.234	0	5.1836	333.289
TCGA-GV-A40G-01A-11R-A23I-13	BLCA	tumor	Bladder	0	0	0	0	0	2.5068	2.5068	0	5.1926	215.395	0	218.091	5.5921	0	0	2.3451	4.8465	0	0	0	0	0	0	1.2116	0	0	0	0	2.3829	9.693	0	593.302	44.7367	0	133.278	7.0352	22.2032	0	0	0	0	0	65.1767	0	0.01589	1346.24
TCGA-GV-A6ZA-01A-12R-A33A-13	BLCA	tumor	Bladder	0	0	0	0	0	0	17.0339	0	0	0.27	0	176.423	18.9994	0	0	0	0	0	0	0	0	0	0	0	0	0	0	0	0	16.4661	0	239.025	18.9994	0	0	7.9675	32.3645	0	0	0	0	0	110.721	0	0	301.879
TCGA-H4-A2HO-01A-11R-A17X-13	BLCA	tumor	Bladder	0	0	7.1542	0	0	24.1761	27.6298	11.5567	7.1542	444.821	0	60.8103	0	0	0	3.2309	0	0	0	0	1.7776	3.3386	0	0	6.9075	3.327	0	0	0.0682	3.3386	3.3386	58.1564	3.8522	0	233.702	6.4618	1.7269	0	0	0	0	0	89.797	0	0.04379	326.442
TCGA-H4-A2HQ-01A-11R-A17X-13	BLCA	tumor	Bladder	0	14.7617	0	0	3.9743	10.6895	3.5632	0	0	245.11	0	66.4275	3.9743	0	0	3.3333	3.4444	3.8271	0	0	23.3829	0	0	0	3.5632	0	0	0	0.001939	6.8888	3.4444	49.9992	7.9486	0	20.6663	0	28.5053	0	0	0	0	0	121.148	0	0	218.145
TCGA-HQ-A2OE-01A-11R-A205-13	BLCA	tumor	Bladder	0	0	0	0	11.3582	0	0	0	0	340.485	0	358.594	0	0	0	9.5262	0	0	0	15.2748	0.6395	0	0	0	0	0	0	0	2.4199	14.7656	0	538.231	11.3582	0	935.156	0	96.7313	0	0	0	0	0	76.3739	0	0	1060.94
TCGA-HQ-A2OF-01A-11R-A26X-13	BLCA	tumor	Bladder	0	0	0	0	0	4.5256	0	0	0	46.4676	0	403.103	5.0478	0	0	0	4.3748	4.8608	0	0	0	0	0	4.3748	0	0	0	1.3669	0.4321	0	0	842.495	10.0956	0	17.4991	0	503.505	0	0	0	0	0	402.78	0	8.5247	1934.62
TCGA-HQ-A5ND-01A-11R-A26X-13	BLCA	tumor	Bladder	0	0	0	0	0	0	0	0	0	195.936	0	167.945	0	0	0	12.641	0	7.2569	0	0	0	6.5312	0	0	6.7564	0	0	6.015e-06	5.9345	0	0	183.295	15.072	0	150.217	0	124.318	0	0	0	0	0	304.038	0	0	841.799
TCGA-HQ-A5NE-01A-12R-A28I-13	BLCA	tumor	Bladder	0	0	0	0	0	0	0	0	0	198.945	0	129.149	9.9346	0	0	0	8.61	0	0	0	0	0	0	0	0	0	0	2.6902	0.01325	0	8.61	174.977	0	0	120.539	0	22.2671	0	0	0	0	0	249.392	0	0	669.663
TCGA-K4-A3WS-01A-11R-A22V-13	BLCA	tumor	Bladder	0	1.3705	0	0	0	0	0	0	0	119.097	0	23.2982	1.4759	0	1.2791	12.3785	1.2791	0	0	0	0.5108	0	0	0	0	0	0	1.54e-10	0	0	0	4.9514	5.9036	0	20.4659	0	17.0129	0	0	0	0	1.4759	10.5858	0	0.00839	63.9558
TCGA-K4-A3WU-01B-11R-A23I-13	BLCA	tumor	Bladder	0	0	0	0	0	2.0782	2.0782	0	0	190.815	0	83.9427	3.4769	0	0	1.9441	0	0	0	0	0.2674	0	0	0	1.0391	0	0	1.74e-24	0	3.0133	0	86.5117	2.318	0	84.3732	0	2.5977	0	4.1563	0	0	0	57.1493	0	1.9441	223.21
TCGA-K4-A3WV-01A-11R-A22V-13	BLCA	tumor	Bladder	0	0	0	0	0	0	0	0	0	524.902	0	125.302	0	0	0	11.3176	11.6949	0	0	0	7.7836	0	0	0	0	0	0	0	5.75	0	0	373.481	13.4941	0	11.6949	0	102.834	0	0	0	0	0	96.7851	0	0	376.835
TCGA-K4-A4AB-01B-12R-A28I-13	BLCA	tumor	Bladder	0	0	0	0	0	0	0	0	0	339.654	0	271.6	12.8568	0	0	0	0	3.0952	0	0	0	0	0	0	0	0	0	6.13e-15	1.3696	2.7856	0	80.8735	12.8568	0	122.568	0	0.07426	0	0	0	0	0	262.235	0	0	324.992
TCGA-K4-A4AC-01A-21R-A26X-13	BLCA	tumor	Bladder	0	0	6.0609	0	0	5.8519	5.8519	0	0	585.755	0	321.228	0	0	0	21.8975	0	18.8562	0	0	0	5.6568	0	0	0	0	0	1.09e-08	0	5.6568	0	224.449	45.6899	0	209.303	0	156.049	0	2.926	0	0	0	187.261	0	0	458.833
TCGA-K4-A54R-01A-11R-A26X-13	BLCA	tumor	Bladder	0	0	0	0	3.8299	3.4337	6.8674	0	0	537.65	0	213.381	15.3196	0	0	3.2122	0	18.4403	0	0	0	0	0	0	0	0	0	0.0008761	3.016	3.3193	6.6385	263.399	68.9384	0	663.851	0	128.099	0	1.7169	0	0	0	309.034	0	0.02177	1113.79
TCGA-K4-A5RH-01A-11R-A30J-13	BLCA	tumor	Bladder	0	0	0	0	0	0	0	0	0	172.242	0	222.649	20.5522	0	0	11.4915	0	6.597	0	0	0	0	0	0	0	0	0	5.5653	0	17.8119	0	51.7119	0	0	267.178	0	20.4734	0	0	0	0	0	251.823	0	0	158.328
TCGA-K4-A5RI-01A-11R-A28I-13	BLCA	tumor	Bladder	0	0	0	0	0	0	0	0	0	110.253	0	179.234	0	0	0	0	0	4.1305	0	0	0	0	0	0	0	0	0	2.1e-15	0	0	0	122.316	4.2894	0	14.8698	0	0.03877	0	0	0	0	0	61.5302	0	0	181.742
TCGA-K4-A5RJ-01A-11R-A28I-13	BLCA	tumor	Bladder	0	0	0	0	18.1522	0	16.2744	0	42.1391	15.2244	0	75.8503	9.0761	0	0	0	0	8.74	0	0	1.047	7.866	0	0	0	0	0	0	10.7062	0	31.4638	197.918	9.0761	0	117.989	0	160.407	0	0	0	0	0	423.134	2.5095	18.7408	463.218
TCGA-K4-A6FZ-01A-11R-A31R-13	BLCA	tumor	Bladder	0	0	0	0	0	0	8.6406	9.6376	0	105.081	0	161.086	9.6376	0	0	4.0416	0	4.6403	0	8.6406	0.5427	0	0	0	0	0	0	0	1.645e-05	0	0	121.248	4.8188	0	79.3498	0	0.3344	0	0	0	0	0	69.125	0	0	352.666
TCGA-K4-A6MB-01A-11R-A31R-13	BLCA	tumor	Bladder	0	0	0	0	0	0	0	0	0	203.493	0	124.143	0	0	0	4.1529	0	4.7682	0	0	0	0	0	0	0	0	0	2.6816	0	0	0	352.998	49.5156	0	8.5827	0	28.8556	0	0	0	0	0	106.544	1.3691	0	314.699
TCGA-K4-A83P-01A-11R-A358-13	BLCA	tumor	Bladder	0	0	0	0	6.1513	0	2.7575	0	0	107.126	0	51.4075	6.1513	0	0	0	0	0	0	0	0	0	0	0	0	0	0	0	1.16e-20	0	5.3312	25.7959	0	0	23.9902	0	6.49e-09	0	2.7575	0	0	0	27.5458	0	0	127.355
TCGA-KQ-A41N-01A-11R-A33A-13	BLCA	tumor	Bladder	0	0	0	0	0	0	4.4442	0	0	120.559	0	59.8376	4.957	0	0	4.1575	0	0	0	0	0	4.296	0	0	4.4442	0	0	1.3423	6.45e-24	25.7762	0	170.455	0	0	107.401	0	0.1145	0	0	0	0	0	26.665	0	0	243.442
TCGA-KQ-A41O-01A-12R-A358-13	BLCA	tumor	Bladder	0	0	0	0	0	0	5.6641	0	0	37.0907	0	381.316	0	0	0	0	0	6.0837	0	0	0.7288	5.4753	0	0	0	0	0	0	0	5.4753	0	397.401	31.5883	0	208.062	0	0.03317	0	0	0	0	0	84.9617	0	0	1575.67
TCGA-KQ-A41P-01A-12R-A33A-13	BLCA	tumor	Bladder	0	0	0	0	0	7.4229	0	0	0	90.2722	0	146.072	4.1397	0	0	6.944	0	0	0	0	0	0	0	0	0	0	0	0	0.02909	3.5877	3.5877	156.24	20.6985	0	60.9916	3.472	18.5573	0	0	0	0	0	85.3636	0	0	2363.92
TCGA-KQ-A41Q-01A-11R-A33A-13	BLCA	tumor	Bladder	0	0	0	0	0	3.5063	7.0127	0	0	164.003	0	87.1576	7.8218	0	0	3.2801	0	0	0	0	0	0	0	0	0	0	0	5.64e-11	5.09e-24	10.1684	0	141.045	19.5546	0	20.3368	0	0.01103	0	0	0	0	0	24.5444	0	6.5602	651.53
TCGA-KQ-A41R-01A-21R-A358-13	BLCA	tumor	Bladder	0	0	0	0	0	19.1938	0	0	0	80.7838	0	178.914	10.7042	0	0	0	0	0	0	0	3.7046	0	0	0	0	0	0	0	2.65e-38	9.277	0	466.843	21.4085	0	333.972	17.9555	0.04837	0	0	0	0	0	182.341	0	0	783.391
TCGA-KQ-A41S-01A-12R-A33A-13	BLCA	tumor	Bladder	0	0	0	0	0	0	8.7277	0	0	225.887	0	105.459	0	0	0	10.8861	0	0	0	0	0	2.8122	0	0	0	0	0	0.05354	1.39e-43	5.6245	2.8122	166.013	9.7347	0	75.9307	0	6.84e-09	0	0	0	0	0	34.9107	0	0.01845	331.221
TCGA-LC-A66R-01A-41R-A30J-13	BLCA	tumor	Bladder	0	0	0	0	0	0	0	0	0	115.659	0	197.897	37.6093	0	0	10.5144	0	12.0721	0	0	0	10.8649	0	0	0	0	0	0	0	43.4597	0	94.6299	25.0729	0	86.9194	0	58.0736	0	0	0	0	0	404.625	0	0	2414.43
TCGA-LT-A5Z6-01A-11R-A28I-13	BLCA	tumor	Bladder	0	0	0	0	0	0	0	0	0	60.6891	0	149.314	0	0	0	0	0	7.7422	0	14.4166	0	0	0	0	0	0	0	0	4.86	0	0	53.9459	40.2001	0	69.6801	0	11.7032	0	0	0	0	0	309.956	0	0	712.285
TCGA-MV-A51V-01A-11R-A26X-13	BLCA	tumor	Bladder	0	0	4.5644	0	0	0	4.4069	0	0	250.449	0	314.94	29.4927	0	0	8.2453	0	9.4668	0	0	0	4.2601	0	0	4.4069	0	0	1.331	22.2659	0	0	226.745	4.9155	0	230.043	0	85.1105	0	0	0	0	0	207.127	0	0	4009.19
TCGA-PQ-A6FI-01A-11R-A31R-13	BLCA	tumor	Bladder	0	0	0	0	0	0	8.0592	0	0	37.6961	0	116.858	17.9781	0	0	0	0	8.6561	0	0	0	0	0	0	0	0	0	2.4341	7.0791	0	0	919.785	8.9891	0	7.7905	0	64.4733	0	0	0	0	0	112.828	0	0	1462.89
TCGA-PQ-A6FN-01A-11R-A31R-13	BLCA	tumor	Bladder	0	0	0	0	0	5.2514	0	0	0	245.629	0	163.168	23.4292	0	0	4.9126	0	0	0	5.2514	0	0	0	0	0	0	0	4.6137	0	5.0763	0	83.5138	0	0	65.9922	0	82.355	0	0	0	0	0	89.2733	0	0	282.018
TCGA-R3-A69X-01A-22R-A30J-13	BLCA	tumor	Bladder	0	0	0	0	0	0	0	0	0	271.324	0	59.2334	13.6693	0	0	3.8215	0	4.3877	0	0	0.5256	0	0	0	0	0	0	1.2338	7.1762	7.8978	0	19.1076	4.5564	0	114.518	0	6.1276	0	0	0	0	0	44.9357	0	0	52.6519
TCGA-S5-A6DX-01A-11R-A31R-13	BLCA	tumor	Bladder	0	0	3.5764	0	0	0	6.9062	0	0	80.7575	0	121.598	7.703	0	0	0	3.338	3.7089	0	0	0.4337	0	0	0	0	0	0	5.79e-24	9.0865	3.338	0	161.515	3.8515	0	66.7596	0	46.0411	0	0	0	0	3.8515	162.295	0	0	511.823
TCGA-UY-A78K-01A-11R-A33A-13	BLCA	tumor	Bladder	0	0	0	0	0	0	5.9634	0	0	0	0	80.2924	33.2572	0	0	5.5786	0	0	0	5.9634	0.7673	0	0	0	0	0	0	1.11e-08	1.39e-27	40.3521	0	167.359	6.6514	0	121.056	0	26.8351	0	0	0	0	6.6514	327.985	0	0	499.597
TCGA-UY-A78L-01A-12R-A33A-13	BLCA	tumor	Bladder	0	0	8.3243	0	0	0	8.0372	0	0	112.779	0	58.2701	0	0	0	15.0374	0	0	0	0	0	0	0	0	0	0	0	0	4.98e-15	0	0	127.818	8.9646	0	15.5387	0	12.0559	0	0	0	0	0	16.0745	2.4787	0	164.019
TCGA-UY-A78M-01A-21R-A358-13	BLCA	tumor	Bladder	0	0	0	0	0	0	0	0	0	244.525	0	116.025	6.9417	0	0	0	0	0	0	0	3.2033	6.0161	0	0	0	0	0	0	0	0	0	110.619	0	0	12.0322	0	9.3354	0	0	0	0	0	68.4593	1.9194	0	521.397
TCGA-UY-A78N-01A-12R-A33A-13	BLCA	tumor	Bladder	0	0	0	0	0	0	11.5861	0	0	61.419	0	71.9995	0	0	0	7.2258	0	0	0	0	1.4908	3.7333	0	0	0	0	0	0	0	0	3.7333	104.774	8.6153	0	123.199	0	0.0004134	0	0	0	0	0	19.3102	0	0	95.4068
TCGA-UY-A78O-01A-12R-A33A-13	BLCA	tumor	Bladder	0	0	0	0	0	0	6.4337	0	0	66.205	0	146.597	7.1761	0	0	0	0	0	0	0	0.8279	0	0	0	0	0	0	0	6.3537	6.2193	0	216.671	0	0	180.358	0	76.7066	0	0	0	0	0	115.807	0	0	608.105
TCGA-A1-A0SB-01A-11R-A143-13	BRCA	tumor	Breast	0	0	0	0	10.3024	0	0	0	0	1002.15	0	736.624	41.2097	0	0	207.378	0	0	0	0	0	8.9288	0	0	0	0	0	2.16e-19	0	0	0	4933.87	103.024	0	348.222	0	157.019	0	0	0	0	0	1154.58	0	0	347.23
TCGA-A1-A0SD-01A-11R-A114-13	BRCA	tumor	Breast	0	0	6.6343	0	0	0	6.4055	14.2892	6.6343	476.287	0	351.617	14.2892	0	0	23.969	6.192	0	0	0	0	0	0	0	0	0	0	0	3.0444	6.192	0	1372.23	28.5784	0	260.064	0	0.3001	0	0	0	0	0	320.276	0	0	302.72
TCGA-A1-A0SE-01A-11R-A085-13	BRCA	tumor	Breast	0	0	0	0	0	9.1699	9.1699	0	0	860.522	0	227.937	20.4559	0	0	17.1566	0	0	0	9.1699	0	0	0	0	0	0	0	2.7696	4.3583	0	0	754.889	0	0	195.013	0	2.26e-11	0	4.5849	0	0	0	155.888	0	0	68.944
TCGA-A1-A0SF-01A-11R-A143-13	BRCA	tumor	Breast	0	0	0	0	0	3.4082	0	0	0	636.804	0	331.816	19.0075	0	0	25.5068	3.2946	0	0	0	0	3.2946	0	0	0	0	0	1.24e-08	5.06e-24	0	0	746.074	7.603	0	171.321	0	34.0821	0	0	0	0	0	228.352	0	0	117.142
TCGA-A1-A0SG-01A-11R-A143-13	BRCA	tumor	Breast	0	0	0	0	0	15.9131	0	17.7492	0	446.588	0	725.182	35.4984	0	0	0	0	0	0	0	0	0	0	0	0	0	0	0	0	15.3826	0	4242.63	35.4984	0	61.5306	0	111.366	0	0	0	0	0	668.349	0	0	119.643
TCGA-A1-A0SH-01A-11R-A085-13	BRCA	tumor	Breast	0	0	0	0	0	0	0	0	0	1634.63	0	221.222	19.8533	0	0	0	0	0	0	0	0	0	0	0	0	0	0	5.376	0	0	0	1132.28	19.8533	0	17.2062	0	0.028	0	0	0	0	0	177.995	0	0	152.944
TCGA-A1-A0SI-01A-11R-A143-13	BRCA	tumor	Breast	0	0	0	0	0	0	0	0	0	575.152	0	174.249	0	0	0	146.894	0	0	0	0	0	0	0	0	0	0	0	0	0	10.8422	0	1017.77	62.551	0	108.422	0	67.2963	0	11.216	0	0	0	314.049	0	0	325.265
TCGA-A1-A0SJ-01A-11R-A085-13	BRCA	tumor	Breast	0	0	0	0	0	0	43.0134	0	0	401.048	0	151.469	38.3812	0	0	8.0477	0	0	0	8.6027	0	0	0	0	0	0	0	0	1.26e-10	0	0	1899.25	47.9765	0	191.266	0	4.57e-07	0	0	0	0	0	275.286	0	0	628.315
TCGA-A1-A0SK-01A-12R-A085-13	BRCA	tumor	Breast	0	0	0	0	0	0	0	0	0	59.5445	0	309.758	0	0	0	0	0	0	0	8.3077	0	0	0	0	0	0	0	0	0	0	8.0308	1282.33	0	0	0	0	44.3926	0	0	0	0	0	265.846	0	0	4880.92
TCGA-A1-A0SM-01A-11R-A085-13	BRCA	tumor	Breast	0	0	0	0	0	0	0	0	14.0753	419.513	0	168.904	15.1581	0	0	0	0	0	0	0	0	0	0	0	0	0	0	0	0	0	0	1614.58	0	0	91.9589	0	47.565	0	0	0	0	0	163.08	0	0	116.773
TCGA-A1-A0SN-01A-11R-A143-13	BRCA	tumor	Breast	0	0	0	0	8.4467	0	7.5729	0	0	317.911	0	180.397	16.8933	0	0	28.3372	0	0	0	0	0	7.3204	0	0	0	0	0	0	9.39e-15	0	7.3204	1303.51	33.7867	0	131.768	0	49.2237	0	0	0	0	0	204.468	0	0	211.48
TCGA-A1-A0SO-01A-22R-A085-13	BRCA	tumor	Breast	0	0	0	0	0	0	0	0	0	100.223	0	338.98	0	0	0	14.5798	0	16.7398	0	0	0	15.0658	0	0	0	0	0	0	15.9588	0	15.0658	3149.23	17.3836	0	30.1316	0	6.3441	0	0	0	0	0	420.803	0	0	1121.56
TCGA-A1-A0SP-01A-11R-A085-13	BRCA	tumor	Breast	0	0	0	0	0	0	0	0	0	644.012	0	534.891	0	0	0	30.1955	0	11.5563	0	0	0	10.4007	0	0	0	0	0	0	0	0	10.4007	1701.01	36.0023	0	395.225	0	376.96	0	0	0	0	0	301.26	0	0	982.284
TCGA-A1-A0SQ-01A-21R-A143-13	BRCA	tumor	Breast	0	0	0	0	0	0	0	0	0	0.8265	0	180.029	0	0	0	0	0	0	0	14.4851	0	0	0	0	0	0	0	0	0	14.0022	0	2439.1	64.6257	0	84.0134	0	0.02279	0	0	0	0	0	318.671	0	0	124.464
TCGA-A2-A04N-01A-11R-A114-13	BRCA	tumor	Breast	0	0	0	0	10.4951	18.8188	9.4094	0	0	915.099	0	194.909	0	0	0	8.8024	0	0	0	0	1.1819	0	0	0	0	0	0	2.8419	1.87e-34	0	0	466.525	83.9609	0	81.8619	0	14.1141	0	4.7047	0	0	0	319.92	0	0	101.064
TCGA-A2-A04P-01A-31R-A035-13	BRCA	tumor	Breast	0	0	0	0	0	0	0	0	0	51.3601	0	170.589	0	0	0	0	0	19.6563	0	0	0	0	0	0	0	0	0	0	0	0	0	102.72	61.237	0	300.742	0	2.2271	0	0	0	0	0	311.112	0	0	1297.32
TCGA-A2-A04Q-01A-21R-A035-13	BRCA	tumor	Breast	0	0	0	0	0	0	0	0	0	100.531	0	556.508	29.9658	0	0	0	0	0	0	26.8659	0	0	0	0	0	0	0	0	0	0	0	301.592	89.8975	0	207.763	0	0.6923	0	0	0	0	0	456.721	0	0	952.248
TCGA-A2-A04R-01A-41R-A108-13	BRCA	tumor	Breast	0	0	0	0	0	9.6699	29.0098	0	0	208.06	0	460.703	21.5714	0	0	18.0921	0	10.3862	0	0	0	0	0	0	0	0	0	0	5.61e-05	37.3904	9.3476	1103.62	10.7857	0	831.937	0	97.7794	0	0	0	0	0	744.585	0	0	1184.03
TCGA-A2-A04T-01A-21R-A035-13	BRCA	tumor	Breast	0	0	0	0	0	0	0	0	0	0	0	509.061	0	0	0	0	20.6575	0	0	0	0	0	0	0	0	0	0	9.3875	0	0	0	219.903	47.6712	0	227.233	0	341.81	0	0	0	0	0	299.178	0	0	826.302
TCGA-A2-A04U-01A-11R-A114-13	BRCA	tumor	Breast	0	0	0	0	0	8.6339	0	0	0	209.997	0	447.114	0	0	0	0	0	0	0	17.2678	1.0845	0	0	0	0	0	0	0	5.35e-15	41.7306	0	4442.29	154.082	0	8.3461	0	97.854	0	0	0	0	0	293.553	0	0	1363.2
TCGA-A2-A04V-01A-21R-A035-13	BRCA	tumor	Breast	0	0	0	0	0	0	8.5564	19.0874	0	88.0478	0	310.171	19.0874	0	0	32.0176	0	0	0	0	0	0	0	0	0	0	0	6.07e-15	0	8.2712	0	208.114	57.2623	0	281.221	0	114.077	0	8.5564	0	0	0	231.024	0	0	1167.16
TCGA-A2-A04W-01A-31R-A114-13	BRCA	tumor	Breast	0	0	0	0	0	0	7.2105	0	0	1164.79	0	358.464	0	0	0	40.4717	0	0	0	0	0.9057	0	0	0	0	0	0	0	12.6666	0	0	1854.95	104.552	0	181.223	0	0.05199	0	0	0	0	0	439.839	0	0	286.55
TCGA-A2-A04X-01A-21R-A035-13	BRCA	tumor	Breast	0	0	18.9631	0	0	0	0	0	0	34.256	0	341.336	20.4218	0	0	17.128	0	0	0	0	0	0	0	0	0	0	0	0	0	0	17.6989	308.304	40.8436	0	637.161	0	4.04e-09	0	0	0	0	0	384.494	0	0	5290.01
TCGA-A2-A04Y-01A-21R-A035-13	BRCA	tumor	Breast	0	0	8.1323	0	0	7.8519	0	0	8.1323	345.197	0	634.32	17.5157	0	0	66.1077	0	0	0	0	0	0	0	0	0	0	0	2.3715	4.8353	7.5901	0	5266.58	52.5472	0	341.557	0	542.867	0	0	0	0	0	494.668	0	0	801.182
TCGA-A2-A0CK-01A-11R-A22I-13	BRCA	tumor	Breast	0	0	0	0	0	0	0	4.1366	3.8411	203.224	0	334.178	8.2732	0	0	0	3.5851	0	0	0	0	0	0	0	0	0	0	1.1201	2.3e-15	3.5851	0	256.736	12.4098	0	103.966	0	14.8347	0	0	0	0	0	122.386	0	0	1087.46
TCGA-A2-A0CL-01A-11R-A114-13	BRCA	tumor	Breast	0	0	0	0	0	0	0	0	0	505.19	0	543.598	25.4528	0	0	7.1158	0	8.17	0	22.8197	0	0	0	0	0	0	0	0	0	7.353	0	2326.87	50.9055	0	500.005	0	49.4427	0	7.6066	0	0	0	532.46	0	0	1192.82
TCGA-A2-A0CM-01A-31R-A035-13	BRCA	tumor	Breast	0	0	0	0	0	15.3743	0	0	0	71.9122	0	270.698	17.1483	0	0	43.1473	14.8619	16.5132	0	0	0	0	0	0	0	0	0	0	1.24e-09	0	14.8619	445.856	17.1483	0	222.928	0	345.922	0	0	0	0	0	1045.45	0	0	3682.44
TCGA-A2-A0CO-01A-13R-A22I-13	BRCA	tumor	Breast	0	0	3.5088	0	0	0	0	0	3.5088	312.398	0	221.055	7.5574	0	0	3.1692	0	0	0	0	0	0	0	0	0	0	0	0	1.4e-21	0	0	152.124	0	0	117.896	0	15.8098	0	3.3878	0	0	0	121.961	0	0	3475.01
TCGA-A2-A0CP-01A-11R-A035-13	BRCA	tumor	Breast	0	0	0	0	0	0	13.5656	0	0	120.337	0	196.701	15.1309	0	0	12.6904	0	0	0	0	0	0	0	0	0	0	0	0	0	13.1134	13.1134	126.904	0	0	144.248	0	13.5656	0	0	0	0	0	189.918	0	0	131.134
TCGA-A2-A0CQ-01A-21R-A035-13	BRCA	tumor	Breast	0	0	0	0	0	0	0	0	0	0.1268	0	517.672	0	0	0	0	0	21.4738	0	0	0	0	0	0	0	0	0	0	0	0	0	392.763	22.2997	0	231.917	0	33.3214	0	0	0	0	0	199.929	0	0	1460.22
TCGA-A2-A0CR-01A-11R-A22I-13	BRCA	tumor	Breast	0	0	0	0	0	3.5215	0	0	0	239.505	0	149.539	3.9279	0	0	0	0	0	0	7.0431	0	0	0	0	0	0	0	2.1272	0	0	0	65.8867	0	0	85.1037	0	1.7608	0	0	0	0	0	73.9522	0	0	105.907
TCGA-A2-A0CS-01A-11R-A114-13	BRCA	tumor	Breast	0	0	0	0	0	0	14.2121	7.926	0	1117.35	0	287.034	39.6299	0	0	13.2952	0	0	0	0	0	6.8692	0	0	0	6.8453	0	0	1.13e-13	0	0	2353.25	221.927	0	68.6918	0	16.5808	0	3.553	0	0	0	504.53	0	0	244.238
TCGA-A2-A0CT-01A-31R-A057-13	BRCA	tumor	Breast	0	0	57.5278	0	0	11.1088	11.1088	0	0	338.518	0	299.144	24.7812	0	0	519.606	10.7385	0	0	22.2176	0	0	0	0	0	0	0	0.2044	1.61e-23	10.7385	0	1039.21	12.3906	0	128.862	0	99.9793	0	0	0	0	0	66.6529	0	0	107.385
TCGA-A2-A0CU-01A-12R-A035-13	BRCA	tumor	Breast	0	0	0	0	0	0	0	0	0	0.1704	0	250.568	29.9825	0	0	25.1467	0	0	0	0	0	0	0	0	0	0	0	0	1.25e-42	12.9924	0	251.467	14.9913	0	272.841	0	53.7618	0	0	0	0	0	147.845	0	0	519.698
TCGA-A2-A0CV-01A-31R-A114-13	BRCA	tumor	Breast	0	5.848	0	0	0	0	5.6463	0	0	1347.03	0	742.695	12.5957	0	0	52.8205	0	0	0	0	0.7092	5.4581	0	0	0	0	0	8.01e-15	7.429	0	0	2915.69	75.574	0	218.325	0	56.3178	0	0	0	0	0	643.682	0	0	466.973
TCGA-A2-A0CW-01A-21R-A114-13	BRCA	tumor	Breast	0	0	0	0	0	0	61.968	0	0	194.079	0	154.035	4.6079	0	0	3.8647	0	0	0	4.1312	0	0	0	0	0	0	0	0	0.01506	45.9252	0	349.753	11.5197	0	57.9057	0	22.7216	0	4.1312	0	0	0	132.198	0	0	130.898
TCGA-A2-A0CY-01A-12R-A035-13	BRCA	tumor	Breast	0	0	0	0	0	0	0	0	0	0.1503	0	331.464	39.6624	0	0	0	0	0	0	0	0	34.3741	0	0	0	0	0	0	7.35e-15	0	0	1563.47	66.104	0	57.2901	0	141.32	0	0	0	0	0	770.453	0	0	891.18
TCGA-A2-A0CZ-01A-11R-A035-13	BRCA	tumor	Breast	0	0	0	0	0	0	0	0	0	134.561	0	191.544	0	0	0	9.6115	0	0	0	0	0	0	0	0	0	0	0	7.29e-15	0	0	0	86.5037	11.4599	0	178.774	0	10.2744	0	0	0	0	0	236.311	0	0	220.709
TCGA-A2-A0D0-01A-11R-A010-13	BRCA	tumor	Breast	0	0	0	0	0	0	0	0	0	210.8	0	1676.14	22.849	0	0	0	19.8025	22.0027	0	0	0	0	0	0	0	0	0	6.1872	2.97e-23	19.8025	0	2069.68	68.547	0	237.629	0	931.171	0	0	0	0	0	512.132	0	0	3234.4
TCGA-A2-A0D1-01A-11R-A035-13	BRCA	tumor	Breast	0	0	0	0	0	0	0	0	0	48.3419	0	132.361	8.3849	0	0	0	0	0	0	0	0	0	0	0	0	0	0	0	0	0	0	63.2923	8.3849	0	559.551	0	135.127	0	0	0	0	0	60.1398	0	0	662.094
TCGA-A2-A0D2-01A-21R-A035-13	BRCA	tumor	Breast	0	0	0	0	0	0	0	0	0	163.391	0	221.097	0	0	0	18.1546	0	0	0	0	0	0	0	0	0	0	0	3.62e-08	0	0	0	90.773	108.229	0	281.396	0	155.253	0	0	0	0	0	640.419	0	0	437.727
TCGA-A2-A0D3-01A-11R-A114-13	BRCA	tumor	Breast	0	0	10.3305	0	0	0	0	0	0	193.82	0	495.864	55.6258	0	0	9.3308	0	0	0	9.9743	0	0	0	0	0	0	0	0	0	0	0	4040.23	44.5006	0	86.7762	0	59.8457	0	0	0	0	0	967.505	0	0	246.402
TCGA-A2-A0D4-01A-11R-A038-13	BRCA	tumor	Breast	0	0	0	0	0	0	0	0	0	202.216	0	464.985	18.5464	0	0	1166.63	0	0	0	0	0	0	0	0	0	0	0	5.02e-12	29.2101	16.0736	0	233.326	18.5464	0	1318.03	0	267.324	0	0	0	0	0	66.5113	0	0	696.521
TCGA-A2-A0EM-01A-11R-A035-13	BRCA	tumor	Breast	0	0	0	0	0	0	0	0	0	155.98	0	86.3459	10.332	0	0	199.307	0	0	0	0	0	0	0	0	0	0	0	1.17e-29	0	0	0	190.642	61.9919	0	286.54	0	74.1052	0	0	0	0	0	138.947	0	0	467.618
TCGA-A2-A0EN-01A-13R-A085-13	BRCA	tumor	Breast	0	27.1119	0	0	0	0	0	0	0	626.005	0	210.117	14.5987	0	0	6.122	0	0	0	6.5443	0	0	0	0	0	0	0	1.9766	3.1104	6.3261	0	550.984	14.5987	0	164.479	0	0.0002335	0	0	0	0	0	163.606	0	0	309.277
TCGA-A2-A0EO-01A-11R-A035-13	BRCA	tumor	Breast	0	0	0	0	0	0	0	0	0	154.386	0	219.764	13.1483	0	0	253.635	0	0	0	0	0	0	0	0	0	0	0	8.36e-15	0	22.7903	0	176.441	13.1483	0	603.944	0	169.454	0	0	0	0	0	447.948	0	0	696.372
TCGA-A2-A0EP-01A-52R-A22V-13	BRCA	tumor	Breast	0	0	0	0	0	0	0	0	0	1123.47	0	370.006	14.9426	0	0	10.4437	0	0	0	0	0	0	0	0	0	0	0	9.76e-22	0.01057	2.1584	0	242.294	0	0	112.235	0	15.6296	0	5.2099	0	0	0	185.322	0	0	978.461
TCGA-A2-A0EQ-01A-11R-A035-13	BRCA	tumor	Breast	0	0	0	0	0	0	0	0	0	0.4738	0	503.066	0	0	0	367.001	0	0	0	0	0	0	0	0	0	0	0	0	0	18.0588	0	419.43	41.6741	0	1282.17	0	280.223	0	0	0	0	0	523.082	0	0	1424.64
TCGA-A2-A0ER-01A-21R-A035-13	BRCA	tumor	Breast	0	12.0203	0	0	0	0	11.6058	0	0	10.857	0	132.223	25.8898	0	0	54.2851	0	0	0	0	0	0	0	0	0	0	0	2.16e-08	20.3879	22.4378	0	75.9992	12.9449	0	448.757	0	100.583	0	0	0	0	0	174.087	0	0	1483.39
TCGA-A2-A0ES-01A-11R-A114-13	BRCA	tumor	Breast	0	0	8.1881	0	0	7.9058	0	0	0	1678.45	0	286.584	17.6359	0	0	22.1871	0	0	0	7.9058	0	7.6422	0	0	0	0	0	1.12e-14	0.6721	0	0	1205.5	35.2719	0	259.836	0	8.954e-06	0	3.9529	0	0	0	537.592	0	0	407.586
TCGA-A2-A0ET-01A-31R-A035-13	BRCA	tumor	Breast	0	0	0	0	0	0	0	0	0	0	0	82.7736	0	0	0	9.3454	0	0	0	0	0	0	0	0	0	0	0	0	0	77.2554	0	607.451	22.2852	0	444.218	0	79.9193	0	0	0	0	0	269.728	0	0	311.167
TCGA-A2-A0EU-01A-22R-A057-13	BRCA	tumor	Breast	0	12.4872	0	0	0	0	0	0	0	245.706	0	74.9235	0	0	0	496.267	0	0	0	0	0	0	0	0	0	0	0	1.35e-17	0.001411	11.6548	0	315.806	0	0	710.941	0	18.085	0	0	0	0	0	84.3966	0	0	25.8995
TCGA-A2-A0EV-01A-11R-A035-13	BRCA	tumor	Breast	0	0	0	0	0	0	0	14.3054	0	107.962	0	146.12	14.3054	0	0	107.983	0	0	0	0	0	0	0	0	0	0	0	0	16.8748	37.1941	0	131.979	0	0	123.98	0	34.2015	0	0	0	0	0	115.43	0	0	165.307
TCGA-A2-A0EW-01A-21R-A114-13	BRCA	tumor	Breast	0	0	0	0	0	0	0	0	0	1160.7	0	548.325	0	0	0	154.769	0	0	0	0	0	15.9928	0	0	0	0	0	0	0	0	0	2275.11	55.3598	0	351.842	0	55.1477	0	0	0	0	0	264.709	0	0	604.173
TCGA-A2-A0EX-01A-21R-A035-13	BRCA	tumor	Breast	0	0	0	0	0	0	0	0	0	221.823	0	442.398	0	0	0	155.394	0	0	0	0	0	0	0	0	0	0	0	21.5018	0	0	0	221.992	26.4682	0	355.557	0	35.5952	0	0	0	0	0	296.627	0	0	458.783
TCGA-A2-A0EY-01A-11R-A035-13	BRCA	tumor	Breast	0	0	0	0	23.2954	0	0	0	0	0.2648	0	281.208	0	0	0	97.6902	0	0	0	20.8855	0	0	0	0	0	0	0	0	0	40.3786	0	332.147	0	0	524.922	0	146.198	0	0	0	0	0	355.053	0	0	201.893
TCGA-A2-A0ST-01A-12R-A085-13	BRCA	tumor	Breast	0	0	0	0	26.0109	0	0	0	0	222.128	0	410.6	26.0109	0	0	10.9078	0	0	0	0	0	22.5428	0	0	0	0	0	0	0	11.2714	0	1963.4	13.0054	0	462.127	0	46.6402	0	0	0	0	0	781.223	0	0	1740.8
TCGA-A2-A0SU-01A-11R-A085-13	BRCA	tumor	Breast	0	0	0	0	0	0	22.1205	57.5699	0	763.721	0	358.931	32.8971	0	0	13.7956	0	0	0	7.3735	0	0	0	0	0	0	0	4.4541	0	7.1277	0	1131.24	49.3456	0	192.448	0	14.747	0	0	0	0	0	272.819	0	0	293.028
TCGA-A2-A0SV-01A-11R-A085-13	BRCA	tumor	Breast	0	0	0	0	0	0	11.405	12.721	0	1162.8	0	531.555	12.721	0	0	0	0	0	0	0	0	0	0	0	0	0	0	3.4447	3.11e-08	22.0497	0	1397.67	12.721	0	165.373	0	45.6201	0	0	0	0	0	125.455	0	0	1004.49
TCGA-A2-A0SW-01A-11R-A085-13	BRCA	tumor	Breast	0	0	0	0	0	0	76.5669	12.2002	0	320.746	0	249.233	0	0	0	0	10.5735	0	0	0	0	10.5735	0	0	0	0	0	0	0	0	0	675.341	12.2002	0	63.4412	0	4.42e-10	0	0	0	0	0	196.886	0	0	481.683
TCGA-A2-A0SX-01A-12R-A085-13	BRCA	tumor	Breast	0	0	0	0	0	0	0	13.797	0	562.893	0	589.331	27.5941	0	0	0	0	0	0	12.3698	0	0	0	0	0	0	0	0	0	35.8723	0	2707.78	41.3911	0	155.447	0	3.5605	0	0	0	0	0	779.295	0	0	1700.61
TCGA-A2-A0SY-01A-31R-A085-13	BRCA	tumor	Breast	0	0	0	0	7.2441	0	6.4947	0	0	398.43	0	248.887	7.2441	0	0	6.0757	0	0	0	6.4947	0	0	0	0	0	0	0	0	0	6.2782	0	498.209	7.2441	0	106.73	0	7.356e-06	0	0	0	0	0	155.874	0	0	432.501
TCGA-A2-A0T0-01A-22R-A085-13	BRCA	tumor	Breast	0	11.7042	0	0	0	0	11.3006	0	0	475.719	0	409.648	12.6045	0	0	10.5716	0	0	0	11.3006	1.4194	0	0	0	0	0	0	8.02e-15	0	0	0	1236.87	12.6045	0	120.163	0	276.865	0	0	0	0	0	350.319	0	0	1213.77
TCGA-A2-A0T1-01A-21R-A085-13	BRCA	tumor	Breast	0	0	0	0	0	0	0	0	0	607.633	0	280.175	0	0	0	13.319	0	0	0	14.2376	0	0	0	0	0	0	0	8.79e-14	2.07e-23	0	0	639.313	0	0	27.526	0	35.5939	0	0	0	0	0	213.563	0	0	1116.33
TCGA-A2-A0T2-01A-11R-A085-13	BRCA	tumor	Breast	0	0	0	0	0	13.8774	0	0	0	220.695	0	919.872	61.9145	0	0	0	0	0	0	0	0	0	0	0	0	0	0	0	2.06e-23	0	0	1843.45	30.9572	0	26.8296	0	45.1015	0	0	0	0	0	360.812	0	0	313.012
TCGA-A2-A0T3-01A-21R-A114-13	BRCA	tumor	Breast	0	0	0	0	0	0	14.7966	0	0	510.556	0	413.776	16.5039	0	0	20.7629	0	7.9463	0	0	0	0	0	0	0	0	0	4.469	2.48e-23	14.3034	0	3128.28	115.527	0	85.8202	0	57.3941	0	0	0	0	0	295.932	0	0	317.852
TCGA-A2-A0T4-01A-31R-A085-13	BRCA	tumor	Breast	0	0	0	0	0	0	14.0563	0	0	1654.37	0	189.258	31.3564	0	0	0	0	0	0	0	0	0	0	0	0	0	0	4.2455	0	0	0	775.818	0	0	122.29	0	21.0845	0	0	0	0	0	98.3943	0	0	150.975
TCGA-A2-A0T5-01A-21R-A085-13	BRCA	tumor	Breast	0	0	0	0	0	0	0	0	0	674.391	0	345.471	27.5589	0	0	11.557	11.9422	0	0	0	0	0	0	0	0	0	0	3.7313	21.7023	0	0	2958.59	0	0	119.422	0	49.416	0	0	0	0	0	494.16	0	0	265.382
TCGA-A2-A0T6-01A-11R-A085-13	BRCA	tumor	Breast	0	0	0	0	0	0	0	0	0	489.592	0	201.083	9.4152	0	0	0	0	0	0	0	0	0	0	0	0	0	0	2.5495	0	0	0	197.416	9.4152	0	138.718	0	33.765	0	4.2206	0	0	0	59.0887	0	0	90.6652
TCGA-A2-A0T7-01A-21R-A085-13	BRCA	tumor	Breast	0	0	0	0	0	8.6316	0	0	0	909.902	0	205.617	0	0	0	0	0	0	0	0	0	0	0	0	0	0	0	2.607	0	33.3755	0	670.202	9.6276	0	150.19	0	12.9474	0	0	0	0	0	86.316	0	0	166.878
TCGA-A2-A0YC-01A-11R-A108-13	BRCA	tumor	Breast	0	0	0	0	0	0	17.6649	0	18.2958	826.262	0	823.311	59.1095	0	0	0	0	18.9734	0	0	0	0	0	0	0	0	0	0	15.516	34.1522	0	710.585	0	0	785.5	0	0.4552	0	0	0	0	0	1218.88	0	0	455.362
TCGA-A2-A0YD-01A-11R-A108-13	BRCA	tumor	Breast	0	0	0	0	0	0	0	0	0	953.414	0	397.377	61.135	0	0	0	0	0	0	0	0	0	0	0	0	0	0	0.04214	19.2572	10.5967	0	420.451	24.454	0	656.997	0	26.6223	0	5.4811	0	0	0	1194.87	0	0	306.128
TCGA-A2-A0YF-01A-21R-A108-13	BRCA	tumor	Breast	0	0	0	0	0	0	42.225	15.6991	0	301.798	0	524.797	47.0972	0	0	0	0	0	0	0	0	0	0	0	0	0	0	0	0	0	0	1079.69	15.6991	0	625.869	0	99.6981	0	0	0	0	0	2153.48	0	0	604.704
TCGA-A2-A0YG-01A-21R-A108-13	BRCA	tumor	Breast	0	0	0	0	0	0	15.6385	0	0	380.369	0	534.501	34.8859	0	0	29.2591	0	83.9845	0	0	0	0	0	0	0	0	0	4.7233	0	0	0	1258.14	0	0	1541.96	0	48.8703	0	0	0	0	0	1032.14	0	0	470.313
TCGA-A2-A0YH-01A-11R-A108-13	BRCA	tumor	Breast	0	0	0	0	0	0	18.3518	0	0	1253.25	0	703.268	61.408	0	0	17.1678	0	39.4225	0	18.3518	0	0	0	0	0	0	0	22.1713	32.2386	17.7401	0	1682.45	20.4693	0	1295.03	0	100.939	0	0	0	0	0	1578.26	0	0	492.781
TCGA-A2-A0YI-01A-31R-A10I-13	BRCA	tumor	Breast	0	0	0	0	0	0	0	0	0	717.991	0	538.675	12.6111	0	0	0	0	0	0	0	0	0	0	0	0	0	0	0	0	10.9296	0	1956.76	25.2223	0	131.156	0	22.6131	0	0	0	0	0	327.889	0	0	449.33
TCGA-A2-A0YK-01A-22R-A108-13	BRCA	tumor	Breast	0	0	0	0	0	0	0	0	0	1218.27	0	1128.32	0	0	0	23.4283	0	0	0	0	0	0	0	0	0	0	0	1.115e-05	13.7343	0	0	456.852	0	0	1125.73	0	112.542	0	0	0	0	0	626.101	0	0	497.634
TCGA-A2-A0YL-01A-21R-A108-13	BRCA	tumor	Breast	0	11.0285	0	0	0	0	0	0	0	776.977	0	727.883	11.8769	0	0	0	0	0	0	0	0	0	0	0	0	0	0	9.6483	14.01	0	0	468.179	23.7537	0	1039.62	0	141.966	0	0	0	0	0	1352.33	0	0	263.051
TCGA-A2-A0YM-01A-11R-A108-13	BRCA	tumor	Breast	0	0	0	0	0	0	19.5355	0	0	237.577	0	687.929	0	0	0	0	18.8843	20.9826	0	0	0	18.8843	0	0	0	0	0	5.9003	0	0	0	1005.13	0	0	321.033	0	488.385	0	0	0	0	0	898.633	0	0	671.442
TCGA-A2-A0YT-01A-11R-A108-13	BRCA	tumor	Breast	0	0	0	0	0	0	0	0	0	189.742	0	672.739	67.9208	0	0	37.9772	0	0	0	0	0	0	0	0	0	0	0	0	58.8177	0	0	1367.18	67.9208	0	608.269	0	152.355	0	0	0	0	0	710.436	0	0	632.25
TCGA-A2-A1FV-01A-11R-A13P-13	BRCA	tumor	Breast	0	0	0	0	0	0	18.8639	0	0	387.377	0	351.677	0	0	0	8.8234	0	0	0	0	0	0	0	0	0	0	0	0	0	9.1175	0	802.932	52.6012	0	45.5877	0	9.4319	0	4.716	0	0	0	207.503	0	0	820.579
TCGA-A2-A1FW-01A-11R-A13P-13	BRCA	tumor	Breast	0	0	0	0	0	0	26.0014	7.2504	0	333.718	0	356.823	29.0016	0	0	6.081	0	0	0	0	0	0	0	0	0	0	0	3.55e-15	0	18.851	0	5746.53	58.0032	0	816.878	0	68.2538	0	0	0	0	0	247.014	0	0	425.894
TCGA-A2-A1FX-01A-11R-A13P-13	BRCA	tumor	Breast	0	15.6259	0	0	0	0	0	0	0	259.389	0	187.511	0	0	0	0	7.2921	8.1023	0	0	0	0	0	0	0	0	0	2.2784	0	7.2921	0	331.673	0	0	204.179	0	0.01187	0	0	0	0	0	181.045	0	0	210.661
TCGA-A2-A1FZ-01A-51R-A14C-13	BRCA	tumor	Breast	0	0	0	0	0	0	0	8.1425	0	733.756	0	173.9	16.2849	0	0	88.7791	0	0	0	0	0	0	0	0	0	0	0	6.499e-06	12.8241	21.1704	0	1277.05	89.5671	0	303.442	0	131.402	0	0	0	0	0	386.907	0	0	368.522
TCGA-A2-A1G0-01A-11R-A13P-13	BRCA	tumor	Breast	0	0	0	0	0	0	0	0	0	472.655	0	496.779	15.7351	0	0	0	0	0	0	0	0.886	0	0	0	0	0	0	5e-15	0	0	0	1438.49	23.6026	0	136.371	0	3.5268	0	0	0	0	0	134.02	0	0	136.371
TCGA-A2-A1G1-01A-21R-A13P-13	BRCA	tumor	Breast	0	0	0	0	0	0	0	0	0	240.69	0	295.813	30.8291	0	0	0	8.9062	0	0	0	0	0	0	0	0	0	0	4.0473	8.0925	0	0	1327.31	10.2764	0	26.7186	0	124.38	0	0	0	0	0	322.466	0	0	989.578
TCGA-A2-A1G4-01A-11R-A13P-13	BRCA	tumor	Breast	0	0	0	0	0	0	0	0	0	215.988	0	506.436	15.1498	0	0	25.4126	0	0	0	0	0	0	0	0	0	0	0	4.1024	0	0	0	2973.27	15.1498	0	393.895	0	95.0781	0	0	0	0	0	692.712	0	0	291.774
TCGA-A2-A1G6-01A-11R-A13P-13	BRCA	tumor	Breast	0	0	0	0	0	0	0	0	0	1987.44	0	753.918	84.9675	0	0	31.6725	0	0	0	0	0	0	0	0	0	0	0	1.8e-14	0	0	0	601.777	37.7634	0	621.836	0	42.3207	0	0	0	0	0	1176.52	0	0	500.015
TCGA-A2-A259-01A-11R-A16E-13	BRCA	tumor	Breast	0	0	0	0	0	0	0	0	0	4171.97	0	206.584	14.8317	0	0	0	0	0	0	0	0	0	0	0	0	0	0	12.0487	22.6815	0	0	37.3185	0	0	179.958	0	93.0817	0	0	0	0	0	119.676	0	0	671.272
TCGA-A2-A25A-01A-12R-A16E-13	BRCA	tumor	Breast	0	0	0	0	0	0	2.8152	0	2.9158	1196.39	0	163.284	0	0	0	10.5344	0	3.0238	0	8.4457	0.3623	0	0	0	0	5.4239	0	2.5509	4.67e-09	5.4428	0	15.8016	0	0	84.3632	0	15.0146	0	1.4076	0	0	0	28.1523	0	0	30.2377
TCGA-A2-A25B-01A-11R-A168-13	BRCA	tumor	Breast	0	13.7531	0	0	0	0	0	103.677	13.7531	645.946	0	508.865	29.6221	0	0	86.9551	0	14.2625	0	0	0	25.6725	0	0	0	0	0	2.48e-08	0	64.1812	25.6725	10869.4	148.11	0	154.035	0	74.3616	0	0	0	0	0	597.549	0	0	1226.57
TCGA-A2-A25C-01A-11R-A168-13	BRCA	tumor	Breast	0	0	0	0	0	0	0	0	0	2117.78	0	617.491	26.5996	0	0	156.166	0	0	0	0	0	0	0	0	0	0	0	3.14e-23	0	0	0	6023.53	79.7989	0	829.908	0	166.936	0	0	0	0	0	715.438	0	0	1127.04
TCGA-A2-A25D-01A-12R-A16E-13	BRCA	tumor	Breast	0	0	0	0	7.1318	0	0	0	0	69.0392	0	139.07	14.2636	0	0	0	0	0	0	6.394	0.8031	0	0	0	0	0	0	0	1.32e-14	0	0	83.7414	7.1318	0	129.799	0	25.5762	0	0	0	0	0	147.063	0	0	1304.86
TCGA-A2-A25E-01A-11R-A168-13	BRCA	tumor	Breast	0	0	0	0	0	0	0	19.7194	0	744.25	0	1080.34	0	0	0	66.1556	0	0	0	0	0	0	0	0	0	0	0	5.3398	8.4027	17.0902	0	8914.46	177.475	0	393.074	0	477.347	0	0	0	0	0	954.693	0	0	797.542
TCGA-A2-A25F-01A-11R-A168-13	BRCA	tumor	Breast	0	0	0	0	0	0	0	0	0	3125.72	0	545.21	78.2865	0	0	0	0	0	0	0	0	0	0	0	0	0	0	5.2997	0	0	0	1756.4	0	0	237.469	0	52.6409	0	0	0	0	0	789.614	0	0	603.096
TCGA-A2-A3KC-01A-11R-A214-13	BRCA	tumor	Breast	0	0	0	0	0	0	0	0	0	396.376	0	223.194	10.0151	0	0	8.3998	0	0	0	0	0.3759	0	0	0	0	0	0	0	0	5.7865	0	316.391	0	0	69.438	0	38.9092	0	0	0	0	0	80.8115	0	0	147.877
TCGA-A2-A3KD-01A-12R-A214-13	BRCA	tumor	Breast	0	0	0	0	0	0	0	4.4673	0	391.857	0	269.635	13.402	0	0	3.7468	0	0	0	0	0	0	0	0	0	3.8582	0	0	0	0	0	228.554	0	0	116.15	0	6.0078	0	0	0	0	0	136.176	0	0	473.205
TCGA-A2-A3XS-01A-11R-A22V-13	BRCA	tumor	Breast	0	0	0	0	0	3.1587	3.1587	0	0	332.977	0	274.809	10.5696	0	0	0	0	3.3927	0	31.5872	0.8129	6.1069	0	0	0	0	0	0	4.5038	6.1069	0	410.736	7.0464	0	51.9084	0	25.2698	0	1.5794	0	0	0	183.206	0	0	135.708
TCGA-A2-A3XT-01A-11R-A22V-13	BRCA	tumor	Breast	0	0	7.2963	0	0	0	0	0	0	417.578	0	350.223	23.5727	0	0	0	0	0	0	0	0	6.8099	0	0	0	0	0	1.24e-08	0	6.8099	0	902.859	7.8576	0	81.7186	0	126.8	0	12.9153	0	0	0	225.431	0	0	711.254
TCGA-A2-A3XU-01A-12R-A22V-13	BRCA	tumor	Breast	0	0	0	0	0	5.7051	0	0	0	56.0164	0	496.34	6.3633	0	0	0	0	0	0	0	0.7341	0	0	0	0	0	0	0	2.5e-18	11.0298	0	1307.56	0	0	49.634	0	57.0501	0	0	0	0	0	171.152	0	0	520.85
TCGA-A2-A3XV-01A-21R-A23A-13	BRCA	tumor	Breast	0	0	0	0	0	0	0	0	0	634.773	0	379.877	0	0	0	8.5779	0	0	0	0	0	0	0	0	0	0	0	0	18.6988	8.8638	0	1012.19	0	0	88.638	0	36.6778	0	0	0	0	0	256.745	0	0	226.519
TCGA-A2-A3XW-01A-11R-A23A-13	BRCA	tumor	Breast	0	0	0	0	0	0	0	0	0	1801.06	0	266.952	8.3329	0	0	10.4834	0	0	0	3.7355	0.4807	3.6109	0	0	0	0	0	6.55e-17	0	3.6109	0	164.24	0	0	140.827	0	7.4709	0	0	0	0	0	119.535	0	0	96.2918
TCGA-A2-A3XX-01A-21R-A23A-13	BRCA	tumor	Breast	0	0	0	0	0	0	0	0	0	831.264	0	182.444	36.3849	0	0	0	0	7.0075	0	0	0	0	0	0	0	0	0	0	1.44e-19	0	0	579.81	0	0	81.9872	0	19.5725	0	0	0	0	0	195.725	0	0	546.581
TCGA-A2-A3XY-01A-11R-A23A-13	BRCA	tumor	Breast	0	0	0	0	0	0	8.9716	0	0	962.905	0	260.176	10.0068	0	0	4.1964	0	0	0	0	0	0	0	0	0	0	0	0	3.9401	13.0088	0	339.907	0	0	56.3714	0	35.8637	0	2.2429	0	0	0	107.659	0	0	457.716
TCGA-A2-A3XZ-01A-42R-A23A-13	BRCA	tumor	Breast	0	9.0723	0	0	0	0	4.3798	0	0	1458.89	0	421.864	9.7702	0	0	0	0	0	0	8.7595	0.5501	0	0	0	0	0	0	7.6958	0	0	0	299.095	0	0	127.013	0	3.89e-15	0	6.5696	0	0	0	148.912	0	0	117.605
TCGA-A2-A3Y0-01A-11R-A23A-13	BRCA	tumor	Breast	0	0	0	0	22.5869	0	40.5007	0	0	294.036	0	335.577	0	0	0	0	0	0	0	0	1.3029	0	0	0	0	0	0	6.1163	0	29.363	0	644.092	0	0	39.1507	0	192.378	0	3.3751	0	0	0	151.878	0	0	206.629
TCGA-A2-A4RW-01A-21R-A25Z-13	BRCA	tumor	Breast	0	0	0	0	0	0	0	5.3066	4.9276	284.394	0	670.151	15.9199	0	0	102.367	0	0	0	4.7577	0	0	0	0	0	0	0	3.38e-14	0	9.1982	0	80.113	0	0	473.705	0	53.5238	0	0	0	0	0	356.825	0	0	76.6513
TCGA-A2-A4RX-01A-11R-A25Z-13	BRCA	tumor	Breast	0	0	0	0	0	0	0	0	0	343.733	0	636.626	22.3564	0	0	137.504	0	7.1761	0	0	0.8392	0	0	0	0	0	0	7.265e-06	11.7369	0	0	143.754	0	0	1879.43	0	238.616	0	0	0	0	0	775.023	0	0	688.91
TCGA-A2-A4RY-01A-31R-A25Z-13	BRCA	tumor	Breast	0	0	6.7302	0	3.6239	0	0	0	0	799.701	0	1430.16	36.2394	0	0	3.0394	0	6.9795	0	0	0	0	0	0	0	0	0	0.0002235	2.308e-05	0	3.1407	106.38	3.6239	0	1752.54	0	67.9802	0	0	0	0	0	526.347	0	0	59.3253
TCGA-A2-A4S0-01A-21R-A25Z-13	BRCA	tumor	Breast	0	0	0	0	0	0	4.8769	0	0	113.97	0	1232.47	5.4396	0	0	0	0	5.2382	0	0	0	0	0	0	0	0	0	3.46e-15	4.92e-14	0	0	305.672	27.1982	0	2899.33	0	69.1996	0	0	0	0	0	2506.73	0	0	220.003
TCGA-A2-A4S1-01A-21R-A25Z-13	BRCA	tumor	Breast	0	0	0	0	0	0	0	0	0	59.5322	0	972.214	17.7458	0	0	0	0	17.0885	0	10.6067	0	0	0	0	0	0	0	3.2036	12.4142	0	0	79.3789	5.9153	0	1917.33	0	27.1059	0	0	0	0	0	556.85	0	0	370.251
TCGA-A2-A4S2-01A-12R-A25Z-13	BRCA	tumor	Breast	0	0	4.6604	0	0	0	8.9994	0	0	707.072	0	1155.78	50.1891	0	0	0	0	0	0	0	0	0	0	0	0	0	0	5.72e-07	3.9523	4.3497	0	248.355	20.0756	0	1409.31	0	87.8516	0	2.2499	0	0	0	1025.93	0	0	497.801
TCGA-A2-A4S3-01A-21R-A25Z-13	BRCA	tumor	Breast	0	0	0	0	0	0	6.9407	0	0	415.548	0	805.124	38.7079	0	0	6.4929	0	37.2743	0	6.9407	0	6.7094	0	0	0	0	0	2.16e-09	0.002902	0	0	266.21	15.4832	0	2073.19	0	71.5762	0	0	0	0	0	1360.38	0	0	171.462
TCGA-A7-A0CD-01A-11R-A010-13	BRCA	tumor	Breast	0	0	17.253	0	0	0	0	0	0	46.5096	0	603.855	18.5801	0	0	7.7917	0	0	0	0	0	8.0514	0	0	0	0	0	1.4e-23	0	0	0	459.709	37.1603	0	265.696	0	99.9484	0	0	0	0	0	458.097	0	0	295.218
TCGA-A7-A0CE-01A-11R-A010-13	BRCA	tumor	Breast	0	0	0	0	0	0	19.5791	0	0	140.331	0	243.34	0	0	0	879.162	0	0	0	0	2.4592	0	0	0	0	0	0	2.48e-29	17.1972	0	0	274.738	0	0	1741.23	0	853.524	0	0	0	0	0	293.686	0	0	273.382
TCGA-A7-A0CG-01A-11R-A038-13	BRCA	tumor	Breast	0	0	0	0	0	0	0	0	0	172.308	0	360.342	22.8271	0	0	861.539	0	0	0	0	0	9.8917	0	0	0	0	0	2.52e-21	0	0	0	57.4359	0	0	1444.19	0	110.515	0	0	0	0	0	194.424	0	0	692.422
TCGA-A7-A0CH-01A-21R-A038-13	BRCA	tumor	Breast	0	0	0	0	0	0	0	0	0	108.474	0	276.221	0	0	0	705.081	0	0	0	0	0	11.209	0	0	0	0	0	0.002175	0	11.209	0	141.016	25.8669	0	2421.14	0	226.757	0	0	0	0	0	150.742	0	0	410.996
TCGA-A7-A0CJ-01A-21R-A010-13	BRCA	tumor	Breast	0	11.9647	11.9647	0	25.77	0	11.5521	12.885	11.9647	389.042	0	981.102	103.08	0	0	140.488	0	12.4078	0	11.5521	0	67.0021	0	0	0	0	0	6.9782	5.21e-29	11.167	0	3555.43	90.1951	0	1261.87	0	1091.66	0	0	0	0	0	970.375	0	0	2431.93
TCGA-A7-A0D9-01A-31R-A057-13	BRCA	tumor	Breast	0	0	17.9016	0	0	0	0	38.5573	0	321.387	0	286.426	19.2787	0	0	371.892	0	0	0	17.2843	0	0	0	0	0	0	0	3.22e-08	4.22e-23	0	0	3314.69	0	0	2873.81	0	483.961	0	0	0	0	0	345.686	0	0	631.198
TCGA-A7-A0DA-01A-31R-A114-13	BRCA	tumor	Breast	0	0	0	0	7.9716	0	0	0	0	1076.4	0	888.261	7.9716	0	0	26.7433	0	0	0	0	0	13.8174	0	0	0	0	0	5.07e-15	4.43e-15	6.9087	0	2620.85	111.602	0	82.9043	0	85.7608	0	0	0	0	0	1172.1	0	0	852.072
TCGA-A7-A0DB-01A-11R-A010-13	BRCA	tumor	Breast	0	0	0	0	0	12.9834	0	0	0	327.937	0	376.52	14.4815	0	0	85.0206	0	0	0	12.9834	0	12.5507	0	0	0	0	0	0	0	0	0	170.041	72.4077	0	564.78	0	116.851	0	0	0	0	0	181.768	0	0	502.027
TCGA-A7-A0DB-01A-11R-A27D-13	BRCA	tumor	Breast	0	0	0	0	0	3.1768	6.3536	0	3.2903	537.463	0	174.383	14.1734	0	0	0	0	0	0	0	0	3.0709	0	0	0	0	0	2.828e-06	2.7903	0	0	62.4087	0	0	104.411	0	28.5912	0	0	0	0	0	241.437	0	0	81.8908
TCGA-A7-A0DB-01C-02R-A27D-13	BRCA	tumor	Breast	0	0	0	0	0	0	0	0	5.6692	1550.8	0	544.246	170.949	0	0	0	0	0	0	10.9475	3.5217	5.2913	0	0	0	0	0	3.88e-15	6.05e-30	0	0	373.803	18.316	0	126.991	0	79.7601	0	2.7369	0	0	0	328.424	0	0	411.544
TCGA-A7-A13D-01A-13R-A12O-13	BRCA	tumor	Breast	0	16.8266	0	0	0	0	0	0	0	349.332	0	235.572	18.1209	0	0	15.1982	0	0	0	0	2.0406	15.7048	0	0	0	0	0	0	0	0	0	3404.4	72.4837	0	0	0	211.203	0	0	0	0	0	357.42	0	0	1744.98
TCGA-A7-A13D-01A-13R-A27D-13	BRCA	tumor	Breast	0	0	0	0	0	0	0	0	0	493.413	0	173.416	15.8941	0	0	3.3326	0	0	0	0	0	3.4437	0	0	0	0	0	4.3039	0	6.8875	0	759.843	11.9206	0	13.7749	0	156.069	0	0	0	0	0	121.124	0	0	2112.16
TCGA-A7-A13D-01B-04R-A27D-13	BRCA	tumor	Breast	0	5.3069	0	0	0	10.2478	5.1239	0	0	918.601	0	191.049	85.727	0	0	0	9.9062	5.5035	0	0	2.6373	34.6718	0	0	0	0	0	0	4.5006	4.9531	0	603.96	125.733	0	19.8125	0	41.0171	0	0	0	0	0	297.187	0	0	1794.13
TCGA-A7-A13E-01A-11R-A12O-13	BRCA	tumor	Breast	0	0	0	0	0	0	0	0	0	167.291	0	629.733	19.9463	0	0	83.6457	0	0	0	17.8829	0	17.2868	0	0	0	0	0	0	0	0	0	1723.1	19.9463	0	121.008	0	1252.98	0	0	0	0	0	1019.32	0	0	288.113
TCGA-A7-A13E-01A-11R-A27D-13	BRCA	tumor	Breast	0	8.7947	0	0	0	8.4915	4.2457	0	0	279.294	0	202.278	37.8849	0	0	0	0	4.5602	0	8.4915	0	0	0	0	0	0	0	0	0	4.1042	0	313.773	9.4712	0	24.6252	0	173.477	0	0	0	0	0	475.521	0	0	259.933
TCGA-A7-A13E-01B-06R-A27D-13	BRCA	tumor	Breast	0	0	0	0	0	6.8288	0	0	0	723.762	0	622.401	129.485	0	0	0	0	0	0	0	3.5148	6.6012	0	0	0	0	0	0	8.47e-15	0	0	364.132	15.2336	0	118.822	0	54.6996	0	0	0	0	0	204.865	0	0	256.714
TCGA-A7-A13F-01A-11R-A12O-13	BRCA	tumor	Breast	0	0	0	0	19.6462	0	0	0	9.1214	139.641	0	410.464	0	0	0	24.7161	0	0	0	0	0	8.5133	0	0	0	8.4838	0	0	0	17.0267	0	2792.92	19.6462	0	153.24	0	144.685	0	4.4035	0	0	0	79.2621	0	0	378.37
TCGA-A7-A13G-01A-11R-A13P-13	BRCA	tumor	Breast	0	6.1491	6.1491	0	0	0	0	13.2442	0	655.962	0	129.131	33.1105	0	0	5.554	0	0	0	0	1.4915	5.7392	0	0	0	0	0	0.005156	0	0	0	1405.17	46.3547	0	17.2175	0	5.9371	0	0	0	0	0	124.678	0	0	337.973
TCGA-A7-A13G-01B-04R-A22P-13	BRCA	tumor	Breast	0	0	0	0	4.4242	7.9331	0	0	0	719.298	0	271.143	154.848	0	0	11.132	11.503	0	0	0	4.5936	46.0121	0	0	0	0	0	8.19e-14	6.9681	0	0	341.38	17.697	0	26.8404	0	7.9331	0	0	0	0	0	241.96	0	0	311.008
TCGA-A7-A13H-01A-11R-A22I-13	BRCA	tumor	Breast	0	0	3.2142	0	0	0	3.1033	0	0	336.164	0	157.494	10.3842	0	0	0	0	0	0	0	0	0	0	0	0	0	0	0	0	5.9998	0	110.318	0	0	68.9973	0	6.2066	0	0	0	0	0	49.6532	0	0	103.329
TCGA-A7-A26E-01A-11R-A168-13	BRCA	tumor	Breast	0	0	0	0	0	0	0	0	0	715.421	0	220.537	6.0898	0	0	61.2906	0	0	0	5.4598	0	0	0	0	0	0	0	1.02e-08	0	0	0	658.873	36.5386	0	158.334	0	21.8392	0	0	0	0	0	387.645	0	0	287.347
TCGA-A7-A26E-01A-11R-A27D-13	BRCA	tumor	Breast	0	1.7667	0	0	0	0	1.7058	0	0	400.339	0	102.467	5.7077	0	0	3.1914	0	0	0	6.823	0	0	0	0	0	0	0	8.17e-07	1.4983	3.2978	0	65.4241	1.9026	0	89.0406	0	20.4691	0	0.8529	0	0	0	206.397	0	0	78.7807
TCGA-A7-A26E-01B-06R-A27D-13	BRCA	tumor	Breast	0	0	0	0	0	2.8406	2.8406	0	2.942	2038.86	0	314.797	237.625	0	0	2.6573	0	0	0	0	1.4272	35.6966	0	0	0	0	0	6.35e-18	2.495	0	2.7459	172.726	38.0201	0	107.09	0	48.2898	0	0	0	0	0	275.536	0	0	445.445
TCGA-A7-A26F-01A-21R-A168-13	BRCA	tumor	Breast	0	0	0	0	0	0	16.4821	0	0	416.225	0	307.274	0	0	0	30.8376	0	0	0	0	0	0	0	0	0	0	0	0	0	0	0	1233.5	128.688	0	334.588	0	98.8929	0	0	0	0	0	362.607	0	0	212.437
TCGA-A7-A26F-01B-04R-A22P-13	BRCA	tumor	Breast	0	3.1581	3.1581	0	6.8021	0	15.2462	0	0	811.555	0	603.205	64.6204	0	0	2.8525	0	0	0	0	1.532	11.7904	0	0	0	0	0	1.8419	0	5.8952	0	350.859	40.8129	0	53.0568	0	42.6846	0	0	0	0	0	134.167	0	0	229.258
TCGA-A7-A26G-01A-21R-A168-13	BRCA	tumor	Breast	0	0	0	0	0	0	0	0	0	1022.39	0	401.574	13.105	0	0	65.9477	0	0	0	0	0	0	0	0	0	0	0	8.33e-15	1.71e-23	0	0	2571.96	144.155	0	238.511	0	120.433	0	5.8747	0	0	0	540.468	0	0	555.263
TCGA-A7-A26H-01A-11R-A168-13	BRCA	tumor	Breast	0	7.0748	3.5374	0	0	3.4154	3.4154	0	0	504.12	0	265.303	15.2379	0	0	3.1951	3.3015	0	0	0	0	3.3015	0	0	0	3.2901	0	6.37e-09	2.12e-15	0	0	603.865	0	0	122.157	0	23.054	0	0	0	0	0	92.2158	0	0	84.373
TCGA-A7-A26I-01A-11R-A168-13	BRCA	tumor	Breast	0	0	0	0	0	3.5819	3.5819	3.9952	0	485.043	0	200.333	15.981	0	0	6.7017	0	3.8473	0	0	1.3497	6.9251	0	0	0	3.4505	0	0	2.89e-10	3.4625	0	2211.56	79.9049	0	27.7004	0	3.1112	0	1.791	0	0	0	386.85	0	0	384.727
TCGA-A7-A26I-01B-06R-A22P-13	BRCA	tumor	Breast	0	0	0	0	0	0	0	0	0	563.338	0	437.73	35.7123	0	0	17.9713	0	0	0	0	0.824	6.1901	0	0	0	0	0	4.54e-15	7e-30	6.1901	0	185.704	121.422	0	6.1901	0	28.8161	0	0	0	0	0	262.547	0	0	371.408
TCGA-A7-A26J-01A-11R-A168-13	BRCA	tumor	Breast	0	0	9.3913	0	0	0	27.2023	0	0	1063.93	0	488.347	50.5684	0	0	0	8.7652	0	0	0	1.1389	0	0	0	0	0	0	0	0	26.2956	0	3087.61	111.251	0	149.008	0	108.809	0	0	0	0	0	199.484	0	0	262.956
TCGA-A7-A26J-01A-11R-A27D-13	BRCA	tumor	Breast	0	2.5267	0	0	0	0	14.6375	0	0	581.749	0	169.29	21.7686	0	0	2.2822	0	2.6203	0	4.8792	0	0	0	0	0	2.3501	0	4.09e-24	2.67e-30	11.7913	0	399.384	29.9318	0	153.287	0	0.4716	0	0	0	0	0	148.815	0	0	86.4697
TCGA-A7-A26J-01B-02R-A27D-13	BRCA	tumor	Breast	0	0	0	0	0	0	3.0219	0	0	2618.76	0	654.139	269.649	0	0	8.4809	5.8424	0	0	6.0438	2.657	14.606	0	0	0	0	0	1.48e-14	0.004379	2.9212	0	780.242	67.4122	0	169.429	0	60.4383	0	1.0073	0	0	0	305.215	0	0	321.332
TCGA-A7-A2KD-01A-31R-A21U-13	BRCA	tumor	Breast	0	0	6.7473	0	0	0	0	0	0	308.329	0	290.133	7.2663	0	0	0	0	0	0	6.5146	1.6765	0	0	0	0	0	0	0	0	0	0	481.451	43.5978	0	62.9746	0	13.0292	0	0	0	0	0	247.555	0	0	153.938
TCGA-A7-A3IY-01A-21R-A21U-13	BRCA	tumor	Breast	0	0	0	0	0	0	0	0	0	433.042	0	202.509	0	0	0	15.2426	0	0	0	0	0	0	0	0	0	0	0	2.4606	9.5295	0	0	304.852	18.1739	0	275.637	0	16.2938	0	4.0735	0	0	0	366.611	0	0	332.515
TCGA-A7-A3IZ-01A-11R-A214-13	BRCA	tumor	Breast	0	0	0	0	0	0	0	0	0	75.649	0	229.645	4.756	0	0	0	0	0	0	12.7919	1.0973	0	0	0	0	0	0	0	2.0266	8.2437	4.1218	143.599	0	0	181.361	0	0	0	0	0	0	0	34.1117	0	0	91.5963
TCGA-A7-A3J0-01A-11R-A214-13	BRCA	tumor	Breast	0	4.7347	0	0	0	0	4.5714	0	0	21.3825	0	142.041	10.1978	0	0	0	0	0	0	0	0	0	0	0	0	0	0	0	0	4.4191	0	521.734	5.0989	0	128.153	0	5.178e-06	0	0	0	0	0	114.286	0	0	117.841
TCGA-A7-A3J1-01A-11R-A214-13	BRCA	tumor	Breast	0	0	4.045	0	0	0	3.9055	0	0	283.511	0	149.665	8.7123	0	0	3.6535	0	0	0	0	0	0	0	0	0	0	0	1.1796	0	15.1013	0	65.7639	0	0	15.1013	0	1.9528	0	0	0	0	0	78.1104	0	0	159.403
TCGA-A7-A3RF-01A-11R-A22I-13	BRCA	tumor	Breast	0	0	0	0	0	0	5.426	0	0	121.196	0	348.426	18.1562	0	0	0	0	0	0	0	0	0	0	0	0	0	0	0	2.5789	10.4902	0	624.339	6.0521	0	141.618	0	16.278	0	0	0	0	0	211.613	0	0	134.042
TCGA-A7-A425-01A-11R-A24J-13	BRCA	tumor	Breast	0	0	0	0	4.3399	3.8909	11.6727	0	4.0299	433.142	0	386.868	8.6797	0	0	149.235	0	0	0	3.8909	0	0	0	0	0	0	0	1.183e-05	0	7.5224	0	50.9584	4.3399	0	801.138	0	73.9273	0	1.9455	0	0	0	225.673	0	0	125.374
TCGA-A7-A426-01A-22R-A24J-13	BRCA	tumor	Breast	0	0	0	0	0	0	0	0	9.2339	492.577	0	443.228	14.9163	0	0	166.806	0	0	0	0	0	0	0	0	0	0	0	0.0001416	2.1187	4.3092	0	29.1911	0	0	909.232	0	24.9634	0	0	0	0	0	258.55	0	0	47.8795
TCGA-A7-A4SA-01A-11R-A25Z-13	BRCA	tumor	Breast	0	0	0	0	0	0	3.5606	0	0	393.039	0	1187.47	15.8859	0	0	0	0	7.6488	0	0	0	0	0	0	0	0	0	1.01e-14	3.1275	3.442	0	146.56	0	0	2887.79	0	104.454	0	0	0	0	0	487.807	0	0	420.682
TCGA-A7-A4SB-01A-21R-A25Z-13	BRCA	tumor	Breast	0	0	0	0	0	0	0	0	0	106.583	0	239.29	7.0602	0	0	35.5287	0	0	0	0	0	0	0	0	0	0	0	8.98e-15	0.0004488	9.1783	0	38.4894	7.0602	0	260.05	0	53.8035	0	0	0	0	0	66.4632	0	0	67.987
TCGA-A7-A4SC-01A-12R-A25Z-13	BRCA	tumor	Breast	0	0	0	0	0	0	0	0	0	444.59	0	690.538	25.7703	0	0	9.2631	3.1906	0	0	9.9019	0	0	0	0	0	0	0	5.37e-12	2.8991	3.1906	0	194.524	3.6815	0	1512.35	0	88.8168	0	3.3006	0	0	0	326.762	0	0	127.624
TCGA-A7-A4SD-01A-11R-A25Z-13	BRCA	tumor	Breast	0	0	0	0	0	5.9092	0	0	0	558.322	0	832.349	13.182	0	0	0	5.7122	50.7751	0	0	0	0	0	0	0	0	0	8.06e-07	5.1903	0	0	204.534	0	0	325.596	0	130.005	0	0	0	0	0	1737.3	0	0	456.976
TCGA-A7-A4SE-01A-11R-A25Z-13	BRCA	tumor	Breast	0	0	0	0	0	0	0	0	0	730.773	0	505.669	18.1522	0	0	10.1496	0	0	0	0	0	0	0	0	0	0	0	0.0001065	14.2946	0	5.244	223.292	0	0	576.837	0	100.46	0	13.562	0	0	0	1014.44	0	0	1101.23
TCGA-A7-A4SF-01A-11R-A25Z-13	BRCA	tumor	Breast	0	0	0	0	0	5.0481	10.0962	0	10.4568	131.878	0	674.465	33.7836	0	0	0	0	21.6882	0	0	0	0	0	0	0	0	0	10.6728	0	9.7597	0	136.951	5.6306	0	2542.4	0	72.3564	0	0	0	0	0	676.448	0	0	211.46
TCGA-A7-A56D-01A-11R-A27U-13	BRCA	tumor	Breast	0	0	7.1225	0	0	3.4385	6.8769	0	0	934.167	0	459.402	15.3408	0	0	0	0	7.3863	0	0	0	3.3238	0	0	0	0	0	0.7493	0	6.6477	0	363.478	0	0	488.604	0	80.6473	0	0	0	0	0	316.338	0	0	265.907
TCGA-A7-A5ZV-01A-11R-A28I-13	BRCA	tumor	Breast	0	6.0329	0	0	0	5.8248	0	0	0	27.2452	0	325.775	0	0	0	0	0	0	0	0	0	0	0	0	0	0	0	0	0	0	0	70.8376	0	0	22.5227	0	20.387	0	0	0	0	0	168.92	0	0	87.5884
TCGA-A7-A5ZW-01A-12R-A29V-13	BRCA	tumor	Breast	0	0	0	0	0	0	0	0	0	459.049	0	215.433	4.6401	0	0	0	0	0	0	0	0	0	0	0	0	0	0	0.0001158	0	4.0214	0	27.2419	0	0	92.4927	0	6.2401	0	0	0	0	0	108.162	0	0	53.619
TCGA-A7-A5ZX-01A-12R-A29V-13	BRCA	tumor	Breast	0	0	0	0	0	0	0	0	0	212.2	0	136.534	6.8389	0	0	0	0	0	0	3.0657	0	0	0	0	0	0	0	2.7778	0	0	0	17.2075	0	0	121.504	0	1.5329	0	0	0	0	0	122.628	0	0	46.0992
TCGA-A7-A6VV-01A-22R-A33A-13	BRCA	tumor	Breast	0	0	0	0	0	0	0	7.3678	0	145.216	0	112.885	0	0	0	0	3.1927	0	0	3.3028	0	0	0	0	0	0	0	0.9975	2.901	0	0	142.127	29.471	0	98.9736	0	33.0281	0	1.6514	0	0	0	75.9642	0	0	173.825
TCGA-A7-A6VW-01A-21R-A33A-13	BRCA	tumor	Breast	0	0	13.8383	0	0	0	13.3611	0	0	59.2613	0	159.14	0	0	0	6.2495	0	0	0	0	0	0	0	0	0	0	0	4.74e-15	4.14e-15	6.4579	0	162.488	0	0	25.8314	0	0.1722	0	0	0	0	0	93.5276	0	0	566.856
TCGA-A7-A6VX-01A-12R-A33A-13	BRCA	tumor	Breast	0	3.6415	0	0	0	0	3.5159	0	0	115.03	0	138.376	0	0	0	0	0	0	0	0	0	0	0	0	0	0	0	2.49e-15	0	0	0	171.032	3.9216	0	57.7781	0	14.0636	0	3.5159	0	0	0	116.025	0	0	166.159
TCGA-A7-A6VY-01A-12R-A33A-13	BRCA	tumor	Breast	0	0	0	0	0	0	0	0	0	74.069	0	95.6757	7.3597	0	0	0	0	0	0	0	0	0	0	0	0	0	0	0	3.33e-22	6.3784	0	117.28	0	0	57.4054	0	29.6925	0	2.1994	0	0	0	85.7782	0	0	226.787
TCGA-A8-A06N-01A-11R-A010-13	BRCA	tumor	Breast	0	0	0	0	0	0	11.0584	0	0	1.4724	0	206.161	12.3344	0	0	0	0	0	0	0	0	0	0	0	0	0	0	0	0	32.0694	0	113.795	0	0	117.588	0	22.1168	0	0	0	0	0	55.2921	0	0	71.2654
TCGA-A8-A06O-01A-11R-A010-13	BRCA	tumor	Breast	0	0	0	0	0	14.0311	0	0	0	498.775	0	1453.22	15.65	0	0	708.795	0	15.0704	0	0	0	13.5634	0	0	0	0	0	7.85e-08	2.04e-23	0	0	2730.17	125.2	0	2387.15	0	1903.35	0	7.0155	0	0	0	1332.95	0	0	843.943
TCGA-A8-A06P-01A-11R-A010-13	BRCA	tumor	Breast	0	0	0	0	0	0	0	0	0	431.365	0	780.865	29.5064	0	0	148.484	0	0	0	0	0	12.7861	0	0	0	0	0	2.13e-10	12.7807	12.7861	0	235.099	44.2595	0	460.299	0	198.405	0	0	0	0	0	595.214	0	0	795.579
TCGA-A8-A06Q-01A-11R-A035-13	BRCA	tumor	Breast	0	0	0	0	0	0	0	0	0	0	0	265.808	0	0	0	0	0	0	0	54.9948	0	0	0	0	0	0	0	0	0	0	0	85.7445	0	0	265.808	0	45.829	0	0	0	0	0	183.316	0	0	354.411
TCGA-A8-A06R-01A-11R-A010-13	BRCA	tumor	Breast	0	0	7.1451	0	0	0	0	0	7.1451	418.702	0	392.983	23.0843	0	0	12.9073	0	0	0	6.8987	0.8665	6.6688	0	0	0	0	0	2.0836	0	0	0	1058.4	38.4738	0	113.37	0	210.051	0	0	0	0	0	310.444	0	0	1600.51
TCGA-A8-A06T-01A-11R-A010-13	BRCA	tumor	Breast	0	0	0	0	0	0	22.9841	0	0	494.398	0	499.904	76.9084	0	0	0	0	0	0	0	0	0	0	0	0	0	0	0	0	0	0	6063.36	0	0	199.962	0	45.9682	0	11.4921	0	0	0	643.555	0	0	296.24
TCGA-A8-A06U-01A-11R-A010-13	BRCA	tumor	Breast	0	0	13.6642	0	0	0	26.3861	0	13.6642	294.682	0	546.569	44.146	0	0	24.6838	0	0	0	13.1931	0	12.7533	0	0	0	0	0	0	0	0	0	2406.67	103.007	0	140.286	0	125.334	0	1.744e-05	0	0	0	488.143	0	0	1105.28
TCGA-A8-A06Y-01A-21R-A010-13	BRCA	tumor	Breast	0	9.5366	0	0	0	9.2078	0	0	0	94.5426	0	381.465	10.2702	0	0	17.2275	0	0	0	0	0	8.9009	0	0	0	0	0	0	0	0	0	1722.75	10.2702	0	311.53	0	1.0939	0	0	0	0	0	285.441	0	0	534.052
TCGA-A8-A06Z-01A-11R-A010-13	BRCA	tumor	Breast	0	0	0	0	0	0	0	27.7897	25.8047	1.2637	0	619.313	27.7897	0	0	23.3075	0	0	0	0	0	0	0	0	0	0	0	0	0	48.1688	0	6665.94	0	0	72.2532	0	24.9149	0	0	0	0	0	423.553	0	0	187.323
TCGA-A8-A075-01A-11R-A085-13	BRCA	tumor	Breast	0	0	0	0	0	0	0	0	0	386.738	0	372.984	0	0	0	24.9547	0	0	0	13.3379	0	0	0	0	0	0	0	0	6.3393	12.8933	0	1509.76	44.6306	0	154.719	0	66.6889	0	0	0	0	0	666.894	0	0	687.642
TCGA-A8-A076-01A-21R-A010-13	BRCA	tumor	Breast	0	0	0	0	0	15.0911	0	0	0	254.113	0	703.352	50.4971	0	0	677.638	0	0	0	0	0	0	0	0	0	0	0	2.23e-13	7.3667	0	0	1199.98	50.4971	0	3282.31	0	526.599	0	0	0	0	0	301.822	0	0	518.686
TCGA-A8-A079-01A-21R-A010-13	BRCA	tumor	Breast	0	0	0	0	0	45.3381	0	0	0	212.065	0	727.839	50.5695	0	0	106.033	0	0	0	0	0	0	0	0	0	0	0	0	0	0	0	381.718	25.2847	0	788.884	0	147.349	0	0	0	0	0	408.043	0	0	852.189
TCGA-A8-A07B-01A-11R-A010-13	BRCA	tumor	Breast	0	33.0244	0	0	0	0	0	0	0	208.8	0	693.513	0	0	0	0	0	0	0	31.8857	0	0	0	0	0	0	0	0	0	0	0	11364.7	35.5648	0	246.583	0	63.7713	0	0	0	0	0	510.171	0	0	68.4951
TCGA-A8-A07C-01A-11R-A035-13	BRCA	tumor	Breast	0	0	0	0	0	0	0	0	0	120.811	0	343.944	20.5778	0	0	897.459	0	0	0	36.8982	0	17.8341	0	0	0	0	0	39.0054	17.537	17.8341	0	604.059	123.467	0	4975.72	0	4589.43	0	0	0	0	0	571.922	0	0	733.18
TCGA-A8-A07E-01A-11R-A035-13	BRCA	tumor	Breast	0	0	0	0	0	0	0	0	20.5415	518.126	0	472.454	0	0	0	7829.62	0	0	0	0	0	0	0	0	0	0	0	2.45e-11	17.4204	0	0	166.982	22.1216	0	7630.48	0	1495.53	0	0	0	0	0	456.163	0	0	639.069
TCGA-A8-A07F-01A-11R-A038-13	BRCA	tumor	Breast	0	0	0	0	0	0	0	0	0	166.969	0	110.915	59.7237	0	0	1035.21	0	0	0	0	0	17.2535	0	0	0	0	0	0.0002194	0	0	0	83.4847	0	0	1828.87	0	389.989	0	0	0	0	0	178.484	0	0	134.194
TCGA-A8-A07G-01A-11R-A035-13	BRCA	tumor	Breast	0	0	0	0	0	0	0	0	0	457.58	0	247.412	50.7513	0	0	5831.48	0	0	0	0	0	10.9961	0	0	0	0	0	1.57e-10	0	0	0	148.98	12.6878	0	4013.58	0	922.595	0	0	0	0	0	182.005	0	0	329.883
TCGA-A8-A07I-01A-11R-A010-13	BRCA	tumor	Breast	0	0	0	0	0	0	0	11.1957	0	610.345	0	239.109	33.5872	0	0	9.39	0	0	0	0	0	0	0	0	0	9.6693	0	0	0	58.2179	0	1493.01	0	0	77.6239	0	45.1691	0	0	0	0	0	240.902	0	0	323.433
TCGA-A8-A07J-01A-21R-A057-13	BRCA	tumor	Breast	0	0	0	0	0	0	0	0	0	1333.91	0	390.543	31.1544	0	0	130.648	0	0	0	0	0	0	0	0	0	0	0	0	6.6377	0	0	1045.18	15.5772	0	135.002	0	27.9315	0	6.9829	0	0	0	167.589	0	0	225.004
TCGA-A8-A07L-01A-11R-A010-13	BRCA	tumor	Breast	0	0	0	0	0	0	0	0	0	653.322	0	900.132	17.3102	0	0	43.5548	0	0	0	0	0	15.0022	0	0	0	0	0	0	36.2952	0	0	3440.83	17.3102	0	195.029	0	294.87	0	7.7598	0	0	0	682.859	0	0	400.059
TCGA-A8-A07O-01A-11R-A038-13	BRCA	tumor	Breast	0	0	0	0	0	0	0	0	0	44.319	0	711.478	26.4209	0	0	553.987	0	0	0	0	0	0	0	0	0	0	0	7.1544	20.8061	0	0	598.306	52.8419	0	1144.91	0	1018.57	0	0	0	0	0	402.692	0	0	1857.29
TCGA-A8-A07P-01A-11R-A010-13	BRCA	tumor	Breast	0	0	0	0	0	0	0	0	0	389.253	0	782.265	17.1926	0	0	288.393	0	0	0	15.4141	0	0	0	0	0	0	0	9.3111	0	0	0	749.821	34.3853	0	938.718	0	554.907	0	0	0	0	0	709.048	0	0	380.785
TCGA-A8-A07R-01A-21R-A035-13	BRCA	tumor	Breast	0	0	0	0	0	0	0	0	0	269.13	0	536.747	64.2261	0	0	2316.28	0	0	0	0	0	37.1084	0	0	0	0	0	0.003701	0	55.6626	0	251.38	21.4087	0	1039.04	0	1515.4	0	0	0	0	0	479.85	0	0	1566.8
TCGA-A8-A07S-01A-11R-A035-13	BRCA	tumor	Breast	0	0	0	0	0	0	0	0	0	97.6091	0	293.325	49.8772	0	0	1854.57	0	0	0	0	0	14.409	0	0	0	0	0	1.84e-11	0	0	0	153.386	16.6257	0	5158.41	0	1132.4	0	0	0	0	0	327.928	0	0	640.398
TCGA-A8-A07U-01A-11R-A035-13	BRCA	tumor	Breast	0	0	0	0	0	0	0	0	0	251.911	0	405.675	54.6101	0	0	4007.67	0	0	0	0	0	0	0	0	0	0	0	4.58e-12	21.5023	0	0	183.208	109.22	0	8116.88	0	1799.87	0	0	0	0	0	930.254	0	0	1498.74
TCGA-A8-A07W-01A-11R-A010-13	BRCA	tumor	Breast	0	0	0	0	0	0	0	0	0	66.3433	0	391.741	26.3672	0	0	0	0	0	0	0	0	0	0	0	0	0	0	0	3.92e-08	22.8516	0	287.487	26.3672	0	411.328	0	47.2791	0	0	0	0	0	401.872	0	0	558.594
TCGA-A8-A07Z-01A-11R-A010-13	BRCA	tumor	Breast	0	0	20.5	0	0	0	0	0	0	277.742	0	205	22.0769	0	0	37.0322	0	0	0	0	0	19.1333	0	0	0	0	0	11.9563	0	0	0	1759.03	154.538	0	325.266	0	178.137	0	0	0	0	0	336.482	0	0	467.703
TCGA-A8-A081-01A-11R-A010-13	BRCA	tumor	Breast	0	0	0	0	0	0	0	0	0	162.519	0	469.759	21.079	0	0	636.448	0	0	0	18.8984	2.3737	18.2684	0	0	0	0	0	0	16.5994	0	0	3182.24	0	0	2247.02	0	574.51	0	0	0	0	0	907.122	0	0	548.053
TCGA-A8-A082-01A-11R-A010-13	BRCA	tumor	Breast	0	0	0	0	0	0	0	0	0	2.199	0	578.74	0	0	0	18.0253	0	0	0	0	0	18.6261	0	0	0	0	0	8.4643	0	0	0	4362.12	42.9834	0	242.14	0	558.762	0	0	0	0	0	558.784	0	0	765.741
TCGA-A8-A083-01A-21R-A010-13	BRCA	tumor	Breast	0	0	0	0	0	0	0	0	0	169.407	0	443.317	36.7245	0	0	261.81	0	0	0	0	0	0	0	0	0	0	0	0	3.21e-34	0	0	862.434	0	0	1877.85	0	362.18	0	5.4876	0	0	0	839.598	0	0	3448.02
TCGA-A8-A084-01A-21R-A010-13	BRCA	tumor	Breast	0	0	0	0	0	0	0	0	16.9581	597.029	0	627.451	36.5252	0	0	91.9021	0	0	0	0	0	0	0	0	0	0	0	4.9453	0	0	0	719.9	36.5252	0	221.586	0	163.734	0	0	0	0	0	392.961	0	0	1055.17
TCGA-A8-A085-01A-11R-A010-13	BRCA	tumor	Breast	0	12.9477	0	0	0	0	0	0	0	256.718	0	388.432	27.8874	0	0	456.095	0	0	0	0	0	12.0846	0	0	0	0	0	1.705e-06	2.08e-08	0	0	982.358	41.8312	0	676.735	0	379.205	0	0	0	0	0	400.041	0	0	228.264
TCGA-A8-A086-01A-11R-A010-13	BRCA	tumor	Breast	0	0	0	0	0	0	0	0	0	1134.28	0	1021.68	45.8446	0	0	1845.62	0	0	0	0	0	19.866	0	0	0	0	0	1.46e-14	18.051	0	0	2672.3	160.456	0	1748.21	0	1160.05	0	0	0	0	0	1233.06	0	0	905.006
TCGA-A8-A08A-01A-11R-A010-13	BRCA	tumor	Breast	0	0	0	0	0	0	0	0	0	405.352	0	330.681	0	0	0	1898.75	0	0	0	0	0	0	0	0	0	0	0	7.64e-23	0	0	0	469.354	50.8741	0	4188.63	0	656.802	0	0	0	0	0	319.279	0	0	269.444
TCGA-A8-A08B-01A-11R-A010-13	BRCA	tumor	Breast	0	8.7078	0	0	0	0	8.4075	0	0	553.026	0	400.56	46.8883	0	0	7.8651	0	0	0	8.4075	0	0	0	0	0	0	0	0	0	0	0	3004.48	18.7553	0	227.564	0	75.6679	0	0	0	0	0	386.747	0	0	586.972
TCGA-A8-A08G-01A-11R-A010-13	BRCA	tumor	Breast	0	0	0	0	0	0	14.2268	15.8683	0	221.079	0	383.106	0	0	0	452.503	0	0	0	14.2268	1.787	27.5051	0	0	0	0	0	1.01e-14	0	0	0	1743.47	79.3415	0	1265.23	0	555.521	0	0	0	0	0	497.937	0	0	336.173
TCGA-A8-A08H-01A-21R-A010-13	BRCA	tumor	Breast	0	0	0	0	0	0	0	0	0	991.3	0	411.567	24.6237	0	0	330.434	21.3405	0	0	0	0	0	0	0	0	0	0	6.6678	10.4925	21.3405	0	1053.26	73.8711	0	469.492	0	176.611	0	0	0	0	0	441.528	0	0	1090.74
TCGA-A8-A08I-01A-11R-A010-13	BRCA	tumor	Breast	0	0	0	0	0	0	0	0	0	258.513	0	638.471	35.5647	0	0	576.684	0	0	0	0	0	0	0	0	0	0	0	1.78e-23	0	0	0	904.797	23.7098	0	3421.33	0	271.028	0	5.3143	0	0	0	850.283	0	0	833.356
TCGA-A8-A08J-01A-11R-A010-13	BRCA	tumor	Breast	0	0	0	0	15.5461	0	0	15.5461	0	599.188	0	461.941	31.0922	0	0	26.0773	0	0	0	13.9379	0	0	0	0	0	0	0	0	13.2488	26.9466	13.4733	2360	46.6383	0	269.466	0	48.7826	0	0	0	0	0	376.323	0	0	419.169
TCGA-A8-A08L-01A-11R-A010-13	BRCA	tumor	Breast	0	0	0	0	0	0	0	0	0	85.2653	0	188.802	0	0	0	609.038	0	0	0	26.0416	0	0	0	0	0	0	0	1.159e-05	0	0	0	414.146	14.5232	0	1044.7	0	525.84	0	0	0	0	0	130.208	0	0	825.133
TCGA-A8-A08O-01A-21R-A057-13	BRCA	tumor	Breast	0	0	0	0	0	0	0	0	0	1719.74	0	454.155	19.5636	0	0	131.265	0	0	0	0	0	0	0	0	0	0	0	7.7049	0	0	0	5693.64	39.1272	0	322.147	0	150.341	0	0	0	0	0	298.176	0	0	150.712
TCGA-A8-A08R-01A-11R-A035-13	BRCA	tumor	Breast	0	0	0	0	0	0	0	0	0	73.82	0	429.093	22.0048	0	0	1864.02	0	0	0	0	0	0	0	0	0	0	0	8.52e-07	0	0	0	350.657	22.0048	0	5358.9	0	1037.81	0	0	0	0	0	295.926	0	0	1144.25
TCGA-A8-A08S-01A-11R-A035-13	BRCA	tumor	Breast	0	0	0	0	0	0	0	0	0	151.263	0	240.438	47.0787	0	0	1599.16	0	0	0	0	0	20.4008	0	0	0	0	0	1.18e-07	0	0	0	217.17	47.0787	0	11852.9	0	2071.34	0	0	0	0	0	422.085	0	0	476.018
TCGA-A8-A08T-01A-21R-A010-13	BRCA	tumor	Breast	0	0	0	0	0	0	0	0	0	644.52	0	900.628	88.1733	0	0	443.711	0	0	0	19.763	0	19.1042	0	0	0	0	0	5.02e-19	9.393	0	0	2773.19	66.13	0	1108.04	0	289.857	0	0	0	0	0	434.786	0	0	275.95
TCGA-A8-A08X-01A-21R-A010-13	BRCA	tumor	Breast	0	0	0	0	0	0	0	0	0	381.168	0	326.633	7.8169	0	0	13.1121	0	0	0	7.0082	0	0	0	0	0	0	0	0	0	0	0	2032.38	7.8169	0	142.267	0	66.8339	0	0	0	0	0	322.378	0	0	353.785
TCGA-A8-A08Z-01A-21R-A010-13	BRCA	tumor	Breast	0	12.659	0	0	0	0	12.2225	0	0	730.611	0	455.724	0	0	0	1200.56	0	0	0	0	1.5352	0	0	0	0	0	0	2.26e-12	0	0	0	1303.47	0	0	1157.88	0	464.454	0	0	0	0	0	281.117	0	0	918.95
TCGA-A8-A090-01A-11R-A010-13	BRCA	tumor	Breast	0	37.0666	37.0666	0	0	0	35.7884	0	0	294.922	0	74.1332	0	0	0	33.4795	0	0	0	0	4.4952	0	0	0	0	0	0	0	0	0	34.5955	3046.63	39.9179	0	103.786	0	35.7884	0	17.8942	0	0	0	143.154	0	0	153.758
TCGA-A8-A091-01A-11R-A010-13	BRCA	tumor	Breast	0	0	0	0	0	0	0	0	0	484.158	0	720.317	36.0803	0	0	726.261	0	0	0	0	0	0	0	0	0	0	0	0	0	0	0	1513.04	0	0	2126.33	0	622.696	0	0	0	0	0	549.913	0	0	625.392
TCGA-A8-A092-01A-11R-A010-13	BRCA	tumor	Breast	0	0	0	0	14.0709	0	12.6153	0	0	447.594	0	927.677	28.1419	0	0	59.0072	0	0	0	0	1.5846	0	0	0	0	0	0	0	5.9958	36.5844	0	9110.71	28.1419	0	109.753	0	41.2672	0	0	0	0	0	744.304	0	0	162.598
TCGA-A8-A093-01A-11R-A010-13	BRCA	tumor	Breast	0	0	0	0	0	11.3439	0	0	0	232.95	0	317.223	12.6528	0	0	1124.87	0	0	0	11.3439	0	0	0	0	0	0	0	6.69e-13	0	0	0	275.912	25.3056	0	855.328	0	395.206	0	0	0	0	0	147.47	0	0	219.315
TCGA-A8-A094-01A-11R-A038-13	BRCA	tumor	Breast	0	0	0	0	0	0	0	0	0	120.225	0	251.422	15.9272	0	0	1015.23	0	0	0	0	0	0	0	0	0	0	0	0.0003974	12.5424	0	0	227.091	143.345	0	4955.48	0	563.303	0	0	0	0	0	414.107	0	0	628.829
TCGA-A8-A095-01A-11R-A010-13	BRCA	tumor	Breast	0	0	0	0	0	0	0	0	0	737.282	0	276.472	0	0	0	1034.54	0	0	0	0	0	12.2876	0	0	0	0	0	1.8e-14	0	0	0	499.434	28.3561	0	847.848	0	353.27	0	0	0	0	0	139.825	0	0	245.753
TCGA-A8-A096-01A-11R-A038-13	BRCA	tumor	Breast	0	0	0	0	0	0	0	0	11.9142	86.0894	0	238.283	25.6613	0	0	441.208	0	0	0	11.5033	0	11.1199	0	0	0	0	0	8.16e-15	0	0	0	398.163	38.4919	0	4358.99	0	454.72	0	5.7517	0	0	0	322.093	0	0	840.169
TCGA-A8-A097-01A-11R-A035-13	BRCA	tumor	Breast	0	0	0	0	0	0	9.9026	0	0	0.6906	0	143.587	11.0452	0	0	9.2637	0	0	0	0	0	0	0	0	0	0	0	2.9909	6.14e-15	0	0	305.702	33.1355	0	153.16	0	1.712e-06	0	4.9513	0	0	0	118.831	0	0	457.352
TCGA-A8-A099-01A-11R-A010-13	BRCA	tumor	Breast	0	0	0	0	0	0	0	0	20.3786	155.989	0	183.408	0	0	0	165.659	0	0	0	0	0	0	0	0	0	0	0	1.83e-08	0	0	0	1251.64	43.8925	0	2063.68	0	255.787	0	0	0	0	0	678.82	0	0	496.635
TCGA-A8-A09A-01A-11R-A038-13	BRCA	tumor	Breast	0	0	0	0	0	12.8114	0	0	0	143.819	0	278.649	0	0	0	1402.23	0	0	0	0	0	0	0	0	0	0	0	6.82e-07	11.2529	37.1532	0	167.789	14.2897	0	4148.77	0	243.418	0	0	0	0	0	166.549	0	0	522.897
TCGA-A8-A09B-01A-11R-A010-13	BRCA	tumor	Breast	0	0	0	0	0	0	0	0	0	916.84	0	701.779	40.4872	0	0	441.441	0	0	0	0	0	23.3926	0	0	0	0	0	3.43e-14	0	0	0	735.736	40.4872	0	736.868	0	469.975	0	0	0	0	0	447.686	0	0	610.807
TCGA-A8-A09C-01A-11R-A010-13	BRCA	tumor	Breast	0	18.5217	0	0	0	0	0	0	0	334.586	0	574.173	59.8394	0	0	133.834	0	0	0	0	0	17.2869	0	0	0	0	0	1.27e-14	2.66e-23	0	0	1271.43	19.9465	0	86.4347	0	429.193	0	0	0	0	0	643.789	0	0	998.801
TCGA-A8-A09D-01A-11R-A010-13	BRCA	tumor	Breast	0	0	0	0	0	0	0	0	0	394.877	0	299.248	0	0	0	1684.1	0	0	0	0	0	0	0	0	0	0	0	3.031e-06	0	0	0	602.951	24.7897	0	8744.17	0	1175.16	0	0	0	0	0	222.253	0	0	358.074
TCGA-A8-A09E-01A-11R-A010-13	BRCA	tumor	Breast	0	0	0	0	28.6086	0	25.6491	0	13.2826	383.3	0	225.803	14.3043	0	0	0	0	0	0	0	0	0	0	0	0	0	0	0	11.2644	0	0	1691.6	100.13	0	309.926	0	224.429	0	0	0	0	0	564.28	0	0	840.245
TCGA-A8-A09G-01A-21R-A010-13	BRCA	tumor	Breast	0	0	0	0	0	0	0	0	0	211.233	0	367.504	0	0	0	392.291	0	0	0	0	0	0	0	0	0	0	0	0	14.1666	15.5911	0	1765.31	53.9691	0	1543.52	0	560.611	0	4.0322	0	0	0	370.96	0	0	225.204
TCGA-A8-A09I-01A-22R-A035-13	BRCA	tumor	Breast	0	0	0	0	0	0	18.7198	0	0	105.072	0	96.9416	20.8797	0	0	0	0	0	0	0	0	0	0	0	0	0	0	0	0	18.0958	0	210.144	41.7594	0	144.766	0	56.1593	0	0	0	0	0	355.675	0	0	281.49
TCGA-A8-A09K-01A-11R-A010-13	BRCA	tumor	Breast	0	0	0	0	0	0	10.1815	0	0	87.5571	0	579.981	34.0688	0	0	76.197	0	0	0	0	0	0	0	0	0	0	0	0	17.8858	19.6842	0	2038.27	22.7126	0	669.263	0	396.569	0	0	0	0	0	498.893	0	0	317.135
TCGA-A8-A09M-01A-11R-A010-13	BRCA	tumor	Breast	0	0	0	0	0	0	37.0415	13.7718	0	0.7046	0	575.466	41.3155	0	0	288.764	0	0	0	12.3472	0	23.8712	0	0	0	0	0	0	1.7e-09	23.8712	0	2610.43	96.4028	0	1360.66	0	1086.55	0	0	0	0	0	926.036	0	0	1007.89
TCGA-A8-A09N-01A-11R-A010-13	BRCA	tumor	Breast	0	0	0	0	0	0	0	0	0	660.021	0	524.226	17.1076	0	0	14.3483	0	0	0	0	0	0	0	0	0	0	0	0	0	0	0	631.326	0	0	341.012	0	122.626	0	7.6689	0	0	0	475.474	0	0	329.48
TCGA-A8-A09Q-01A-11R-A010-13	BRCA	tumor	Breast	0	0	0	0	0	16.1191	0	0	0	194.024	0	383.981	0	0	0	60.3168	31.1637	17.3132	0	16.1191	6.074	0	0	0	0	0	0	5.04e-22	9.352e-05	0	0	4388.05	17.979	0	701.183	0	145.072	0	0	0	0	0	902.672	0	0	190.445
TCGA-A8-A09R-01A-11R-A010-13	BRCA	tumor	Breast	0	0	0	0	0	0	0	0	0	295.542	0	163.604	0	0	0	1871.77	0	0	0	0	0	0	0	0	0	0	0	1.04e-08	0	12.7248	0	566.457	88.0946	0	4275.52	0	750.323	0	0	0	0	0	184.29	0	0	494.852
TCGA-A8-A09T-01A-11R-A010-13	BRCA	tumor	Breast	0	0	10.9317	0	0	0	10.5548	0	0	392.513	0	568.449	11.7726	0	0	0	0	0	0	10.5548	0	10.2029	0	0	0	0	0	0	6.55e-15	0	0	1125.61	47.0904	0	265.276	0	1.2539	0	0	0	0	0	379.971	0	0	374.107
TCGA-A8-A09X-01A-11R-A010-13	BRCA	tumor	Breast	0	0	0	0	0	0	0	0	0	419.872	0	541.479	0	0	0	279.473	0	0	0	74.6868	0	0	0	0	0	0	0	7.5193	21.867	0	0	2468.68	83.3045	0	986.695	0	1123.29	0	0	0	0	0	821.555	0	0	561.534
TCGA-A8-A09Z-01A-11R-A010-13	BRCA	tumor	Breast	0	0	0	0	0	0	0	0	12.7357	138.034	0	254.714	27.4308	0	0	138.039	0	0	0	24.5931	0	0	0	0	0	0	0	7.4279	0	0	0	1725.48	27.4308	0	3304.49	0	202.893	0	0	0	0	0	258.228	0	0	633.955
TCGA-A8-A0A1-01A-11R-A010-13	BRCA	tumor	Breast	0	0	0	0	0	0	0	0	0	979.858	0	494.936	41.0006	0	0	17.1938	0	0	0	0	0	0	0	0	0	0	0	5.5512	8.0718	8.8835	0	661.962	20.5003	0	230.97	0	158.52	0	0	0	0	0	183.796	0	0	454.044
TCGA-A8-A0A2-01A-11R-A035-13	BRCA	tumor	Breast	0	0	10.2205	0	11.0067	0	0	0	0	110.773	0	173.748	0	0	0	0	0	0	0	0	0	0	0	0	0	0	0	0	6.12e-15	0	0	73.8511	22.0133	0	219.399	0	29.6041	0	0	0	0	0	177.625	0	0	349.767
TCGA-A8-A0A4-01A-11R-A010-13	BRCA	tumor	Breast	0	0	0	0	0	0	0	0	0	272.765	0	973.079	0	0	0	565.735	0	0	0	0	0	0	0	0	0	0	0	6.5234	0	0	0	899.115	24.0904	0	1805.98	0	869.613	0	0	0	0	0	442.765	0	0	730.742
TCGA-A8-A0A6-01A-12R-A057-13	BRCA	tumor	Breast	0	0	0	0	0	0	32.2513	0	0	3.0672	0	217.12	17.9863	0	0	0	0	0	0	48.377	0	0	0	0	0	0	0	0	0	0	0	1523.61	0	0	264.998	0	80.6277	0	0	0	0	0	338.639	0	0	103.921
TCGA-A8-A0A7-01A-11R-A010-13	BRCA	tumor	Breast	0	0	0	0	0	0	0	0	0	335.896	0	568.766	23.5584	0	0	118.552	0	0	0	21.1213	0	0	0	0	0	0	0	1.5e-14	0	20.4173	0	513.724	0	0	673.769	0	311.789	0	0	0	0	0	633.639	0	0	635.203
TCGA-A8-A0A9-01A-11R-A010-13	BRCA	tumor	Breast	0	0	0	0	0	0	30.7085	0	0	171.477	0	333.955	17.1259	0	0	775.637	0	0	0	0	0	14.8424	0	0	0	0	0	3.04e-09	0	14.8424	0	402.182	85.6295	0	8163.34	0	1246.67	0	0	0	0	0	583.461	0	0	1401.79
TCGA-A8-A0AB-01A-11R-A035-13	BRCA	tumor	Breast	0	0	0	0	0	0	0	0	0	0.11	0	134.735	9.6733	0	0	0	0	0	0	0	0	0	0	0	0	0	0	0	0	0	0	73.0179	9.6733	0	41.9177	0	1.499e-06	0	0	0	0	0	121.417	0	0	139.726
TCGA-A8-A0AD-01A-11R-A057-13	BRCA	tumor	Breast	0	0	0	0	0	0	0	0	12.7122	455.659	0	432.215	54.7603	0	0	22.964	0	0	0	12.2739	0	0	0	0	0	0	0	0	10.7807	0	0	3272.37	41.0702	0	462.724	0	0.001245	0	0	0	0	0	503.228	0	0	263.66
TCGA-AC-A23C-01A-12R-A168-13	BRCA	tumor	Breast	0	0	0	0	0	5.1081	0	0	0	1152.59	0	232.785	5.6975	0	0	47.7858	0	0	0	0	0	0	0	0	0	0	0	0	0	4.9379	0	1041.73	45.5803	0	138.26	0	22.9866	0	0	0	0	0	362.678	0	0	526.706
TCGA-AC-A23E-01A-11R-A156-13	BRCA	tumor	Breast	0	5.0126	0	0	0	2.4199	7.2596	5.3982	2.5063	511.869	0	208.022	8.0972	0	0	4.5275	0	0	0	2.4199	0.3039	2.3392	0	0	0	0	0	0.7309	1.5e-15	0	0	1528.03	24.2917	0	58.48	0	71.4431	0	0	0	0	0	372.659	0	0	285.902
TCGA-AC-A23H-01A-11R-A156-13	BRCA	tumor	Breast	0	3.2415	3.2415	0	0	0	9.3892	0	3.2415	143.462	0	116.695	17.4544	0	0	2.9278	3.0254	3.3616	0	3.1298	1.1793	0	0	0	0	3.0149	0	0	1.94e-15	3.0254	0	2023.13	0	0	175.475	0	87.6072	0	3.1298	0	0	0	109.541	0	0	315.989
TCGA-AC-A2B8-01A-11R-A17A-13	BRCA	tumor	Breast	0	4.6631	0	0	0	4.5023	2.2511	0	0	1200.73	0	333.408	12.5544	0	0	4.2118	0	0	0	6.7534	0	2.1761	0	0	0	0	0	4.2e-09	5.03e-20	4.3522	0	1413.05	12.5544	0	104.452	0	31.1283	0	0.7504	0	0	0	270.135	0	0	372.353
TCGA-AC-A2BK-01A-11R-A21U-13	BRCA	tumor	Breast	0	0	0	0	0	0	0	0	0	0	0	724.591	0	0	0	0	0	0	0	0	0	0	0	0	0	0	0	0	1.07e-14	0	0	1502.86	48.1685	0	275.524	0	85.2278	0	0	0	0	0	172.742	0	0	436.014
TCGA-AC-A2BM-01A-11R-A21U-13	BRCA	tumor	Breast	0	0	0	0	0	0	6.8982	0	0	434.337	0	235.771	0	0	0	0	0	0	0	0	0.8665	0	0	0	0	0	0	0	4.28e-15	33.3413	0	200.048	7.6941	0	86.6875	0	0	0	3.4491	0	0	0	13.7964	0	0	66.6827
TCGA-AC-A2FB-01A-11R-A17A-13	BRCA	tumor	Breast	0	0	0	0	0	0	0	2.7973	0	867.089	0	857.164	25.1754	0	0	2.3461	0	0	0	2.5079	0	0	0	0	0	0	0	5.5084	3.01e-09	9.6972	0	1018.21	11.1891	0	126.064	0	13.3755	0	1.2539	0	0	0	263.329	0	0	420.212
TCGA-AC-A2FE-01A-11R-A19V-13	BRCA	tumor	Breast	0	0	2.154	0	0	0	12.4783	0	0	724.756	0	215.399	2.3197	0	0	9.7277	2.0104	0	0	2.0797	4.2817	2.0104	0	0	0	0	0	5.787e-05	4.29e-35	2.0104	2.0104	87.5493	0	0	108.561	0	10.3986	0	0.6932	0	0	0	114.384	0	0	350.702
TCGA-AC-A2FF-01A-11R-A17A-13	BRCA	tumor	Breast	0	0	0	0	0	0	3.0307	0	0	1829.76	0	466.126	8.4509	0	0	7.0878	0	0	0	4.546	0.1903	1.4648	0	0	0	0	0	7.3222	0	4.3945	0	873.221	3.3804	0	158.2	0	6.819	0	0	0	0	0	196.993	0	0	214.84
TCGA-AC-A2FG-01A-11R-A17A-13	BRCA	tumor	Breast	0	0	0	0	0	3.6997	1.8499	2.0633	0	496.257	0	224.162	8.2532	0	0	1.7305	1.7882	0	0	5.5496	0.2324	3.5764	0	0	0	3.564	0	2.2348	0	0	0	512.23	8.2532	0	123.385	0	0.00291	0	0.9249	0	0	0	136.889	0	0	123.186
TCGA-AC-A2FK-01A-12R-A17X-13	BRCA	tumor	Breast	0	0	0	0	7.0149	6.2892	0	0	0	3092.19	0	91.193	0	0	0	11.7668	0	0	0	6.2892	0	0	0	0	0	0	0	0	0	0	0	23.5337	0	0	24.3181	0	0	0	0	0	0	0	44.0242	0	0	47.2853
TCGA-AC-A2FM-01A-11R-A19V-13	BRCA	tumor	Breast	0	0	0	0	0	0	5.0094	0	0	699.447	0	106.359	5.5874	0	0	9.3723	0	0	0	2.5047	1.9337	0	0	0	0	0	0	3.88e-11	0	0	0	96.0666	2.7937	0	62.951	0	7.514	0	0	0	0	0	42.5796	0	0	83.3966
TCGA-AC-A2FO-01A-11R-A17X-13	BRCA	tumor	Breast	0	0	0	0	0	0	0	0	0	1695.16	0	244.945	7.1294	0	0	11.959	0	0	0	12.7837	0.8029	0	0	0	0	0	0	0	0	6.1788	0	41.8564	14.2588	0	55.6092	0	19.1756	0	5.3266	0	0	0	57.5268	0	0	199.095
TCGA-AC-A2QH-01A-11R-A18L-13	BRCA	tumor	Breast	0	4.6794	4.6794	0	0	4.518	13.5541	0	0	4485.22	0	121.664	0	0	0	266.273	0	4.8527	0	0	0.5814	0	0	0	0	0	0	0.02489	2.1473	8.7349	0	33.8124	0	0	187.8	0	24.8492	0	0	0	0	0	45.1804	0	0	266.899
TCGA-AC-A2QH-01B-04R-A22P-13	BRCA	tumor	Breast	0	10.9582	0	0	0	5.2902	5.2902	0	0	5127.03	0	465.724	41.3041	0	0	910.593	0	0	0	0	0.6645	15.3415	0	0	0	0	0	0.02325	3.28e-15	10.2277	0	529.53	59.0058	0	219.895	0	190.037	0	2.6451	0	0	0	100.513	0	0	1051.18
TCGA-AC-A2QI-01A-12R-A19V-13	BRCA	tumor	Breast	0	0	0	0	1.827	0	1.638	0	0	933.506	0	220.548	10.9621	0	0	10.7264	0	0	0	8.1901	2.1077	0	0	0	0	0	0	1.83e-18	0	1.5834	0	50.5673	0	0	128.257	0	8.1901	0	0.819	0	0	0	55.6927	0	0	98.5239
TCGA-AC-A2QJ-01A-12R-A19V-13	BRCA	tumor	Breast	0	0	0	0	0	0	3.7568	0	0	1873.14	0	171.203	0	0	0	77.3176	0	0	0	0	18.3695	0	0	0	0	0	0	2.2694	0	0	3.6316	49.2021	4.1903	0	36.3159	0	3.7568	0	2.8176	0	0	0	90.1635	0	0	88.7721
TCGA-AC-A3BB-01A-21R-A19V-13	BRCA	tumor	Breast	0	16.9485	2.4212	0	0	2.3377	2.3377	0	0	1035.98	0	181.591	5.2149	0	0	15.3084	0	0	0	0	1.8048	0	0	0	0	0	0	2.032e-06	0	9.0392	0	21.8691	2.6075	0	33.8971	0	7.0132	0	1.9481	0	0	0	9.3509	0	0	87.8813
TCGA-AC-A3EH-01A-22R-A22I-13	BRCA	tumor	Breast	0	0	10.9002	0	0	0	31.5731	23.4775	0	1723.03	0	436.01	46.9549	0	0	19.6908	0	0	0	0	5.4169	0	0	0	0	0	0	1.38e-09	9.2441	0	0	551.341	11.7387	0	81.3885	0	10.5244	0	5.2622	0	0	0	147.341	0	0	339.119
TCGA-AC-A3HN-01A-11R-A214-13	BRCA	tumor	Breast	0	0	0	0	0	2.4371	2.4371	0	0	392.075	0	75.7227	2.7183	0	0	2.2798	2.3558	0	0	2.4371	0	0	0	0	0	0	0	1.4721	0	2.3558	0	61.5552	0	0	44.7605	0	9.7482	0	0	0	0	0	31.6817	0	0	54.969
TCGA-AC-A3OD-01A-11R-A21U-13	BRCA	tumor	Breast	0	9.1097	0	0	0	0	4.3978	0	0	211.921	0	209.524	0	0	0	4.1141	4.2512	0	0	4.3978	2.2636	0	0	0	0	0	0	0	2.0902	0	4.2512	139.879	0	0	55.2657	0	21.9889	0	2.1989	0	0	0	92.3539	0	0	51.9592
TCGA-AC-A3OD-01B-06R-A22P-13	BRCA	tumor	Breast	0	0	4.7467	0	0	0	4.5831	0	0	673.577	0	365.499	92.0137	0	0	4.2874	4.4303	0	0	0	0.5757	4.4303	0	0	0	0	0	0	0	4.4303	0	463.037	10.2237	0	62.0241	0	61.1029	0	0	0	0	0	288.733	0	0	196.902
TCGA-AC-A3QP-01A-11R-A22V-13	BRCA	tumor	Breast	0	0	0	0	0	0	4.0245	0	0	381.392	0	368.885	8.9776	0	0	1.8824	0	0	0	0	0.5178	0	0	0	0	0	0	1.8233	2.9385	0	0	161.887	0	0	118.654	0	6.0367	0	0	0	0	0	243.48	0	0	118.871
TCGA-AC-A3QQ-01A-11R-A22I-13	BRCA	tumor	Breast	0	0	0	0	4.4274	3.9694	19.847	0	0	449.387	0	135.669	4.4274	0	0	0	3.8371	0	0	7.9388	0	3.8371	0	0	0	3.8238	0	1.94e-28	6.9731	3.8371	0	404.751	4.4274	0	92.0902	0	0.04947	0	3.9694	0	0	0	87.3269	0	0	93.7956
TCGA-AC-A3QQ-01B-06R-A22P-13	BRCA	tumor	Breast	0	2.9434	5.8868	0	0	8.5257	5.6838	3.1698	0	1176.76	0	470.942	53.8866	0	0	10.6342	0	0	0	0	0.7314	0	0	0	0	0	0	0.0007251	3.1165	8.2415	0	545.001	15.849	0	57.6904	0	74.5996	0	3.7892	0	0	0	127.885	0	0	183.144
TCGA-AC-A3TM-01A-11R-A22I-13	BRCA	tumor	Breast	0	3.8529	0	0	0	0	7.4401	2.0747	0	445.16	0	154.117	4.1493	0	0	10.4402	0	0	0	5.5801	0.2336	0	0	0	0	0	0	3.12e-24	0	1.798	0	210.543	0	0	44.9507	0	1.86	0	1.86	0	0	0	126.482	0	0	137.849
TCGA-AC-A3TN-01A-11R-A22I-13	BRCA	tumor	Breast	0	0	0	0	0	0	5.3687	0	5.5604	413.822	0	150.131	5.9881	0	0	0	0	0	0	0	0	0	0	0	0	0	0	0	0	5.1897	0	190.848	0	0	72.6561	0	0	0	0	0	0	0	107.373	0	0	103.794
TCGA-AC-A3W5-01A-11R-A22I-13	BRCA	tumor	Breast	0	0	0	0	0	0	0	0	0	9.8934	0	153.347	5.898	0	0	4.9467	0	0	0	5.2878	0	0	0	0	0	0	0	0	0	0	0	390.789	5.898	0	76.6737	0	78.0582	0	0	0	0	0	111.045	0	0	516.838
TCGA-AC-A3W6-01A-12R-A22I-13	BRCA	tumor	Breast	0	0	0	0	0	0	2.3897	0	0	365.443	0	148.505	2.6655	0	0	2.2356	0	0	0	0	0.3002	2.3101	0	0	0	0	0	4.87e-15	0	0	0	55.889	2.6655	0	90.0931	0	4.7795	0	2.3897	0	0	0	31.0666	0	0	69.3024
TCGA-AC-A3W7-01A-11R-A22I-13	BRCA	tumor	Breast	0	0	0	0	0	0	0	0	0	544.454	0	112.353	5.7617	0	0	0	0	0	0	0	0	0	0	0	0	0	0	1.5602	0	0	0	82.1508	0	0	89.8827	0	20.6627	0	2.5828	0	0	0	72.3194	0	0	122.063
TCGA-AC-A3YI-01A-21R-A23A-13	BRCA	tumor	Breast	0	0	0	0	0	0	3.0477	3.3993	0	1541.11	0	126.26	3.3993	0	0	0	0	0	0	3.0477	0	0	0	0	0	0	0	6.89e-35	5.36e-12	2.9461	0	54.1697	0	0	64.8135	0	1.5238	0	0	0	0	0	36.5719	0	0	641.588
TCGA-AC-A3YJ-01A-11R-A22V-13	BRCA	tumor	Breast	0	0	0	0	0	0	0	4.5676	0	83.4554	0	258.723	18.2705	0	0	0	0	0	0	0	0	0	0	0	0	0	0	1.2369	5.61e-42	11.8758	0	294.98	4.5676	0	43.5447	0	6.1427	0	0	0	0	0	102.378	0	0	123.157
TCGA-AC-A5EH-01A-11R-A28I-13	BRCA	tumor	Breast	0	0	4.2159	0	0	0	8.141	0	0	489.97	0	177.067	4.5402	0	0	3.8079	0	0	0	4.0705	0.5113	3.9348	0	0	0	0	0	1.52e-08	0	3.9348	0	220.858	54.4823	0	251.829	0	0.0001035	0	2.0353	0	0	0	419.263	0	0	148.649
TCGA-AC-A5EI-01A-11R-A27U-13	BRCA	tumor	Breast	0	0	0	0	0	0	0	0	0	8217.46	0	1012.82	18.8057	0	0	165.611	0	0	0	8.4301	0	0	0	0	0	0	0	0.6797	0	0	0	220.815	0	0	1303.86	0	361.846	0	0	0	0	0	1146.5	0	0	226.364
TCGA-AC-A5XS-01A-11R-A29V-13	BRCA	tumor	Breast	0	2.0529	0	0	0	3.9642	1.9821	0	2.0529	369.287	0	396.208	17.6864	0	0	0	1.916	0	0	3.9642	0	0	0	0	0	0	0	3.69e-09	0.06811	24.9084	3.8321	98.2738	0	0	195.435	0	8.044e-05	0	2.9732	0	0	0	126.854	0	0	826.022
TCGA-AC-A5XU-01A-11R-A28I-13	BRCA	tumor	Breast	0	0	0	0	0	4.4119	8.8237	0	0	187.732	0	159.93	14.7627	0	0	4.1272	0	0	0	0	0	0	0	0	0	0	0	2.665	0	0	4.2648	276.524	0	0	162.062	0	291.112	0	0	0	0	0	216.181	0	0	559.162
TCGA-AC-A62V-01A-11R-A31S-13	BRCA	tumor	Breast	0	0	0	0	0	3.2773	81.9314	0	0	202.333	0	81.4632	25.5878	0	0	0	0	3.52	0	0	0	3.168	0	0	0	0	0	0.06031	0	15.8401	0	61.3164	14.6216	0	123.553	0	13.109	0	0	0	0	0	226.131	0	0	56.3202
TCGA-AC-A62X-01A-11R-A29V-13	BRCA	tumor	Breast	0	0	0	0	0	4.3795	48.1748	0	0	57.3577	0	231.333	14.6546	0	0	0	0	0	0	0	0	0	0	0	0	0	0	0	4.79e-30	0	0	290.885	0	0	71.9702	0	23.3029	0	0	0	0	0	232.115	0	0	258.717
TCGA-AC-A62Y-01A-11R-A29V-13	BRCA	tumor	Breast	0	0	0	0	0	0	3.5012	0	0	147.361	0	210.323	7.8104	0	0	3.2753	0	0	0	0	0	0	0	0	0	0	0	6.53e-09	0	6.769	0	55.6807	7.8104	0	40.6141	0	14.0049	0	7.0024	0	0	0	227.579	0	0	932.621
TCGA-AC-A6IV-01A-12R-A33A-13	BRCA	tumor	Breast	0	0	0	0	0	0	2.8029	0	0	159.944	0	113.217	3.1263	0	0	2.6221	0	0	0	0	0	0	0	0	0	0	0	0.8466	0	8.1284	0	86.5284	3.1263	0	70.4464	0	4.2044	0	0	0	0	0	33.6349	0	0	72.2527
TCGA-AC-A6IW-01A-12R-A33A-13	BRCA	tumor	Breast	0	0	0	0	0	0	0	0	0	46.2167	0	383.764	9.1841	0	0	0	0	0	0	0	0	0	0	0	0	0	0	0	0	7.9595	0	477.573	0	0	222.867	0	78.2231	0	0	0	0	0	312.892	0	0	459.885
TCGA-AC-A6IX-01A-12R-A32K-13	BRCA	tumor	Breast	0	0	0	0	0	3.141	9.423	0	3.2532	235.029	0	201.697	10.5103	0	0	2.9383	0	0	0	0	0.8083	3.0363	0	0	0	0	0	5.85e-09	0	6.0726	0	108.719	0	0	91.089	0	9.423	0	0	0	0	0	69.102	0	0	67.4733
TCGA-AC-A6NO-01A-12R-A33A-13	BRCA	tumor	Breast	0	4.4483	0	0	0	0	0	0	0	116.517	0	129.001	14.3715	0	0	4.0178	0	0	0	0	0	0	0	0	0	0	0	0	4.44e-15	0	0	241.07	0	0	53.9728	0	2.1475	0	0	0	0	0	103.078	0	0	59.9698
TCGA-AC-A7VB-01A-11R-A358-13	BRCA	tumor	Breast	0	0	2.9736	0	0	0	14.3555	0	5.9473	72.3868	0	154.629	6.4048	0	0	2.6859	2.7754	0	0	0	0	0	0	0	0	0	0	0	2.32e-10	16.6524	2.7754	456.597	3.2024	0	102.69	0	17.2256	0	0	0	0	0	132.07	0	0	181.943
TCGA-AC-A7VC-01A-11R-A358-13	BRCA	tumor	Breast	0	0	0	0	0	0	0	0	0	84.6318	0	274.703	0	0	0	7.0891	0	0	0	0	0	0	0	0	0	0	0	2.69e-15	0	0	0	251.663	4.2262	0	161.159	0	24.6285	0	5.6835	0	0	0	200.817	0	0	93.6024
TCGA-AN-A03X-01A-21R-A010-13	BRCA	tumor	Breast	0	0	0	0	0	0	30.0937	0	0	2493.91	0	561.032	33.566	0	0	28.1521	0	16.1614	0	0	0	0	0	0	0	0	0	0	4.4e-23	14.5453	0	1646.9	67.132	0	378.177	0	135.421	0	0	0	0	0	406.264	0	0	533.326
TCGA-AN-A03Y-01A-21R-A010-13	BRCA	tumor	Breast	0	0	14.3918	0	0	0	0	0	14.3918	167.259	0	431.755	15.4989	0	0	116.992	0	0	0	27.7911	0	26.8648	0	0	0	0	0	0	4.03e-23	13.4324	0	2495.82	30.9978	0	886.538	0	490.315	0	0	0	0	0	972.69	0	0	402.972
TCGA-AN-A041-01A-11R-A035-13	BRCA	tumor	Breast	0	0	0	0	0	0	14.0205	0	0	222.971	0	363.03	0	0	0	734.491	0	0	0	0	0	27.1062	0	0	0	0	0	2.61e-08	0	13.5531	0	590.216	15.6382	0	2290.48	0	364.532	0	0	0	0	0	182.266	0	0	1882.38
TCGA-AN-A046-01A-21R-A035-13	BRCA	tumor	Breast	0	0	0	0	0	0	21.6015	0	0	282.819	0	380.341	72.282	0	0	808.315	0	0	0	0	2.7133	0	0	0	0	0	0	0	0	0	0	525.405	144.564	0	4593.92	0	820.858	0	0	0	0	0	540.038	0	0	3132.22
TCGA-AN-A049-01A-21R-A010-13	BRCA	tumor	Breast	0	0	0	0	0	28.2812	14.1406	0	0	171.968	0	234.33	31.5445	0	0	92.5982	0	0	0	14.1406	1.7761	27.3385	0	0	0	0	0	0	6.7208	0	0	5860.15	31.5445	0	164.031	0	77.7768	0	0	0	0	0	1018.12	0	0	151.881
TCGA-AN-A04A-01A-21R-A035-13	BRCA	tumor	Breast	0	0	0	0	0	0	10.8922	0	0	122.274	0	282.03	12.149	0	0	570.611	0	0	0	0	0	0	0	0	0	0	0	0.0003031	6.76e-15	0	0	203.79	0	0	2969.22	0	258.442	0	27.2305	0	0	0	446.581	0	0	1041.21
TCGA-AN-A04C-01A-21R-A035-13	BRCA	tumor	Breast	0	0	0	0	0	14.2565	57.0259	0	0	160.035	0	679.219	15.9014	0	0	160.04	0	0	0	0	0	13.7813	0	0	0	0	0	0	0.05253	13.7813	13.7813	2587.32	63.6058	0	165.375	0	330.75	0	0	0	0	0	456.207	0	0	1194.38
TCGA-AN-A04D-01A-21R-A035-13	BRCA	tumor	Breast	0	0	0	0	0	0	23.9788	0	0	0	0	298.022	0	0	0	358.909	0	51.51	0	0	0	0	0	0	0	0	0	0	0	0	0	448.636	0	0	1483.49	0	1485.28	0	0	0	0	0	239.788	0	0	463.59
TCGA-AN-A0AJ-01A-11R-A010-13	BRCA	tumor	Breast	0	0	0	0	0	0	38.8301	14.4368	0	383.973	0	335.141	43.3105	0	0	12.1083	0	0	0	0	4.8773	0	0	0	0	0	0	0	13.6307	37.5358	12.5119	1416.67	28.8737	0	200.191	0	0.3226	0	0	0	0	0	543.622	0	0	347.554
TCGA-AN-A0AK-01A-21R-A010-13	BRCA	tumor	Breast	0	0	0	0	0	0	19.8241	22.1115	0	315.267	0	636.496	44.223	0	0	0	19.1633	0	0	0	0	0	0	0	0	19.0968	0	0	0	19.1633	0	2985.77	176.892	0	268.286	0	578	0	6.608	0	0	0	654.196	0	0	617.484
TCGA-AN-A0AL-01A-11R-A010-13	BRCA	tumor	Breast	0	0	0	0	0	0	0	0	0	233.669	0	1034.82	0	0	0	662.063	0	22.3572	0	0	0	60.3646	0	0	0	0	0	0	0	0	0	895.732	417.909	0	905.469	0	1203.39	0	0	0	0	0	187.338	0	0	849.575
TCGA-AN-A0AM-01A-11R-A035-13	BRCA	tumor	Breast	0	0	0	0	0	0	0	0	0	192.976	0	213.652	0	0	0	0	0	24.6184	0	0	0	0	0	0	0	0	0	0	0	0	0	428.836	0	0	44.3131	0	420.906	0	0	0	0	0	618.855	0	0	541.605
TCGA-AN-A0AR-01A-11R-A010-13	BRCA	tumor	Breast	0	0	0	0	0	0	0	0	0	154.558	0	376.46	18.4281	0	0	0	0	0	0	16.5217	0	15.971	0	0	0	0	0	0	0	0	0	3183.9	36.8562	0	31.942	0	1006.1	0	0	0	0	0	512.174	0	0	408.148
TCGA-AN-A0AS-01A-11R-A010-13	BRCA	tumor	Breast	0	0	0	0	0	6.4735	0	0	0	1173.99	0	1622.53	36.1021	0	0	769.09	6.2577	0	0	0	0	37.5462	0	0	0	0	0	2.15e-16	9.61e-24	0	0	1174.83	64.9837	0	375.461	0	181.257	0	0	0	0	0	537.298	0	0	938.654
TCGA-AN-A0AT-01A-11R-A035-13	BRCA	tumor	Breast	0	7.3054	0	0	0	7.0535	0	0	0	215.402	0	292.217	27.5359	0	0	13.1969	0	7.576	0	14.107	0	0	0	0	0	0	0	0	7.78e-20	13.6368	0	739.027	0	0	54.5472	0	142.979	0	1.7634	0	0	0	225.713	0	0	753.812
TCGA-AN-A0FD-01A-11R-A035-13	BRCA	tumor	Breast	0	0	0	0	0	0	19.4953	0	0	109.425	0	212.012	10.8724	0	0	109.425	0	0	0	0	0	0	0	0	0	0	0	14.7205	0	28.2682	0	401.226	21.7448	0	75.3819	0	74.7321	0	0	0	0	0	302.177	0	0	293.152
TCGA-AN-A0FF-01A-11R-A035-13	BRCA	tumor	Breast	0	0	15.1281	0	0	0	29.2128	16.2918	0	0.09261	0	211.793	0	0	0	40.9922	0	0	0	0	0	0	0	0	0	0	0	0	0	84.7172	0	341.602	48.8753	0	395.347	0	227.92	0	0	0	0	0	277.522	0	0	1521.77
TCGA-AN-A0FJ-01A-11R-A010-13	BRCA	tumor	Breast	0	0	0	0	0	0	11.9225	0	0	211.913	0	703.854	0	0	0	11.1533	0	0	0	0	0	23.0502	0	0	0	0	0	0	0	11.5251	11.5251	2264.12	146.28	0	126.776	0	199.302	0	0	0	0	0	345.753	0	0	3098.97
TCGA-AN-A0FK-01A-11R-A035-13	BRCA	tumor	Breast	0	18.7263	0	0	0	0	54.2418	0	0	1.0317	0	149.811	0	0	0	101.485	17.4779	0	0	0	0	0	0	0	0	0	0	0	0	0	0	321.368	40.3336	0	192.257	0	144.645	0	9.0403	0	0	0	180.806	0	0	174.779
TCGA-AN-A0FL-01A-11R-A035-13	BRCA	tumor	Breast	0	0	0	0	0	0	0	0	0	0	0	289.672	0	0	0	43.6065	0	0	0	0	0	0	0	0	0	0	0	0	0	0	0	174.426	207.969	0	510.681	0	66.5912	0	0	0	0	0	279.683	0	0	550.734
TCGA-AN-A0FN-01A-11R-A035-13	BRCA	tumor	Breast	0	0	0	0	0	0	0	0	0	722.351	0	378.827	45.3297	0	0	0	0	0	0	0	0	19.6429	0	0	0	0	0	6.1374	0	0	0	152.074	90.6594	0	392.858	0	1.91e-07	0	0	0	0	0	386.084	0	0	632.937
TCGA-AN-A0FS-01A-11R-A035-13	BRCA	tumor	Breast	0	0	11.1838	0	0	0	0	0	0	171.71	0	324.329	12.0441	0	0	0	0	0	0	0	0	0	0	0	0	0	0	1.473e-06	9.4845	0	0	80.8118	0	0	156.573	0	21.5963	0	0	0	0	0	97.1831	0	0	429.126
TCGA-AN-A0FT-01A-11R-A035-13	BRCA	tumor	Breast	0	0	0	0	20.6314	0	0	0	0	121.126	0	459.785	61.8942	0	0	17.3037	0	0	0	0	0	17.8805	0	0	0	0	0	5.5867	2.7477	0	0	830.58	185.683	0	143.044	0	213.798	0	0	0	0	0	147.97	0	0	8721.73
TCGA-AN-A0FV-01A-11R-A010-13	BRCA	tumor	Breast	0	0	0	0	0	0	0	0	0	1004.57	0	516.867	0	0	0	4812.12	0	0	0	0	0	0	0	0	0	0	0	6.59e-19	16.859	0	0	879.827	21.4087	0	1502.89	0	260.49	0	0	0	0	0	364.686	0	0	309.236
TCGA-AN-A0FW-01A-11R-A035-13	BRCA	tumor	Breast	0	0	0	0	0	0	0	0	0	179.741	0	568.57	15.3077	0	0	0	0	0	0	0	0	0	0	0	0	0	0	6.0288	0	0	0	269.612	61.2307	0	318.399	0	273.775	0	0	0	0	0	219.586	0	0	869.702
TCGA-AN-A0FX-01A-11R-A035-13	BRCA	tumor	Breast	0	0	0	0	0	0	0	0	0	366.183	0	574.341	54.5754	0	0	0	0	0	0	0	0	15.7662	0	0	0	0	0	2.07e-29	1.69e-14	0	0	122.061	36.3836	0	851.376	0	33.3629	0	0	0	0	0	293.578	0	0	875.901
TCGA-AN-A0FY-01A-11R-A035-13	BRCA	tumor	Breast	0	0	0	0	0	0	18.0574	0	0	168.924	0	504.962	20.1409	0	0	16.8924	0	0	0	0	0	17.4555	0	0	0	0	0	5.4539	0	0	0	337.848	60.4228	0	279.288	0	135.43	0	0	0	0	0	216.689	0	0	989.144
TCGA-AN-A0FZ-01A-11R-A035-13	BRCA	tumor	Breast	0	0	0	0	0	0	23.069	0	0	21.5807	0	573.429	77.1924	0	0	0	0	0	0	0	0	0	0	0	0	0	0	0	0	0	0	302.129	0	0	334.5	0	0.2875	0	0	0	0	0	415.242	0	0	346.889
TCGA-AN-A0G0-01A-11R-A035-13	BRCA	tumor	Breast	0	0	0	0	0	0	0	0	0	273.707	0	208.335	0	0	0	0	0	0	0	18.2865	0	17.6769	0	0	0	0	0	0.01588	40.815	0	0	15122.3	61.1894	0	194.446	0	155.435	0	0	0	0	0	438.875	0	0	785.641
TCGA-AN-A0XL-01A-11R-A10I-13	BRCA	tumor	Breast	0	0	8.0135	0	0	0	0	0	0	528.13	0	200.339	0	0	0	0	0	0	0	15.4744	0	0	0	0	0	7.4534	0	2.3369	0	0	7.4793	542.854	17.26	0	104.71	0	27.0803	0	0	0	0	0	185.693	0	0	299.173
TCGA-AN-A0XN-01A-21R-A108-13	BRCA	tumor	Breast	0	0	0	0	0	0	0	0	0	557.752	0	844.352	13.5717	0	0	34.1481	0	0	0	0	0	11.7621	0	0	0	0	0	2.41e-09	37.3842	0	0	933.381	67.8584	0	588.106	0	229.455	0	6.0838	0	0	0	766.566	0	0	1045.52
TCGA-AN-A0XO-01A-11R-A108-13	BRCA	tumor	Breast	0	0	0	0	0	0	0	0	16.3007	1192.58	0	798.735	35.1092	0	0	14.7232	0	0	0	0	0	0	0	0	0	0	0	1.401e-05	36.8416	0	0	765.608	17.5546	0	486.848	0	0.01556	0	0	0	0	0	1133.18	0	0	625.464
TCGA-AN-A0XP-01A-11R-A108-13	BRCA	tumor	Breast	0	0	0	0	0	0	0	0	0	788.505	0	901.649	30.8256	0	0	0	0	0	0	0	0	0	0	0	0	0	0	2.22e-10	12.1374	13.3578	0	982.442	46.2384	0	627.815	0	164.751	0	6.9092	0	0	0	718.556	0	0	831.15
TCGA-AN-A0XR-01A-11R-A108-13	BRCA	tumor	Breast	0	0	0	0	0	0	0	0	0	567.685	0	684.378	30.0826	0	0	0	0	0	0	0	0	0	0	0	0	0	0	0	3.39e-29	0	0	719.07	45.1238	0	899.468	0	188.773	0	0	0	0	0	916.999	0	0	420.042
TCGA-AN-A0XS-01A-22R-A108-13	BRCA	tumor	Breast	0	0	0	0	0	12.1985	24.397	0	0	433.637	0	871.758	54.4241	0	0	0	0	0	0	0	0	23.5838	0	0	0	0	0	0	10.7146	0	0	1004.21	108.848	0	825.433	0	2.3584	0	0	0	0	0	3220.41	0	0	694.412
TCGA-AN-A0XT-01A-11R-A108-13	BRCA	tumor	Breast	0	0	0	0	0	0	7.5999	0	0	220.398	0	1660.85	0	0	0	7.1096	0	0	0	0	0	0	0	0	0	0	0	5.39e-15	3.6121	7.3466	0	440.796	0	0	1366.47	0	5.8478	0	0	0	0	0	835.992	0	0	81.6288
TCGA-AN-A0XU-01A-11R-A108-13	BRCA	tumor	Breast	0	0	0	0	0	0	0	0	0	595.882	0	999.014	20.2993	0	0	17.0252	0	78.1898	0	0	0	17.5927	0	0	0	0	0	3.05e-23	15.9855	0	0	1702.52	40.5985	0	1688.9	0	427.293	0	0	0	0	0	4240.45	0	0	1075.11
TCGA-AN-A0XV-01A-11R-A108-13	BRCA	tumor	Breast	0	0	0	0	0	0	0	0	0	598.359	0	1144.27	51.8857	0	0	10.8793	0	0	0	0	0	0	0	0	0	0	0	30.6521	0.006371	11.2419	0	913.858	12.9714	0	1630.08	0	470.945	0	0	0	0	0	1697.92	0	0	1286.57
TCGA-AN-A0XW-01A-11R-A108-13	BRCA	tumor	Breast	0	0	0	0	0	0	0	0	0	752.152	0	380.681	0	0	0	64.4702	0	0	0	0	0	0	0	0	0	0	0	0	10.0888	0	0	1095.99	51.2455	0	954.875	0	101.735	0	0	0	0	0	470.929	0	0	653.855
TCGA-AO-A03L-01A-41R-A057-13	BRCA	tumor	Breast	0	0	0	0	0	0	25.8924	28.88	0	1584.95	0	509.525	72.1999	0	0	36.3329	0	0	0	0	0	0	0	0	0	0	0	5.6871	3.79e-23	12.5147	0	2833.96	43.32	0	500.586	0	232.709	0	6.4731	0	0	0	504.902	0	0	375.44
TCGA-AO-A03M-01B-11R-A10I-13	BRCA	tumor	Breast	0	0	0	0	0	0	0	0	0	400.12	0	469.299	42.1166	0	0	0	0	0	0	0	1.5809	0	0	0	0	12.1248	0	0	0	0	0	3732.53	42.1166	0	109.503	0	0.0004491	0	0	0	0	0	176.212	0	0	216.302
TCGA-AO-A03N-01B-11R-A10I-13	BRCA	tumor	Breast	0	15.3906	0	0	0	0	59.4397	0	15.3906	1251.08	0	369.375	16.5745	0	0	27.8024	0	0	0	0	0	0	0	0	0	0	0	0	7.0626	14.3646	0	1695.95	82.8726	0	344.75	0	0.000194	0	0	0	0	0	89.1595	0	0	574.584
TCGA-AO-A03O-01A-11R-A010-13	BRCA	tumor	Breast	0	0	0	0	0	0	0	0	0	200.45	0	405.364	10.394	0	0	17.435	9.0081	0	0	0	0	0	0	0	0	8.9768	0	0	0	54.0486	0	1604.02	124.727	0	207.186	0	214.232	0	0	0	0	0	484.573	0	0	670.603
TCGA-AO-A03R-01A-21R-A035-13	BRCA	tumor	Breast	0	0	14.7446	0	15.8788	28.4723	14.2361	0	14.7446	133.177	0	560.293	63.515	0	0	439.483	0	0	0	0	0	0	0	0	0	0	0	1.267e-05	0.115	13.7616	27.5232	292.989	79.3938	0	2518.37	0	970.904	0	0	0	0	0	469.792	0	0	1253.83
TCGA-AO-A03T-01A-21R-A035-13	BRCA	tumor	Breast	0	0	18.1777	0	0	0	0	0	18.1777	1100.04	0	599.865	39.152	0	0	1067.21	0	18.851	0	0	0	0	0	0	0	0	0	2.6e-09	3.73e-11	0	0	377.627	19.576	0	2205.56	0	462.705	0	8.7754	0	0	0	280.814	0	0	904.846
TCGA-AO-A03U-01B-21R-A10I-13	BRCA	tumor	Breast	0	0	0	0	0	0	0	0	0	329.247	0	268.705	20.6696	0	0	17.3358	17.9137	0	0	0	0	0	0	0	0	0	0	0	0	0	0	1404.2	82.6784	0	143.309	0	51.8879	0	0	0	0	0	426.222	0	0	278.657
TCGA-AO-A03V-01A-11R-A114-13	BRCA	tumor	Breast	0	0	0	0	0	4.4479	0	0	0	507.347	0	474.495	0	0	0	33.2875	0	0	0	0	0.5587	0	0	0	0	0	0	8.29e-09	0	0	0	2966.75	124.028	0	60.1949	0	14.8263	0	0	0	0	0	435.894	0	0	253.201
TCGA-AO-A0J2-01A-11R-A035-13	BRCA	tumor	Breast	0	0	10.0482	0	10.8212	9.7017	9.7017	0	0	281.35	0	381.833	10.8212	0	0	27.2275	0	0	0	0	0	9.3784	0	0	0	0	0	0	8.5215	0	46.8917	1070.95	0	0	75.0268	0	33.9561	0	0	0	0	0	174.631	0	0	864.892
TCGA-AO-A0J3-01A-11R-A035-13	BRCA	tumor	Breast	0	0	0	0	0	7.9929	47.9577	17.8304	0	0.05068	0	182.125	0	0	0	0	0	0	0	0	0	0	0	0	0	0	0	0	0	54.0856	0	643.046	8.9152	0	301.334	0	7.9929	0	0	0	0	0	63.9436	0	0	171.7
TCGA-AO-A0J4-01A-11R-A035-13	BRCA	tumor	Breast	0	0	27.7684	0	0	0	13.4054	14.9522	13.8842	213.171	0	624.79	0	0	0	0	0	0	0	0	0	12.9586	0	0	0	0	0	0	8.31e-15	0	0	2370.17	29.9045	0	181.42	0	80.4416	0	13.4054	0	0	0	442.38	0	0	1670.22
TCGA-AO-A0J5-01A-11R-A035-13	BRCA	tumor	Breast	0	0	5.6924	0	0	0	0	0	0	921.833	0	170.773	6.1303	0	0	10.2831	0	0	0	0	0	5.3129	0	0	0	0	0	1.66	9.12e-09	0	0	1475.63	30.6516	0	138.136	0	23.8166	0	0	0	0	0	109.923	0	0	188.904
TCGA-AO-A0J6-01A-11R-A035-13	BRCA	tumor	Breast	0	0	0	0	0	20.8222	0	0	0	0.5281	0	409.751	69.6743	0	0	0	0	0	0	20.8222	0	0	0	0	0	0	0	0	1.29e-14	0	20.1281	1441.43	23.2248	0	221.409	0	2.4736	0	0	0	0	0	249.866	0	0	603.844
TCGA-AO-A0J7-01A-11R-A035-13	BRCA	tumor	Breast	0	0	0	0	0	0	17.9868	20.0622	0	245.158	0	344.64	0	0	0	0	0	0	0	0	0	8.6936	0	0	0	0	0	2.7163	5.58e-15	0	0	2725.87	20.0622	0	34.7745	0	77.9428	0	0	0	0	0	206.848	0	0	511.958
TCGA-AO-A0J8-01A-21R-A035-13	BRCA	tumor	Breast	0	0	0	0	0	0	26.3244	0	0	345.466	0	363.527	48.9364	0	0	0	0	0	0	0	0	0	0	0	0	0	0	0	0	16.9646	0	615.651	9.7873	0	144.199	0	1.0424	0	0	0	0	0	157.946	0	0	320.443
TCGA-AO-A0J9-01A-11R-A035-13	BRCA	tumor	Breast	0	0	0	0	0	0	0	0	0	593.662	0	184.175	9.4449	0	0	23.7646	0	0	0	0	0	0	0	0	0	0	0	0	7.4377	8.1856	0	768.387	56.6693	0	155.526	0	46.5731	0	0	0	0	0	127.017	0	0	281.947
TCGA-AO-A0JA-01A-11R-A057-13	BRCA	tumor	Breast	0	0	0	0	0	0	13.1687	14.6882	0	979.169	0	122.751	0	0	0	24.6382	0	0	0	0	0	0	0	0	0	0	0	3.9774	11.5667	0	0	739.147	14.6882	0	152.757	0	32.9218	0	0	0	0	0	171.193	0	0	183.874
TCGA-AO-A0JB-01A-11R-A057-13	BRCA	tumor	Breast	0	0	0	0	0	0	25.7899	43.1485	0	372.214	0	854.752	0	0	0	24.1261	37.3954	0	0	12.895	1.6197	12.4651	0	0	0	0	0	0	3.14e-13	0	12.4651	2267.85	14.3828	0	37.3954	0	193.425	0	0	0	0	0	245.004	0	0	983.36
TCGA-AO-A0JC-01A-11R-A057-13	BRCA	tumor	Breast	0	0	0	0	0	0	0	0	0	888.597	0	1198.04	92.1571	0	0	170.045	0	0	0	0	0	0	0	0	0	0	0	3.08e-08	0	0	0	4761.25	18.4314	0	3082.96	0	297.445	0	0	0	0	0	1487.23	0	0	816.444
TCGA-AO-A0JD-01A-11R-A057-13	BRCA	tumor	Breast	0	0	0	0	0	12.5317	37.595	0	0	773.226	0	376.398	27.9553	0	0	35.1696	12.114	0	0	25.0634	0	0	0	0	0	0	0	1.7e-09	0	0	0	3892.1	111.821	0	290.735	0	286.704	0	4.1772	0	0	0	451.14	0	0	632.618
TCGA-AO-A0JE-01A-11R-A057-13	BRCA	tumor	Breast	0	0	0	0	0	0	0	0	0	875.185	0	340.476	69.8412	0	0	1786.58	0	0	0	0	0	0	0	0	0	0	0	2.31e-11	0	0	0	8903.63	0	0	2057.99	0	375.698	0	7.827	0	0	0	610.509	0	0	201.764
TCGA-AO-A0JF-01A-11R-A057-13	BRCA	tumor	Breast	0	0	0	0	0	0	0	0	0	1682.6	0	163.922	0	0	0	353.063	0	0	0	0	0	0	0	0	0	0	0	0.01471	0	0	0	569.456	13.5793	0	200.069	0	36.5238	0	12.1746	0	0	0	170.444	0	0	261.528
TCGA-AO-A0JG-01A-31R-A085-13	BRCA	tumor	Breast	0	0	0	0	0	0	0	35.2174	0	411.328	0	234.364	0	0	0	0	0	0	0	0	0	0	0	0	0	0	0	3.73e-15	4.6222	25.4348	0	679.356	5.8696	0	162.783	0	1.24e-08	0	0	0	0	0	247.332	0	0	276.957
TCGA-AO-A0JI-01A-21R-A057-13	BRCA	tumor	Breast	0	0	11.5958	0	24.9755	11.1959	33.5878	0	0	221.195	0	104.362	12.4878	0	0	10.4736	0	0	0	0	0	0	0	0	0	0	0	0	5.3212	0	0	293.261	0	0	140.695	0	5.598	0	0	0	0	0	67.1756	0	0	156.328
TCGA-AO-A0JJ-01A-11R-A057-13	BRCA	tumor	Breast	0	0	0	0	0	0	0	35.2253	0	704.431	0	327.092	26.419	0	0	51.7016	7.6321	0	0	0	0	0	0	0	0	0	0	0	0	0	0	768.138	26.419	0	190.804	0	49.3458	0	0	0	0	0	142.116	0	0	93.2818
TCGA-AO-A0JL-01A-11R-A057-13	BRCA	tumor	Breast	0	0	0	0	0	17.4068	17.4068	0	0	170.131	0	775.222	0	0	0	32.5675	0	0	0	0	0	0	0	0	0	0	0	0	1.8e-14	0	16.8265	12050	116.491	0	168.265	0	87.0338	0	0	0	0	0	382.949	0	0	1439.6
TCGA-AO-A0JM-01A-21R-A057-13	BRCA	tumor	Breast	0	0	10.0222	0	0	9.6766	0	10.7931	0	540.929	0	260.577	10.7931	0	0	81.4707	0	0	0	0	0	0	0	0	0	0	0	0	4.5991	0	0	3295.04	10.7931	0	159.019	0	10.3979	0	0	0	0	0	212.885	0	0	1590.19
TCGA-AO-A124-01A-11R-A10I-13	BRCA	tumor	Breast	0	0	0	0	0	0	22.3151	0	0	146.128	0	323.569	0	0	0	0	0	0	0	0	0	21.5713	0	0	0	21.4964	0	0	3.31e-23	0	0	3507.07	174.229	0	21.5713	0	446.304	0	0	0	0	0	714.083	0	0	1222.37
TCGA-AO-A125-01A-11R-A10I-13	BRCA	tumor	Breast	0	0	14.0675	0	0	0	13.5824	15.1496	0	0	0	422.025	0	0	0	0	0	0	0	0	0	0	0	0	0	26.1682	0	0	0	0	0	1753.45	90.8978	0	91.9078	0	3.38e-09	0	0	0	0	0	380.308	0	0	568.953
TCGA-AO-A126-01A-11R-A10I-13	BRCA	tumor	Breast	0	0	0	0	0	0	0	0	0	420.859	0	762.907	0	0	0	28.7116	0	0	0	0	0	0	0	0	0	0	0	3.09	0	0	0	2134.23	91.288	0	296.686	0	37.5121	0	5.1153	0	0	0	531.989	0	0	395.582
TCGA-AO-A128-01A-11R-A10I-13	BRCA	tumor	Breast	0	0	0	0	0	0	0	0	0	1118.07	0	412.501	42.7146	0	0	21.4951	0	0	0	0	0	22.2116	0	0	0	0	0	4.6266	6.7274	0	0	537.377	34.1717	0	103.654	0	15.3183	0	0	0	0	0	99.5692	0	0	213.889
TCGA-AO-A129-01A-21R-A10I-13	BRCA	tumor	Breast	0	0	0	0	0	18.1851	0	0	0	247.861	0	866.388	40.5667	0	0	0	0	0	0	0	0	0	0	0	0	0	0	0.01579	0	17.5789	0	2143.49	20.2833	0	87.8944	0	154.573	0	0	0	0	0	872.883	0	0	996.137
TCGA-AO-A12A-01A-21R-A114-13	BRCA	tumor	Breast	0	0	0	0	0	0	27.9314	0	0	489.895	0	325.451	7.7886	0	0	6.5323	0	0	0	20.9485	0	0	0	0	0	0	0	1.17e-23	7.17e-14	6.7501	0	4311.35	62.3085	0	182.252	0	27.9314	0	0	0	0	0	914.753	0	0	390.005
TCGA-AO-A12B-01A-11R-A10I-13	BRCA	tumor	Breast	0	0	0	0	0	0	15.644	0	0	0.09919	0	1069.38	122.143	0	0	0	0	0	0	0	0	0	0	0	0	0	0	0	0	0	0	1419.57	157.042	0	680.514	0	93.864	0	0	0	0	0	1329.74	0	0	302.451
TCGA-AO-A12C-01A-11R-A10I-13	BRCA	tumor	Breast	0	0	0	0	0	0	30.6652	0	0	725.701	0	539.927	0	0	0	0	0	0	0	0	0	0	0	0	0	0	0	0	6.34e-15	0	0	1157.03	79.8081	0	128.453	0	7.21e-08	0	0	0	0	0	194.213	0	0	373.283
TCGA-AO-A12D-01A-11R-A114-13	BRCA	tumor	Breast	0	0	0	0	0	36.7244	0	0	0	331.932	0	266.252	27.3079	0	0	57.2585	11.8334	0	0	0	0	0	0	0	0	0	0	0	0	0	0	5118.91	95.5776	0	236.668	0	115.823	0	6.1207	0	0	0	183.622	0	0	368.151
TCGA-AO-A12E-01A-11R-A10I-13	BRCA	tumor	Breast	0	0	0	0	0	0	0	0	0	499.552	0	327.494	0	0	0	14.79	0	0	0	0	0	0	0	0	0	0	0	0.01373	27.6705	0	0	414.121	0	0	137.547	0	0.197	0	0	0	0	0	110.67	0	0	305.661
TCGA-AO-A12F-01A-11R-A114-13	BRCA	tumor	Breast	0	0	0	0	0	23.3034	15.5356	0	0	181.666	0	386.171	25.9923	0	0	7.2667	7.5089	0	0	0	0	0	0	0	0	0	0	0	8.49e-30	0	0	5377.33	225.267	0	52.5622	0	228.453	0	3.8839	0	0	0	233.034	0	0	1326.57
TCGA-AO-A12G-01A-11R-A10I-13	BRCA	tumor	Breast	0	0	0	0	13.6541	12.2416	0	0	12.6788	206.092	0	570.545	0	0	0	0	0	0	0	0	0	11.8335	0	0	0	23.5849	0	0	0	0	0	1465.83	122.887	0	130.169	0	48.9663	0	12.2416	0	0	0	293.798	0	0	197.225
TCGA-AO-A12H-01A-11R-A114-13	BRCA	tumor	Breast	0	0	0	0	5.27	0	14.1746	0	0	136.868	0	254.467	21.0801	0	0	4.42	0	0	0	0	0.5935	0	0	0	0	0	0	0	2.93e-15	4.5674	4.5674	1476.29	89.5906	0	82.2125	0	23.6243	0	0	0	0	0	226.793	0	0	192.844
TCGA-AO-A1KO-01A-31R-A13P-13	BRCA	tumor	Breast	0	0	0	0	0	0	0	0	0	4287.21	0	313.428	49.3957	0	0	27.6191	0	0	0	7.381	0	0	0	0	0	0	0	1.45e-11	6.4831	0	0	1774.53	98.7915	0	185.508	0	78.7298	0	0	0	0	0	620.002	0	0	483.59
TCGA-AO-A1KP-01A-11R-A13P-13	BRCA	tumor	Breast	0	0	0	0	0	0	9.7898	0	0	701.676	0	253.486	21.8388	0	0	73.2657	0	0	0	9.7898	1.2297	9.4635	0	0	0	0	0	0	6.07e-15	9.4635	0	1566.05	32.7582	0	113.562	0	0.7577	0	0	0	0	0	606.969	0	0	757.079
TCGA-AO-A1KQ-01A-11R-A13P-13	BRCA	tumor	Breast	0	0	0	0	0	0	32.9725	0	0	400.985	0	341.501	18.3885	0	0	0	0	0	0	0	0	15.9367	0	0	0	0	0	4.9794	28.9614	31.8734	0	863.668	55.1656	0	79.6836	0	181.345	0	0	0	0	0	1005.66	0	0	619.762
TCGA-AO-A1KR-01A-12R-A143-13	BRCA	tumor	Breast	0	0	0	0	0	14.3485	0	0	0	362.343	0	475.549	32.0081	0	0	40.2683	0	0	0	0	0	27.7404	0	0	0	0	0	0	13.6391	0	0	3328.84	208.053	0	166.442	0	305.543	0	0	0	0	0	703.075	0	0	1171.26
TCGA-AO-A1KS-01A-11R-A13P-13	BRCA	tumor	Breast	0	18.2126	0	0	0	0	8.7923	0	0	164.496	0	364.253	19.6136	0	0	0	0	0	0	8.7923	0	0	0	0	0	0	0	0	0	50.9954	0	2245.44	88.2612	0	348.468	0	180.242	0	0	0	0	0	334.108	0	0	302.195
TCGA-AO-A1KT-01A-11R-A13P-13	BRCA	tumor	Breast	0	0	0	0	0	0	0	0	0	484.888	0	444.005	18.7513	0	0	0	0	0	0	8.4058	0	16.2512	0	0	0	8.0974	0	0	0.003286	0	0	1100.89	46.8784	0	138.135	0	42.0286	0	0	0	0	0	176.521	0	0	2889.1
TCGA-AQ-A04H-01B-11R-A10I-13	BRCA	tumor	Breast	0	0	0	0	0	0	11.22	0	0	146.946	0	232.415	0	0	0	0	0	0	0	0	0	0	0	0	0	0	0	7.96e-15	0	10.846	0	1354	37.544	0	0	0	1.271e-05	0	0	0	0	0	78.5402	0	0	216.921
TCGA-AQ-A04J-01A-02R-A035-13	BRCA	tumor	Breast	0	0	0	0	0	13.5304	13.5304	0	0	75.9449	0	518.505	45.2748	0	0	63.2874	0	0	0	0	0	39.2382	0	0	0	0	0	8.1732	0	0	0	177.205	45.2748	0	222.35	0	270.259	0	0	0	0	0	338.26	0	0	944.623
TCGA-AQ-A04L-01B-21R-A10I-13	BRCA	tumor	Breast	0	0	0	0	0	0	0	0	0	125.179	0	473.534	0	0	0	0	0	0	0	11.1513	0	0	0	0	0	0	0	0	9.7948	0	0	1877.74	49.7522	0	53.8982	0	44.6054	0	0	0	0	0	758.292	0	0	359.321
TCGA-AQ-A0Y5-01A-11R-A14L-13	BRCA	tumor	Breast	0	0	0	0	0	0	0	0	0	1917.7	0	188.34	0	0	0	0	0	0	0	0	0	0	0	0	0	15.9249	0	4.993	1.81e-29	0	0	479.411	0	0	111.862	0	0	0	0	0	0	0	82.657	0	0	142.048
TCGA-AQ-A1H2-01A-11R-A13P-13	BRCA	tumor	Breast	0	0	6.9886	0	0	0	6.7476	0	0	166.816	0	635.963	22.5786	0	0	6.3123	0	0	0	0	0	0	0	0	0	0	0	0	0	0	0	2625.91	52.6833	0	358.749	0	60.7286	0	3.3738	0	0	0	1457.49	0	0	927.673
TCGA-AQ-A1H3-01A-31R-A13P-13	BRCA	tumor	Breast	0	0	0	0	0	0	4.6828	10.4461	0	614.879	0	295.849	20.8923	0	0	4.3806	0	0	0	14.0482	0	0	0	0	0	4.5109	0	8.73e-09	0	4.5267	0	867.366	31.3384	0	81.4798	0	11.7069	0	0	0	0	0	238.82	0	0	301.777
TCGA-AQ-A54N-01A-11R-A25Z-13	BRCA	tumor	Breast	0	0	0	0	0	7.0016	0	0	0	0.04439	0	1609.87	31.2379	0	0	0	0	22.5607	0	0	0	0	0	0	0	0	0	0	0	13.5364	0	609.139	62.4758	0	3539.77	0	172.036	0	0	0	0	0	1596.36	0	0	556.497
TCGA-AQ-A54O-01A-11R-A25Z-13	BRCA	tumor	Breast	0	0	9.7283	0	0	0	28.1785	10.4766	4.8641	803.797	0	1031.2	31.4298	0	0	17.5737	0	5.0443	0	0	0	0	0	0	0	0	0	2.03e-07	3.91e-12	40.8588	0	123.016	41.9065	0	803.556	0	178.755	0	0	0	0	0	615.23	0	0	317.791
TCGA-AQ-A7U7-01A-22R-A358-13	BRCA	tumor	Breast	0	0	2.9239	0	0	0	2.8231	3.1488	0	372.108	0	90.6419	6.2977	0	0	7.9229	0	0	0	0	0	0	0	0	0	0	0	3.85e-07	0	16.374	0	89.793	3.1488	0	152.824	0	20.7028	0	0	0	0	0	70.5777	0	0	97.0312
TCGA-AR-A0TP-01A-11R-A085-13	BRCA	tumor	Breast	0	11.2666	0	0	0	10.8781	0	0	0	101.763	0	563.329	12.1332	0	0	10.1763	0	0	0	0	0	0	0	0	0	0	0	0	1.39e-14	0	0	1862.26	24.2665	0	283.918	0	4.6106	0	0	0	0	0	717.954	0	0	864.606
TCGA-AR-A0TQ-01A-11R-A085-13	BRCA	tumor	Breast	0	11.8905	0	0	0	0	22.961	0	0	774.545	0	202.139	12.8052	0	0	10.7398	0	0	0	11.4805	0	0	0	0	0	0	0	6.9349	0	11.0978	0	1041.76	12.8052	0	321.836	0	45.922	0	0	0	0	0	241.09	0	0	406.92
TCGA-AR-A0TR-01A-11R-A085-13	BRCA	tumor	Breast	0	0	0	0	0	0	0	0	0	0.1991	0	463.558	26.2746	0	0	0	0	0	0	0	0	0	0	0	0	0	0	0	0	7.5904	0	2313.86	0	0	159.399	0	0.01235	0	0	0	0	0	306.234	0	0	506.029
TCGA-AR-A0TS-01A-11R-A114-13	BRCA	tumor	Breast	0	0	0	0	0	0	0	15.7393	0	303.612	0	569.989	78.6966	0	0	171.609	0	0	0	0	1.7724	0	0	0	0	0	0	0	6.7067	0	0	3498.19	110.175	0	818.445	0	225.636	0	7.0556	0	0	0	1001.89	0	0	772.976
TCGA-AR-A0TT-01A-31R-A085-13	BRCA	tumor	Breast	0	0	0	0	0	0	0	15.5663	0	138.958	0	346.907	15.5663	0	0	0	0	0	0	0	0	0	0	0	0	0	0	0	1.43e-13	0	0	8094.5	46.699	0	566.615	0	104.67	0	0	0	0	0	572.198	0	0	734.501
TCGA-AR-A0TV-01A-21R-A085-13	BRCA	tumor	Breast	0	0	0	0	0	0	0	0	0	1.8043	0	659.648	30.2293	0	0	0	0	0	0	0	0	0	0	0	0	0	0	0	0	0	0	4018.55	30.2293	0	628.77	0	0.1689	0	0	0	0	0	433.635	0	0	392.982
TCGA-AR-A0TX-01A-11R-A085-13	BRCA	tumor	Breast	0	0	0	0	0	0	10.1064	0	0	454.933	0	303.554	22.5451	0	0	9.4544	0	0	0	10.1064	0	0	0	0	0	0	0	6.1049	0	0	0	1106.16	11.2726	0	175.852	0	30.3193	0	0	0	0	0	282.98	0	0	542.753
TCGA-AR-A0TY-01A-12R-A114-13	BRCA	tumor	Breast	0	0	0	0	0	0	58.1503	27.7971	0	567.034	0	249.512	0	0	0	23.3137	0	0	0	8.3072	1.0434	0	0	0	0	16.0048	0	0	0	24.0908	0	2082.69	83.3913	0	120.454	0	219.821	0	0	0	0	0	249.215	0	0	294.443
TCGA-AR-A0TZ-01A-12R-A085-13	BRCA	tumor	Breast	0	9.3145	9.3145	0	0	0	0	0	0	344.587	0	158.347	20.062	0	0	0	0	0	0	0	0	0	0	0	0	0	0	1.09e-07	15.7985	0	0	1791.99	20.062	0	356.435	0	26.98	0	0	0	0	0	116.913	0	0	463.656
TCGA-AR-A0U2-01A-11R-A108-13	BRCA	tumor	Breast	0	0	0	0	0	0	33.3962	0	0	577.969	0	899.311	74.4991	0	0	109.346	0	17.935	0	50.0942	0	0	0	0	0	0	0	0.004225	0	0	0	1468.35	37.2496	0	6731	0	432.166	0	0	0	0	0	935.093	0	0	340.765
TCGA-AR-A0U3-01A-11R-A108-13	BRCA	tumor	Breast	0	0	0	0	0	0	0	0	0	170.277	0	579.029	14.5016	0	0	0	0	27.929	0	0	0	0	0	0	0	0	0	3.9269	11.4198	0	0	973.012	58.0065	0	1256.81	0	234.035	0	0	0	0	0	3029.34	0	0	349.113
TCGA-AR-A0U4-01A-11R-A108-13	BRCA	tumor	Breast	0	0	0	0	0	0	0	0	0	230.955	0	1160.49	63.5468	0	0	0	0	0	0	0	0	0	0	0	0	0	0	11.4718	0	18.358	0	1101.48	148.276	0	917.898	0	664.687	0	0	0	0	0	1823.14	0	0	652.728
TCGA-AR-A1AH-01A-11R-A12C-13	BRCA	tumor	Breast	0	0	0	0	0	0	11.0573	0	0	72.4075	0	1007.79	24.6663	0	0	20.6879	0	35.6291	0	0	0	10.6887	0	0	0	0	0	3.3397	38.8487	42.7549	0	1096.46	24.6663	0	384.794	0	79.1023	0	0	0	0	0	1017.27	0	0	546.313
TCGA-AR-A1AI-01A-11R-A12O-13	BRCA	tumor	Breast	0	17.834	17.834	0	0	17.219	0	0	0	152.745	0	142.672	38.4117	0	0	48.3244	0	0	0	0	2.1628	16.6451	0	0	0	0	0	0	8.1839	0	0	1836.33	38.4117	0	199.741	0	393.943	0	0	0	0	0	447.695	0	0	554.836
TCGA-AR-A1AJ-01A-21R-A12O-13	BRCA	tumor	Breast	0	0	0	0	0	0	0	0	0	569.484	0	440.35	21.5556	0	0	253.104	0	0	0	0	0	37.363	0	0	0	18.6166	0	3.6e-08	0	9.3407	0	2160.43	64.6667	0	924.734	0	200.021	0	4.8314	0	0	0	1082.24	0	0	913.318
TCGA-AR-A1AK-01A-21R-A12O-13	BRCA	tumor	Breast	0	0	13.1831	0	0	0	0	0	0	372.845	0	369.126	9.4648	0	0	95.2584	0	0	0	4.2428	0	4.1014	0	0	0	0	0	8.34e-12	0.1177	12.3042	4.1014	1341.56	52.0563	0	520.878	0	668.19	0	4.95	0	0	0	369.126	0	0	1640.56
TCGA-AR-A1AL-01A-21R-A12O-13	BRCA	tumor	Breast	0	0	0	0	0	0	0	0	0	920.173	0	214.798	25.7024	0	0	7.1856	0	0	0	7.6812	0	0	0	0	0	0	0	2.32	3.6507	0	0	510.178	42.8373	0	118.802	0	1.81e-08	0	3.8406	0	0	0	307.246	0	0	321.755
TCGA-AR-A1AM-01A-41R-A22I-13	BRCA	tumor	Breast	0	0	0	0	0	0	0	0	0	611.002	0	223.693	16.06	0	0	3.3674	0	0	0	3.5997	0	0	0	0	0	0	0	4.56e-30	0	3.4797	0	97.6552	4.015	0	118.309	0	0	0	1.7998	0	0	0	125.988	0	0	61.8608
TCGA-AR-A1AN-01A-11R-A12O-13	BRCA	tumor	Breast	0	0	0	0	0	9.4857	0	0	0	2591.1	0	294.734	21.1604	0	0	35.4949	0	0	0	0	0	0	0	0	0	0	0	9.5e-30	19.2136	0	9.1695	1002.73	52.901	0	55.0171	0	15.4007	0	0	0	0	0	142.286	0	0	275.085
TCGA-AR-A1AO-01A-11R-A12O-13	BRCA	tumor	Breast	0	0	0	0	0	0	0	0	10.3482	672.943	0	310.446	22.2884	0	0	112.161	0	0	0	0	0	0	0	0	0	0	0	1.27e-29	0	9.6583	0	560.805	22.2884	0	241.458	0	233.562	0	0	0	0	0	279.758	0	0	1062.41
TCGA-AR-A1AP-01A-11R-A12O-13	BRCA	tumor	Breast	0	0	0	0	0	0	0	0	13.2314	406.331	0	264.627	42.7475	0	0	71.7054	0	0	0	12.7751	1.6046	0	0	0	0	0	0	0	0	0	0	609.496	0	0	568.066	0	102.201	0	0	0	0	0	396.028	0	0	315.592
TCGA-AR-A1AQ-01A-11R-A12O-13	BRCA	tumor	Breast	0	0	0	0	0	0	0	0	0	0.8666	0	364.027	43.5588	0	0	36.5332	0	0	0	0	0	18.8755	0	0	0	0	0	0	0	18.8755	0	2374.66	43.5588	0	188.755	0	316.325	0	0	0	0	0	644.37	0	0	859.883
TCGA-AR-A1AR-01A-31R-A136-13	BRCA	tumor	Breast	0	0	0	0	29.4573	0	0	0	0	169.145	0	156.304	54.7064	0	0	21.1767	47.4122	0	0	0	0.04062	18.2355	0	0	0	0	0	1.1395	1.7932	3.6471	47.4122	765.889	96.7882	0	25.5296	0	421.35	0	0	0	0	0	1577.05	0	0	2524.6
TCGA-AR-A1AS-01A-11R-A12O-13	BRCA	tumor	Breast	0	0	0	0	0	0	13.2361	0	0	222.878	0	233.049	0	0	0	12.3821	0	0	0	0	3.3251	0	0	0	0	38.2513	0	0	0	0	0	1324.89	29.5266	0	115.154	0	132.361	0	6.618	0	0	0	344.137	0	0	511.794
TCGA-AR-A1AT-01A-11R-A12O-13	BRCA	tumor	Breast	0	0	0	0	0	0	0	7.6291	7.0842	134.361	0	375.462	7.6291	0	0	83.182	0	0	0	0	0	0	0	0	0	0	0	4.1317	0	0	0	4088.71	61.0329	0	323.983	0	321.475	0	6.8399	0	0	0	567.712	0	0	675.883
TCGA-AR-A1AU-01A-11R-A12O-13	BRCA	tumor	Breast	0	0	0	0	17.4205	0	0	0	5.392	613.65	0	404.404	34.8409	0	0	131.496	0	0	0	0	0	5.0326	0	0	0	0	0	1.94e-08	5.583	0	0	1198.08	29.0341	0	337.183	0	632.716	0	0	0	0	0	437.314	0	0	2024.22
TCGA-AR-A1AV-01A-21R-A12O-13	BRCA	tumor	Breast	0	0	0	0	0	0	9.7429	10.8671	0	308.963	0	171.544	0	0	0	9.1143	0	0	0	9.7429	0	28.2544	0	0	0	0	0	0	0	0	0	1749.95	195.607	0	37.6725	0	0.01533	0	4.8714	0	0	0	331.258	0	0	366.26
TCGA-AR-A1AW-01A-21R-A12O-13	BRCA	tumor	Breast	0	0	0	0	0	0	0	0	0	330.144	0	354.649	140.711	0	0	0	0	0	0	0	0	17.4214	0	0	0	0	0	0	0	0	0	3523.61	221.117	0	87.1068	0	252.253	0	0	0	0	0	1009.24	0	0	1064.64
TCGA-AR-A1AX-01A-11R-A12O-13	BRCA	tumor	Breast	0	13.1096	0	0	0	0	0	0	0	357.696	0	91.7669	14.118	0	0	23.6818	0	0	0	0	0	0	0	0	0	0	0	0	0	12.2356	0	165.772	0	0	159.063	0	101.26	0	18.9863	0	0	0	215.178	0	0	27.1902
TCGA-AR-A1AY-01A-21R-A12O-13	BRCA	tumor	Breast	0	12.4848	0	0	0	0	0	0	0	225.524	0	249.695	0	0	0	22.5531	0	12.9472	0	0	1.5141	0	0	0	0	0	0	0	21.1757	0	0	1612.55	0	0	372.879	0	289.12	0	0	0	0	0	397.791	0	0	258.943
TCGA-AR-A24H-01A-11R-A168-13	BRCA	tumor	Breast	0	0	3.2621	0	7.026	6.2992	3.1496	21.078	0	120.801	0	414.282	7.026	0	0	5.8928	0	6.7658	0	3.1496	0	15.223	0	0	0	0	0	0	3.48e-30	12.1784	0	6196.24	38.6429	0	39.5797	0	296.061	0	0	0	0	0	362.202	0	0	696.874
TCGA-AR-A24K-01A-11R-A168-13	BRCA	tumor	Breast	0	5.9829	0	0	0	5.7766	0	0	0	515.397	0	436.753	6.4431	0	0	0	0	0	0	11.5532	0	0	0	0	0	0	0	0	0	0	0	1286.13	0	0	39.0884	0	11.5532	0	0	0	0	0	283.054	0	0	86.8631
TCGA-AR-A24L-01A-11R-A168-13	BRCA	tumor	Breast	0	9.371	0	0	0	0	9.0479	0	0	551.593	0	290.501	10.0919	0	0	0	0	0	0	9.0479	0	0	0	0	0	0	0	6.42e-15	5.61e-15	0	0	1083.41	40.3674	0	201.164	0	0.00245	0	0	0	0	0	190.005	0	0	291.542
TCGA-AR-A24M-01A-11R-A168-13	BRCA	tumor	Breast	0	5.6954	0	0	0	0	0	6.1335	0	491.304	0	159.47	0	0	0	20.5768	0	0	0	5.499	0	0	0	0	0	0	0	3.3217	0	5.3157	0	967.111	30.6674	0	116.945	0	16.4969	0	0	0	0	0	236.456	0	0	147.658
TCGA-AR-A24N-01A-11R-A168-13	BRCA	tumor	Breast	0	0	0	0	0	0	0	0	0	781.861	0	342.452	18.4397	0	0	46.3968	0	0	0	0	0	0	0	0	0	0	0	0	1.17e-10	7.9906	0	2111.05	73.7589	0	263.688	0	173.588	0	0	0	0	0	371.974	0	0	559.339
TCGA-AR-A24O-01A-11R-A168-13	BRCA	tumor	Breast	0	0	10.5202	0	0	0	0	11.3295	0	1215.5	0	526.011	22.6589	0	0	28.5064	0	0	0	0	0	0	0	0	0	0	0	7.21e-15	0	0	0	1197.27	33.9884	0	373.117	0	30.4724	0	0	0	0	0	660.234	0	0	338.206
TCGA-AR-A24P-01A-11R-A168-13	BRCA	tumor	Breast	0	27.4905	0	0	0	0	0	0	0	1237	0	549.811	29.6052	0	0	24.8302	0	0	0	0	0	0	0	0	0	0	0	0	0	0	0	3563.13	14.8026	0	141.118	0	158.228	0	0	0	0	0	424.682	0	0	955.042
TCGA-AR-A24Q-01A-12R-A168-13	BRCA	tumor	Breast	0	11.8373	0	0	0	0	0	0	0	899.984	0	591.866	25.4958	0	0	10.6918	0	0	0	22.8583	0	11.0482	0	0	0	0	0	8.11e-15	0	0	0	2084.9	203.966	0	408.782	0	137.15	0	0	0	0	0	765.753	0	0	859.302
TCGA-AR-A24S-01A-11R-A168-13	BRCA	tumor	Breast	0	0	0	0	0	0	10.5797	0	0	514.59	0	865.644	11.8004	0	0	9.8971	0	0	0	0	0	10.227	0	0	0	0	0	0	1.16e-29	0	10.227	3602.55	35.4012	0	296.583	0	527.893	0	5.2898	0	0	0	454.926	0	0	590.894
TCGA-AR-A24T-01A-11R-A168-13	BRCA	tumor	Breast	0	0	0	0	0	0	0	0	0	1216.58	0	140.151	0	0	0	12.6588	0	0	0	0	0	0	0	0	0	0	0	8.9165	0	0	0	455.718	0	0	156.969	0	30.4466	0	3.383	0	0	0	135.318	0	0	116.274
TCGA-AR-A24U-01A-11R-A168-13	BRCA	tumor	Breast	0	0	0	0	0	0	0	0	0	548.321	0	349.059	40.6389	0	0	42.6053	0	0	0	0	1.1441	0	0	0	0	0	0	6.46e-15	1.78e-34	0	0	2914.2	81.2777	0	193.712	0	173.065	0	9.1087	0	0	0	391.674	0	0	841.375
TCGA-AR-A24V-01A-21R-A168-13	BRCA	tumor	Breast	0	0	7.2413	0	0	6.9916	0	0	0	2045	0	362.064	23.3949	0	0	32.7026	0	0	0	6.9916	0	0	0	0	0	0	0	4.96e-15	1.01e-23	6.7585	0	2943.23	85.7814	0	175.722	0	108.37	0	0	0	0	0	391.529	0	0	585.74
TCGA-AR-A24W-01A-11R-A168-13	BRCA	tumor	Breast	0	0	0	0	0	0	0	0	0	1090.43	0	387.298	0	0	0	45.6284	0	0	0	0	0	0	0	0	0	0	0	0	19.0176	0	0	1809.92	0	0	455.777	0	97.5503	0	0	0	0	0	276.392	0	0	384.18
TCGA-AR-A24X-01A-11R-A168-13	BRCA	tumor	Breast	0	0	0	0	0	0	8.1999	0	0	398.873	0	365.189	9.1461	0	0	46.0254	0	0	0	0	0	0	0	0	0	0	0	5.82e-15	8.48e-15	0	0	2408.66	45.7303	0	158.532	0	319.649	0	0	0	0	0	516.595	0	0	1955.23
TCGA-AR-A24Z-01A-11R-A168-13	BRCA	tumor	Breast	0	0	1.8695	0	0	7.2202	19.8555	8.0533	0	153.187	0	355.208	4.0266	0	0	6.7544	0	0	0	5.4151	0	1.7449	0	0	0	3.4776	0	0	2.62e-24	113.417	0	4684.16	12.0799	0	118.652	0	163.311	0	0	0	0	0	218.411	0	0	184.182
TCGA-AR-A250-01A-31R-A168-13	BRCA	tumor	Breast	0	0	8.8069	0	0	0	17.0065	9.4844	0	381.647	0	343.47	18.9688	0	0	15.9093	0	0	0	0	0	0	0	0	0	0	0	0	0	0	0	2338.67	189.688	0	106.857	0	0.005606	0	0	0	0	0	93.5356	0	0	283.126
TCGA-AR-A251-01A-12R-A168-13	BRCA	tumor	Breast	0	0	0	0	20.8359	12.4537	3.1134	0	0	200.966	0	167.68	0	0	0	29.1255	12.0385	3.344	0	0	1.5642	12.0385	0	0	0	0	0	0	0.07001	0	30.0964	2231.01	38.1992	0	42.1349	0	249.123	0	0	0	0	0	769.014	0	0	1661.99
TCGA-AR-A252-01A-11R-A168-13	BRCA	tumor	Breast	0	7.204	0	0	0	0	6.9556	0	0	605.085	0	453.85	31.0325	0	0	26.0272	0	0	0	0	0	0	0	0	0	0	0	2.1008	1.1e-13	0	0	4105.8	62.065	0	517.725	0	0.8107	0	6.9556	0	0	0	486.889	0	0	1150.5
TCGA-AR-A254-01A-21R-A168-13	BRCA	tumor	Breast	0	0	0	0	3.2657	2.9278	2.9278	3.2657	9.0972	364.272	0	321.435	6.5313	0	0	5.4779	0	0	0	2.9278	0	5.6605	0	0	0	0	0	0	4.48e-27	33.963	0	5064.31	22.8597	0	161.324	0	166.75	0	1.4639	0	0	0	582.64	0	0	462.274
TCGA-AR-A255-01A-11R-A168-13	BRCA	tumor	Breast	0	0	2.7441	0	2.9551	2.6494	5.2989	0	0	716.167	0	307.333	20.6859	0	0	19.828	2.5611	0	0	2.6494	0.3328	5.1222	0	0	0	0	0	6.72e-20	3.03e-07	17.9278	0	10902.9	65.0128	0	179.278	0	277.136	0	1.3247	0	0	0	378.868	0	0	1272.02
TCGA-AR-A256-01A-11R-A168-13	BRCA	tumor	Breast	0	0	0	0	0	16.198	0	0	5.5922	95.9299	0	369.082	6.0223	0	0	5.051	10.4387	0	0	0	0.6782	0	0	0	0	5.2012	0	0	9.5347	0	20.8774	3242.73	96.3572	0	5.2193	0	706.065	0	0	0	0	0	183.577	0	0	388.551
TCGA-AR-A2LE-01A-11R-A17X-13	BRCA	tumor	Breast	0	0	0	0	0	0	0	0	0	653.21	0	80.3382	0	0	0	0	0	0	0	0	0.7495	0	0	0	0	0	0	0	0	5.7679	0	106.054	6.6552	0	11.5357	0	0	0	0	0	0	0	95.4682	0	0	51.27
TCGA-AR-A2LH-01A-31R-A18L-13	BRCA	tumor	Breast	0	0	0	0	0	0	0	0	0	248.234	0	85.847	0	0	0	0	0	0	0	16.5774	0	0	0	0	0	0	0	0	0	0	8.0124	23.2618	0	0	8.0124	0	0	0	0	0	0	0	0	0	0	204.761
TCGA-AR-A2LJ-01A-12R-A19V-13	BRCA	tumor	Breast	0	12.5099	0	0	6.7361	0	3.0196	0	0	2710.88	0	428.464	3.3681	0	0	22.5985	0	0	0	9.0589	2.7199	0	0	0	0	0	0	7.65e-30	5.06e-09	2.919	0	42.3723	0	0	46.7037	0	9.0589	0	1.0065	0	0	0	66.4319	0	0	113.516
TCGA-AR-A2LK-01A-11R-A17X-13	BRCA	tumor	Breast	0	6.194	18.5821	0	0	5.9804	11.9609	6.6705	0	372.109	0	123.88	0	0	0	0	0	0	0	0	0.7512	0	0	0	0	0	0	0	0	11.5622	0	201.406	26.6819	0	11.5622	0	2.9902	0	0	0	0	0	41.863	0	0	96.3514
TCGA-AR-A2LL-01A-11R-A17X-13	BRCA	tumor	Breast	0	5.4254	0	0	0	5.2384	5.2384	0	0	379.917	0	97.6581	0	0	0	4.9004	0	0	0	31.4302	0	0	0	0	0	0	0	0	0	10.1275	0	245.02	35.0568	0	45.5738	0	4.65e-15	0	0	0	0	0	73.3371	0	0	174.418
TCGA-AR-A2LM-01A-11R-A17X-13	BRCA	tumor	Breast	0	5.1242	0	0	0	0	4.9475	0	0	1115.88	0	102.483	0	0	0	18.5131	0	0	0	0	0.6214	0	0	0	0	0	0	0	5.12e-15	0	0	18.5131	0	0	23.9127	0	2.4737	0	2.4737	0	0	0	44.5271	0	0	69.0812
TCGA-AR-A2LN-01A-21R-A18L-13	BRCA	tumor	Breast	0	0	0	0	0	0	0	0	0	667.293	0	73.6634	2.9381	0	0	9.857	0	0	0	0	0.6779	0	0	0	0	0	0	0.7956	1.252	0	0	2.4643	0	0	30.5567	0	5.2684	0	2.6342	0	0	0	23.7078	0	0	73.5624
TCGA-AR-A2LO-01A-31R-A18L-13	BRCA	tumor	Breast	0	0	0	0	0	0	4.132	0	0	314.621	0	112.696	1.5363	0	0	2.577	0	0	0	2.7547	0.1772	0	0	0	0	0	0	0.832	8.54e-16	3.9943	0	16.7503	0	0	47.9316	0	2.7547	0	1.8365	0	0	0	28.9242	0	0	137.581
TCGA-AR-A2LQ-01A-22R-A18L-13	BRCA	tumor	Breast	0	0	0	0	0	0	0	0	0	1155.04	0	72.7796	10.1133	0	0	8.4821	0	0	0	0	0	0	0	0	0	0	0	4.23e-09	3.76e-09	0	0	19.0848	0	0	13.1473	0	1.1334	0	1.1334	0	0	0	24.9345	0	0	124.169
TCGA-AR-A2LR-01A-12R-A18L-13	BRCA	tumor	Breast	0	0	3.6036	0	0	0	0	0	0	418.747	0	100.901	7.7616	0	0	16.2744	0	7.4742	0	3.4794	0.4477	0	0	0	0	0	0	1.0509	0	6.7267	0	35.8036	0	0	20.1802	0	19.1364	0	1.7397	0	0	0	10.4381	0	0	373.708
TCGA-AR-A5QM-01A-11R-A27U-13	BRCA	tumor	Breast	0	4.5814	0	0	0	0	0	0	4.5814	343.054	0	581.833	44.404	0	0	4.138	0	0	0	0	0	0	0	0	0	0	0	0.000853	4.57e-15	4.2759	0	24.828	4.9338	0	1428.16	0	19.1681	0	2.2117	0	0	0	181.359	0	0	190.042
TCGA-AR-A5QN-01A-12R-A28I-13	BRCA	tumor	Breast	0	0	8.5	0	0	0	13.6782	0	2.8333	228.694	0	138.834	3.0513	0	0	0	0	0	0	2.7357	0	0	0	0	0	0	0	0	3.02e-30	60.8225	0	107.484	3.0513	0	87.2671	0	5.4713	0	1.3678	0	0	0	227.059	0	0	631.732
TCGA-AR-A5QP-01A-11R-A28I-13	BRCA	tumor	Breast	0	0	0	0	0	0	2.6735	0	0	295.06	0	229.83	26.8383	0	0	0	2.5844	0	0	2.6735	0	2.5844	0	0	0	0	0	8.483e-05	2.3483	5.1689	0	60.0255	5.9641	0	193.832	0	22.4578	0	1.3368	0	0	0	221.905	0	0	456.583
TCGA-AR-A5QQ-01A-11R-A28I-13	BRCA	tumor	Breast	0	0	12.4404	0	0	0	12.0114	0	0	183.259	0	205.266	0	0	0	5.6182	0	0	0	0	0	0	0	0	0	0	0	3.6278	0.0007026	5.8055	5.8055	106.747	0	0	92.8883	0	0.1548	0	3.0029	0	0	0	348.331	0	0	354.782
TCGA-B6-A0I1-01A-11R-A21U-13	BRCA	tumor	Breast	0	9.9038	0	0	0	0	0	0	0	392.73	0	544.708	10.6656	0	0	17.8907	0	0	0	0	2.4609	9.2435	0	0	0	0	0	0	4.5448	0	0	769.301	31.9969	0	18.4871	0	149.961	0	0	0	0	0	229.495	0	0	1448.15
TCGA-B6-A0I2-01A-11R-A035-13	BRCA	tumor	Breast	0	0	0	0	0	0	16.4401	0	0	107.656	0	800.282	0	0	0	0	0	0	0	0	0	15.8921	0	0	0	0	0	0	0	0	0	3183.55	0	0	31.7843	0	0.08286	0	0	0	0	0	822.007	0	0	900.554
TCGA-B6-A0I5-01A-11R-A035-13	BRCA	tumor	Breast	0	8.7123	0	0	0	0	25.2357	0	0	477.156	0	583.727	9.3825	0	0	0	0	0	0	0	0	16.263	0	0	0	0	0	2.5407	0	0	0	2132.55	56.2951	0	187.025	0	16.8238	0	8.4119	0	0	0	353.3	0	0	831.221
TCGA-B6-A0I6-01A-11R-A035-13	BRCA	tumor	Breast	0	0	0	0	0	0	0	0	0	349.569	0	565.965	0	0	0	0	0	0	0	9.5868	0	0	0	0	0	0	0	0	1.09e-29	0	0	1578.42	21.386	0	46.3363	0	55.1282	0	0	0	0	0	239.671	0	0	339.8
TCGA-B6-A0I8-01A-11R-A035-13	BRCA	tumor	Breast	0	0	0	0	0	0	0	0	0	606.207	0	214.049	52.3896	0	0	8.7879	0	0	0	0	0	0	0	0	0	0	0	6.66e-15	0	0	0	1362.13	20.9558	0	118.051	0	28.182	0	0	0	0	0	253.638	0	0	343.055
TCGA-B6-A0I9-01A-11R-A035-13	BRCA	tumor	Breast	0	0	0	0	0	12.4148	0	0	0	301.926	0	270.023	0	0	0	0	0	0	0	0	0	0	0	0	0	0	0	3.7497	0	12.001	0	1951.13	13.8473	0	24.002	0	74.489	0	0	0	0	0	173.808	0	0	520.044
TCGA-B6-A0IA-01A-11R-A035-13	BRCA	tumor	Breast	0	0	0	0	0	0	0	8.432	7.8298	296.93	0	187.914	8.432	0	0	21.2161	0	0	0	0	0	7.3078	0	0	0	0	0	0	2.195e-06	14.6155	14.6155	1527.56	16.8641	0	43.8466	0	3.1008	0	0	0	0	0	98.2769	0	0	1201.72
TCGA-B6-A0IB-01A-11R-A035-13	BRCA	tumor	Breast	0	12.0583	12.0583	0	0	0	11.6425	0	0	606.54	0	277.341	0	0	0	0	0	0	0	0	0	11.2544	0	0	0	0	0	0	0	0	0	729.723	38.9577	0	180.071	0	0.002811	0	0	0	0	0	186.28	0	0	325.128
TCGA-B6-A0IC-01A-11R-A035-13	BRCA	tumor	Breast	0	0	0	0	0	27.573	0	0	0	0.1748	0	528.319	0	0	0	0	0	0	0	13.7865	0	0	0	0	0	0	0	0	6.5525	0	0	2785.77	30.7546	0	533.079	0	110.223	0	0	0	0	0	317.09	0	0	488.656
TCGA-B6-A0IE-01A-11R-A035-13	BRCA	tumor	Breast	0	0	0	0	0	0	0	0	0	336.245	0	722.645	7.8609	0	0	13.1861	0	7.5698	0	0	0	13.6256	0	0	0	0	0	0	1.57e-29	27.2513	0	1193.34	31.4438	0	401.956	0	112.764	0	3.5239	0	0	0	211.432	0	0	355.78
TCGA-B6-A0IG-01A-11R-A035-13	BRCA	tumor	Breast	0	0	10.689	0	0	0	10.3205	11.5113	0	366.728	0	128.269	23.0226	0	0	0	0	0	0	0	0	0	0	0	0	0	0	0	0.001068	0	0	743.406	23.0226	0	99.7644	0	46.4421	0	0	0	0	0	154.807	0	0	775.946
TCGA-B6-A0IH-01A-11R-A114-13	BRCA	tumor	Breast	0	5.3915	0	0	0	0	0	0	0	1172.94	0	215.659	5.8062	0	0	4.8697	0	0	0	5.2056	1.3077	0	0	0	0	0	0	0	2.4741	10.0641	0	472.364	11.6124	0	40.2564	0	10.4111	0	0	0	0	0	255.073	0	0	167.735
TCGA-B6-A0IJ-01A-11R-A035-13	BRCA	tumor	Breast	0	0	0	0	0	0	0	0	0	131.564	0	1121.58	31.373	0	0	0	13.595	0	0	0	0	0	0	0	0	0	0	0	24.7058	0	0	3025.98	47.0595	0	54.3798	0	0.6589	0	0	0	0	0	337.53	0	0	589.115
TCGA-B6-A0IK-01A-12R-A057-13	BRCA	tumor	Breast	0	0	0	0	0	0	0	17.2052	0	785.906	0	375.441	0	0	0	36.0753	7.4556	0	0	0	0	7.4556	0	0	0	0	0	0	0	0	0	678.216	34.4103	0	380.234	0	30.8506	0	0	0	0	0	131.115	0	0	240.235
TCGA-B6-A0IM-01A-11R-A035-13	BRCA	tumor	Breast	0	0	0	0	0	0	0	0	0	356.637	0	257.11	0	0	0	0	0	0	0	0	0	0	0	0	0	0	0	0	0	8.5703	0	2571.1	29.6666	0	299.962	0	70.8822	0	4.4329	0	0	0	195.049	0	0	438.039
TCGA-B6-A0IN-01A-11R-A035-13	BRCA	tumor	Breast	0	0	9.3149	0	0	0	0	0	0	284.176	0	419.171	0	0	0	0	0	0	0	0	1.1297	8.6939	0	0	0	0	0	0	7.8996	0	0	1009.62	30.0943	0	208.654	0	94.4339	0	0	0	0	0	179.874	0	0	888.711
TCGA-B6-A0IO-01A-11R-A035-13	BRCA	tumor	Breast	0	0	0	0	0	7.5328	7.5328	16.804	0	518.041	0	444.707	16.804	0	0	0	0	0	0	0	0	0	0	0	0	0	0	0	3.34e-11	0	0	1923.79	16.804	0	356.806	0	3.0898	0	3.7664	0	0	0	195.854	0	0	1504.9
TCGA-B6-A0IP-01A-11R-A035-13	BRCA	tumor	Breast	0	0	0	0	0	0	0	0	0	669.863	0	302.774	22.4872	0	0	0	0	0	0	10.0805	0	0	0	0	0	0	0	0	0	0	0	895.862	11.2436	0	243.612	0	50.4021	0	5.0402	0	0	0	151.207	0	0	303.161
TCGA-B6-A0IQ-01A-11R-A035-13	BRCA	tumor	Breast	0	19.3346	0	0	0	0	0	0	19.3346	296.855	0	541.37	0	0	0	0	0	0	0	0	0	0	0	0	0	0	0	0	3.44e-29	0	18.0457	1973.38	62.4658	0	234.594	0	214.681	0	0	0	0	0	672.045	0	0	1042.64
TCGA-B6-A0RE-01A-11R-A057-13	BRCA	tumor	Breast	0	0	0	0	0	0	18.1228	0	0	921.242	0	807.114	0	0	0	508.609	17.5188	0	0	0	0	0	0	0	0	0	0	0.0005043	15.9182	17.5188	0	9612.71	20.2139	0	210.225	0	504.851	0	0	0	0	0	199.351	0	0	486.632
TCGA-B6-A0RG-01A-11R-A057-13	BRCA	tumor	Breast	0	0	0	0	0	15.5809	15.5809	0	0	349.816	0	145.236	0	0	0	0	0	0	0	0	1.957	0	0	0	0	0	0	4.7059	0	0	0	1180.63	0	0	105.431	0	0.02451	0	0	0	0	0	155.809	0	0	83.6752
TCGA-B6-A0RH-01A-21R-A114-13	BRCA	tumor	Breast	0	4.8638	4.8638	0	5.238	4.6961	23.4806	0	0	1054.65	0	403.698	5.238	0	0	52.7177	0	0	0	0	0.5899	0	0	0	0	0	0	5.95e-30	1.05e-29	0	4.5396	2258.07	78.5696	0	49.9354	0	51.4373	0	3.9134	0	0	0	211.325	0	0	307.683
TCGA-B6-A0RI-01A-11R-A057-13	BRCA	tumor	Breast	0	17.1504	0	0	0	0	0	0	0	732.042	0	343.008	18.4696	0	0	123.925	0	0	0	16.559	0	0	0	0	0	0	0	0.01438	7.8702	0	0	3160.1	0	0	160.07	0	145.719	0	0	0	0	0	231.826	0	0	248.998
TCGA-B6-A0RL-01A-11R-A085-13	BRCA	tumor	Breast	0	0	0	0	0	0	11.4294	0	0	491.516	0	331.454	0	0	0	0	0	0	0	0	0	11.0485	0	0	0	0	0	0	2.24e-34	11.0485	0	759.136	25.4964	0	187.824	0	34.2883	0	0	0	0	0	274.306	0	0	626.079
TCGA-B6-A0RM-01A-11R-A085-13	BRCA	tumor	Breast	0	0	0	0	0	19.8077	0	0	0	94.3363	0	441.076	0	0	0	0	0	0	0	0	0	0	0	0	0	0	0	0	0	19.1475	0	1500.92	11.0466	0	248.917	0	44.5674	0	0	0	0	0	445.674	0	0	234.025
TCGA-B6-A0RN-01A-12R-A085-13	BRCA	tumor	Breast	0	0	0	0	0	0	6.3647	7.0991	0	853.723	0	243.903	0	0	0	11.9081	0	0	0	0	0	0	0	0	0	0	0	0	0	6.1525	0	839.521	0	0	123.05	0	0.0002271	0	0	0	0	0	311.869	0	0	239.265
TCGA-B6-A0RO-01A-22R-A085-13	BRCA	tumor	Breast	0	0	0	0	0	0	0	0	0	404.244	0	161.364	47.3937	0	0	0	0	0	0	0	0	0	0	0	0	0	0	0	0	13.6915	0	649.243	15.7979	0	212.219	0	28.3273	0	7.0818	0	0	0	99.1455	0	0	129.309
TCGA-B6-A0RP-01A-21R-A085-13	BRCA	tumor	Breast	0	6.5255	0	0	0	0	6.3005	0	0	700.59	0	437.207	14.0549	0	0	5.894	0	0	0	0	0	0	0	0	0	0	0	0	0	0	0	1744.62	21.0823	0	140.08	0	44.0934	0	3.1502	0	0	0	390.629	0	0	609.045
TCGA-B6-A0RQ-01A-11R-A114-13	BRCA	tumor	Breast	0	0	0	0	0	0	0	0	0	493.782	0	92.8002	0	0	0	0	0	0	0	0	0	17.3227	0	0	0	0	0	1.27e-14	0	0	0	385.57	0	0	103.936	0	17.92	0	0	0	0	0	125.44	0	0	96.2373
TCGA-B6-A0RS-01A-11R-A085-13	BRCA	tumor	Breast	0	0	0	0	0	11.3794	0	0	0	448.032	0	259.287	0	0	0	0	0	0	0	11.3794	0	0	0	0	0	0	0	1.61e-14	2.51e-19	0	0	1128.39	38.0771	0	110.001	0	83.4761	0	5.6897	0	0	0	170.691	0	0	1405.56
TCGA-B6-A0RT-01A-21R-A085-13	BRCA	tumor	Breast	0	0	0	0	17.7894	15.9491	0	0	0	652.154	0	792.898	53.3682	0	0	14.9201	0	0	0	0	0	15.4175	0	0	0	0	0	0	9.89e-15	15.4175	0	2834.82	71.1575	0	601.281	0	223.262	0	0	0	0	0	1244.03	0	0	1438.96
TCGA-B6-A0RU-01A-11R-A085-13	BRCA	tumor	Breast	0	0	0	0	0	0	0	0	0	1667.03	0	465.579	0	0	0	9.7796	0	0	0	0	0	10.1056	0	0	0	0	0	0.001583	1.52e-23	0	0	929.062	11.6603	0	282.956	0	191.975	0	5.227	0	0	0	229.989	0	0	1426.01
TCGA-B6-A0RV-01A-11R-A085-13	BRCA	tumor	Breast	0	0	0	0	0	0	0	0	0	1038.92	0	317.574	10.0589	0	0	8.4365	0	0	0	0	0	8.7177	0	0	0	0	0	3.9616	0	8.7177	0	1999.45	10.0589	0	374.862	0	27.055	0	9.0183	0	0	0	441.898	0	0	300.277
TCGA-B6-A0WS-01A-11R-A114-13	BRCA	tumor	Breast	0	0	0	0	0	5.0581	0	5.6417	0	848.069	0	382.428	16.9252	0	0	14.1953	0	0	0	0	0.6353	0	0	0	0	4.8725	0	0	0	14.6685	4.8895	1887.98	73.3424	0	78.2319	0	0.237	0	4.2151	0	0	0	369.241	0	0	249.908
TCGA-B6-A0WT-01A-11R-A108-13	BRCA	tumor	Breast	0	0	0	0	0	0	0	0	0	824.829	0	652.288	12.7721	0	0	32.1362	0	0	0	0	0	0	0	0	0	0	0	3.42e-38	10.0578	0	0	514.179	12.7721	0	708.425	0	0.1775	0	0	0	0	0	561.091	0	0	368.971
TCGA-B6-A0WV-01A-11R-A108-13	BRCA	tumor	Breast	0	16.6766	0	0	0	0	0	0	0	918.829	0	850.509	0	0	0	45.1883	0	17.2943	0	0	0	0	0	0	0	0	0	1.14e-14	0	15.5649	0	1732.22	71.8379	0	404.687	0	11.0864	0	0	0	0	0	1223.72	0	0	605.3
TCGA-B6-A0WW-01A-11R-A108-13	BRCA	tumor	Breast	0	0	0	0	0	0	13.2324	0	0	569.422	0	452.266	44.2778	0	0	37.1362	0	0	0	0	0	12.7914	0	0	0	0	0	2.47e-08	23.2454	0	0	482.771	0	0	537.237	0	1.0242	0	0	0	0	0	476.368	0	0	397.954
TCGA-B6-A0WX-01A-11R-A108-13	BRCA	tumor	Breast	0	0	0	0	0	0	9.5342	0	0	1159.48	0	483.861	0	0	0	26.7573	0	0	0	0	0	9.2164	0	0	0	0	0	6.76e-15	8.3744	0	0	321.088	31.9029	0	479.253	0	133.479	0	0	0	0	0	667.395	0	0	348.175
TCGA-B6-A0WY-01A-11R-A108-13	BRCA	tumor	Breast	0	0	0	0	0	0	0	0	0	1474.37	0	1299.21	0	0	0	20.0595	0	11.5156	0	10.7215	0	10.3641	0	0	0	0	0	9.7147	28.2516	41.4563	0	2136.34	23.9171	0	1523.52	0	361.694	0	0	0	0	0	1404.51	0	0	2429.8
TCGA-B6-A0WZ-01A-11R-A108-13	BRCA	tumor	Breast	0	0	0	0	0	0	0	0	0	784.848	0	425.641	19.0993	0	0	48.0562	0	0	0	0	0	0	0	0	0	0	0	7.622e-06	0	8.2764	0	400.469	47.7482	0	355.883	0	34.247	0	0	0	0	0	488.019	0	0	496.581
TCGA-B6-A0X0-01A-21R-A114-13	BRCA	tumor	Breast	0	27.189	0	0	0	0	0	0	0	442.041	0	299.079	0	0	0	0	0	0	0	0	0	0	0	0	0	0	0	7.9288	0	0	0	2111.97	29.2805	0	177.635	0	39.3772	0	0	0	0	0	918.801	0	0	394.744
TCGA-B6-A0X4-01A-11R-A108-13	BRCA	tumor	Breast	0	0	0	0	0	0	0	0	0	275.122	0	1307.24	13.6679	0	0	0	0	0	0	0	0	0	0	0	0	0	0	3.7011	32.2899	0	0	1696.59	68.3397	0	2072.97	0	17.5102	0	0	0	0	0	3504.65	0	0	710.733
TCGA-B6-A0X5-01A-21R-A108-13	BRCA	tumor	Breast	0	0	0	0	10.501	0	0	0	9.7509	149.724	0	789.826	0	0	0	17.6146	0	10.1121	0	0	0	9.1009	0	0	0	0	0	0	0.05941	0	0	775.043	31.503	0	2830.37	0	169.465	0	0	0	0	0	903.811	0	0	343.811
TCGA-B6-A0X7-01A-11R-A10I-13	BRCA	tumor	Breast	0	0	0	0	0	22.6314	0	0	0	1.0044	0	867.266	50.4853	0	0	0	0	0	0	0	0	0	0	0	0	0	0	0	0	0	0	2180.64	151.456	0	131.262	0	90.5254	0	11.3157	0	0	0	248.945	0	0	583.386
TCGA-B6-A1KC-01A-11R-A13P-13	BRCA	tumor	Breast	0	6.0746	0	0	6.5419	0	0	0	0	672.956	0	850.441	6.5419	0	0	21.9469	0	0	0	5.8651	0.7367	0	0	0	0	0	0	0	7.7168	34.0176	0	4290.61	45.793	0	357.185	0	58.8022	0	2.9325	0	0	0	205.279	0	0	554.361
TCGA-B6-A1KC-01B-11R-A156-13	BRCA	tumor	Breast	0	14.2718	7.1359	0	0	0	6.8898	0	7.1359	256.978	0	742.132	23.0544	0	0	0	0	7.4002	0	6.8898	0	0	0	0	0	0	0	4.89e-15	4.27e-15	0	0	1508.2	0	0	333.008	0	20.6695	0	0	0	0	0	48.2288	0	0	148.004
TCGA-B6-A1KF-01A-11R-A13P-13	BRCA	tumor	Breast	0	0	0	0	0	0	0	0	0	298.87	0	245.846	0	0	0	0	0	0	0	0	0	0	0	0	0	0	0	0	0	0	0	3251.51	0	0	49.1692	0	202.147	0	0	0	0	0	271.279	0	0	309.584
TCGA-B6-A1KI-01A-11R-A14L-13	BRCA	tumor	Breast	0	0	0	0	0	0	0	0	0	495.795	0	199.012	17.1456	0	0	0	0	0	0	0	0	0	0	0	0	0	0	6.7526	6.751	7.4298	0	1121.66	8.5728	0	66.8679	0	11.5289	0	0	0	0	0	184.463	0	0	272.425
TCGA-B6-A1KN-01A-11R-A13P-13	BRCA	tumor	Breast	0	12.2518	0	0	0	0	23.6587	0	0	453.712	0	281.792	26.3885	0	0	0	0	0	0	0	0	34.3051	0	0	0	0	0	8.39e-15	0.002014	11.435	0	2146.83	39.5828	0	182.96	0	82.8054	0	0	0	0	0	414.027	0	0	1435.73
TCGA-B6-A2IU-01A-32R-A18L-13	BRCA	tumor	Breast	0	0	0	0	0	0	0	0	0	556.419	0	125.834	0	0	0	12.9893	0	0	0	6.9426	1.34	0	0	0	0	0	0	6.47e-09	1.55e-23	0	0	19.484	0	0	26.8446	0	10.4139	0	0	0	0	0	17.3564	0	0	164.05
TCGA-B6-A3ZX-01A-11R-A23A-13	BRCA	tumor	Breast	0	0	6.7131	0	0	0	0	0	0	123.897	0	523.623	14.459	0	0	0	0	0	0	19.4449	0	0	0	0	0	0	0	0	0	0	0	1188.44	7.2295	0	350.872	0	16.2041	0	0	0	0	0	401.861	0	0	382.896
TCGA-B6-A400-01A-11R-A23A-13	BRCA	tumor	Breast	0	0	0	0	0	0	21.9275	0	0	671.686	0	195.311	14.6745	0	0	0	0	0	0	8.771	0	0	0	0	0	4.2246	0	1.3246	0	29.6752	0	512.82	4.8915	0	122.94	0	24.1202	0	0	0	0	0	65.7824	0	0	315.593
TCGA-B6-A401-01A-11R-A23A-13	BRCA	tumor	Breast	0	0	0	0	0	4.2307	12.692	4.7188	13.1453	1283.12	0	306.723	23.5941	0	0	0	0	0	0	8.4613	0	0	0	0	0	0	0	0	1.15e-08	0	0	383.899	4.7188	0	73.6136	0	38.0233	0	1.4102	0	0	0	270.762	0	0	427.14
TCGA-B6-A402-01A-11R-A23A-13	BRCA	tumor	Breast	0	0	0	0	0	0	24.9257	0	0	570.719	0	283.975	0	0	0	0	0	0	0	16.6171	0	8.0316	0	0	0	0	0	2.5094	1.21e-23	0	0	466.352	18.5345	0	232.917	0	24.9257	0	0	0	0	0	274.183	0	0	499.745
TCGA-B6-A408-01A-12R-A24J-13	BRCA	tumor	Breast	0	0	0	0	0	3.6865	3.6865	0	0	162.085	0	668.171	20.5591	0	0	51.7294	0	3.9595	0	7.3729	0	0	0	0	0	0	0	5.93e-11	6.476	3.5636	0	93.1129	0	0	1136.78	0	87.4697	0	0	0	0	0	881.065	0	0	285.086
TCGA-B6-A409-01A-11R-A24J-13	BRCA	tumor	Breast	0	0	0	0	0	0	0	0	0	311.163	0	420.564	9.6365	0	0	76.7812	0	0	0	0	0	0	0	0	0	0	0	2.42e-08	7.5886	0	0	133.357	4.8183	0	618.021	0	267.828	0	0	0	0	0	211.671	0	0	477.899
TCGA-B6-A40B-01A-11R-A23A-13	BRCA	tumor	Breast	0	0	0	0	0	0	10.6583	0	5.5195	2400.42	0	215.26	23.7763	0	0	34.8974	5.1515	0	0	0	0	0	0	0	0	0	0	3.78e-15	2.5329	0	0	348.974	5.9441	0	87.5759	0	26.6458	0	2.6646	0	0	0	165.204	0	0	263.3
TCGA-B6-A40C-01A-11R-A23A-13	BRCA	tumor	Breast	0	3.9323	3.9323	0	0	3.7967	3.7967	0	0	813.477	0	294.921	8.4695	0	0	3.5517	3.6701	0	0	0	0	0	0	0	0	0	0	0	3.3348	0	0	383.587	4.2348	0	18.3506	0	9.4917	0	1.8983	0	0	0	64.5435	0	0	101.948
TCGA-BH-A0AU-01A-11R-A12O-13	BRCA	tumor	Breast	0	0	9.8713	0	0	0	19.0618	0	0	478.734	0	246.782	31.8919	0	0	62.412	0	0	0	19.0618	0	9.2132	0	0	0	0	0	0	8.3715	0	0	2692.63	31.8919	0	211.904	0	79.832	0	0	0	0	0	190.618	0	0	255.922
TCGA-BH-A0AV-01A-31R-A114-13	BRCA	tumor	Breast	0	0	0	0	0	0	0	0	0	872.833	0	465.437	0	0	0	0	0	0	0	0	0	0	0	0	0	18.8217	0	0	0	0	0	1297.74	0	0	56.6618	0	29.3079	0	0	0	0	0	332.156	0	0	335.774
TCGA-BH-A0AW-01A-11R-A057-13	BRCA	tumor	Breast	0	0	0	0	0	0	15.332	0	0	890.602	0	301.711	17.101	0	0	71.714	0	0	0	15.332	1.9258	0	0	0	0	0	0	4.6307	31.4036	29.6418	0	4517.98	17.101	0	370.522	0	45.9959	0	0	0	0	0	352.635	0	0	543.433
TCGA-BH-A0AY-01A-21R-A010-13	BRCA	tumor	Breast	0	0	0	0	28.5615	0	0	0	0	603.8	0	265.214	28.5615	0	0	383.277	0	0	0	0	0	12.3767	0	0	0	0	0	2.06e-10	11.2459	0	61.8833	179.661	0	0	49.5066	0	161.323	0	0	0	0	0	256.069	0	0	247.533
TCGA-BH-A0AZ-01A-21R-A12O-13	BRCA	tumor	Breast	0	0	13.5625	0	0	0	0	58.4232	0	679.766	0	155.969	7.3029	0	0	67.3752	0	0	0	0	0	0	0	0	0	0	0	3.9551	11.5019	0	0	937.128	21.9087	0	221.521	0	45.3284	0	0	0	0	0	248.802	0	0	232.07
TCGA-BH-A0B0-01A-21R-A114-13	BRCA	tumor	Breast	0	0	0	0	0	10.3123	0	0	10.6806	1529.2	0	288.375	11.5021	0	0	48.2348	0	0	0	10.3123	0	0	0	0	0	9.9339	0	0	18.1155	0	9.9685	1128.69	80.515	0	139.559	0	10.3123	0	0	0	0	0	206.245	0	0	210.447
TCGA-BH-A0B1-01A-12R-A057-13	BRCA	tumor	Breast	0	10.9441	10.9441	0	11.7859	0	0	0	0	1888.59	0	558.147	35.3577	0	0	1047.81	0	0	0	0	1.3272	20.4289	0	0	0	0	0	3.35e-10	0.02434	0	0	2431.7	23.5718	0	684.369	0	91.5778	0	0	0	0	0	211.334	0	0	703.662
TCGA-BH-A0B3-01A-11R-A057-13	BRCA	tumor	Breast	0	37.0464	0	0	0	0	17.8845	0	0	966.746	0	592.743	19.9481	0	0	752.879	0	0	0	0	0	17.2883	0	0	0	0	0	1.73e-09	0	0	0	1990.95	39.8961	0	1296.62	0	506.208	0	0	0	0	0	661.726	0	0	364.976
TCGA-BH-A0B4-01A-11R-A010-13	BRCA	tumor	Breast	0	0	0	0	17.3535	0	15.5584	0	32.228	546.909	0	161.14	0	0	0	0	30.0795	0	0	0	0	0	0	0	0	0	0	4.6991	7.3946	0	0	1266.25	0	0	90.2385	0	0.02447	0	0	0	0	0	357.842	0	0	300.795
TCGA-BH-A0B5-01A-11R-A12O-13	BRCA	tumor	Breast	0	0	0	0	0	0	0	0	6.573	350.249	0	190.616	14.1571	0	0	112.801	0	0	0	12.6926	0	0	0	0	0	0	0	1.13e-05	0	0	0	427.455	35.3929	0	343.547	0	125.113	0	0	0	0	0	203.082	0	0	231.758
TCGA-BH-A0B6-01A-11R-A19V-13	BRCA	tumor	Breast	0	6.4345	0	0	3.4647	0	6.2126	0	6.4345	384.086	0	189.818	24.2531	0	0	5.8118	9.0083	0	0	15.5316	5.5959	0	0	0	0	2.9923	0	0	3.21e-15	0	3.0028	58.1181	3.4647	0	63.0582	0	12.4253	0	2.5886	0	0	0	149.103	0	0	146.802
TCGA-BH-A0B7-01A-12R-A114-13	BRCA	tumor	Breast	0	0	0	0	0	0	20.7302	0	21.4706	784.716	0	365	11.5611	0	0	0	0	0	0	10.3651	0	10.0196	0	0	0	0	0	0	0.009387	0	10.0196	2084.73	23.1222	0	260.51	0	2.348e-05	0	0	0	0	0	549.351	0	0	957.43
TCGA-BH-A0B8-01A-21R-A057-13	BRCA	tumor	Breast	0	15.2552	3.8138	0	0	0	3.6823	0	0	344.827	0	789.455	16.4286	0	0	6.8894	0	7.9101	0	7.3646	0	0	0	0	0	0	0	8.0878	0.0002954	0	3.5595	8629.01	90.3575	0	135.262	0	97.8842	0	1.8411	0	0	0	567.071	0	0	893.839
TCGA-BH-A0B9-01A-11R-A057-13	BRCA	tumor	Breast	0	0	0	0	0	0	0	0	0	0.9861	0	662.219	19.2746	0	0	16.1658	0	0	0	17.2806	0	0	0	0	0	0	0	0	0	0	0	2085.38	0	0	217.16	0	103.678	0	0	0	0	0	725.787	0	0	259.85
TCGA-BH-A0BA-01A-11R-A057-13	BRCA	tumor	Breast	0	0	0	0	11.2215	0	0	0	0	680.068	0	156.299	22.443	0	0	47.0578	0	0	0	0	0	0	0	0	0	0	0	0	4.7816	0	0	865.864	22.443	0	116.703	0	15.091	0	0	0	0	0	160.97	0	0	140.476
TCGA-BH-A0BC-01A-22R-A085-13	BRCA	tumor	Breast	0	0	17.8962	0	19.2728	0	17.2791	9.6364	0	489.51	0	214.754	9.6364	0	0	0	0	0	0	8.6395	0	0	0	0	0	0	0	3.7952	5.36e-15	8.3516	0	363.696	9.6364	0	150.328	0	12.9593	0	8.6395	0	0	0	103.674	0	0	287.664
TCGA-BH-A0BD-01A-11R-A035-13	BRCA	tumor	Breast	0	0	0	0	0	0	12.4318	0	0	69.7782	0	64.3787	41.5986	0	0	0	0	0	0	12.4318	0	12.0174	0	0	0	0	0	0	0	0	0	34.8891	13.8662	0	108.156	0	24.8635	0	0	0	0	0	124.317	0	0	133.526
TCGA-BH-A0BF-01A-21R-A12O-13	BRCA	tumor	Breast	0	0	0	0	0	0	17.5317	0	0	852.824	0	344.999	19.5546	0	0	16.4006	0	18.8303	0	0	0	0	0	0	0	0	0	0	0	16.9473	0	2689.7	58.6637	0	338.946	0	0.08273	0	0	0	0	0	1297.34	0	0	357.776
TCGA-BH-A0BG-01A-11R-A114-13	BRCA	tumor	Breast	0	0	0	0	0	14.9695	7.4848	0	0	385.103	0	627.919	8.3484	0	0	21.0056	0	0	0	14.9695	0	0	0	0	0	7.2102	0	0	3.5574	0	0	3970.07	108.529	0	137.47	0	52.3934	0	0	0	0	0	673.629	0	0	474.313
TCGA-BH-A0BJ-01A-11R-A057-13	BRCA	tumor	Breast	0	0	0	0	0	0	0	0	0	556.193	0	179.26	0	0	0	28.5727	0	0	0	0	0	0	0	0	0	0	0	0	0	0	0	419.066	0	0	108.259	0	20.3621	0	0	0	0	0	50.9054	0	0	164.028
TCGA-BH-A0BL-01A-11R-A114-13	BRCA	tumor	Breast	0	0	0	0	0	0	0	0	0	731.148	0	359.842	44.0366	0	0	14.7736	0	0	0	15.7924	0.9918	0	0	0	0	0	0	2.3849	3.7529	0	7.633	1654.64	88.0732	0	106.862	0	57.9056	0	0	0	0	0	236.886	0	0	975.329
TCGA-BH-A0BM-01A-11R-A057-13	BRCA	tumor	Breast	0	0	0	0	0	0	9.1449	0	0	880.19	0	378.862	10.2001	0	0	76.9946	0	0	0	9.1449	0	0	0	0	0	0	0	0	1.74e-14	26.5204	0	2292.73	10.2001	0	79.5611	0	0.0001436	0	0	0	0	0	192.044	0	0	1198.33
TCGA-BH-A0BO-01A-23R-A12C-13	BRCA	tumor	Breast	0	0	0	0	0	0	0	0	0	422.701	0	238.979	10.7234	0	0	116.92	0	0	0	0	0	0	0	0	0	0	0	0.001456	0	0	0	197.865	0	0	539.031	0	57.6847	0	0	0	0	0	346.108	0	0	2550.59
TCGA-BH-A0BP-01A-11R-A114-13	BRCA	tumor	Breast	0	0	0	0	0	0	0	0	0	951.363	0	330.783	10.4773	0	0	17.5748	0	0	0	9.3934	1.1799	0	0	0	0	0	0	4.1264	4.21e-38	0	0	2381.39	10.4773	0	27.241	0	131.479	0	9.3934	0	0	0	413.312	0	0	232.053
TCGA-BH-A0BQ-01A-21R-A114-13	BRCA	tumor	Breast	0	7.2582	0	0	0	0	21.0238	7.8166	7.2582	995.18	0	348.395	15.6331	0	0	32.7791	0	0	0	0	0	0	0	0	0	0	0	1.78e-19	0	0	6.7744	1540.62	23.4497	0	60.9692	0	77.0874	0	4.672	0	0	0	252.286	0	0	210.758
TCGA-BH-A0BR-01A-21R-A114-13	BRCA	tumor	Breast	0	0	0	0	0	0	0	0	0	534.746	0	224.8	0	0	0	31.2377	0	0	0	0	1.0486	0	0	0	0	0	0	0	3.9676	0	0	1116.75	0	0	72.6276	0	83.4794	0	2.7827	0	0	0	342.268	0	0	618.679
TCGA-BH-A0BS-01A-11R-A12O-13	BRCA	tumor	Breast	0	0	0	0	0	0	6.6763	0	0	198.056	0	221.272	22.3399	0	0	0	0	0	0	0	0	0	0	0	0	12.8627	0	0	11.7282	6.4538	0	1055.5	7.4466	0	77.4451	0	36.7196	0	0	0	0	0	280.405	0	0	143.417
TCGA-BH-A0BT-01A-11R-A12O-13	BRCA	tumor	Breast	0	37.5786	0	0	0	0	0	0	0	238.379	0	363.26	13.4898	0	0	11.314	0	0	0	0	0	0	0	0	0	0	0	0	1.8e-23	11.6911	0	1448.19	26.9795	0	23.3822	0	48.3771	0	0	0	0	0	302.357	0	0	415.684
TCGA-BH-A0BV-01A-11R-A010-13	BRCA	tumor	Breast	0	4.3537	4.3537	0	0	0	21.0179	0	4.3537	299.281	0	243.808	23.4431	0	0	3.9324	4.0635	4.515	0	0	0	0	0	0	0	0	0	4.42e-08	0	24.3808	0	2603.24	23.4431	0	142.221	0	36.9916	0	2.1018	0	0	0	290.047	0	0	415.376
TCGA-BH-A0BW-01A-11R-A114-13	BRCA	tumor	Breast	0	0	0	0	0	15.2357	30.4715	16.9937	0	398.021	0	284.038	84.9685	0	0	14.2528	0	0	0	0	0	0	0	0	0	0	0	0	14.4825	0	0	5829.39	50.9811	0	147.279	0	6.16e-10	0	0	0	0	0	243.772	0	0	392.743
TCGA-BH-A0BZ-01A-31R-A12O-13	BRCA	tumor	Breast	0	0	0	0	0	0	0	0	0	996.202	0	367.663	0	0	0	107.438	0	0	0	0	1.3114	0	0	0	0	0	0	6.3069	0	0	0	459.055	11.6454	0	433.986	0	75.1733	0	0	0	0	0	365.426	0	0	325.209
TCGA-BH-A0C0-01A-21R-A057-13	BRCA	tumor	Breast	0	16.4765	0	0	0	0	0	0	0	299.214	0	823.825	17.7439	0	0	193.466	15.3781	0	0	15.9083	0	0	0	0	0	0	0	1.13e-14	13.9731	0	0	4047.9	0	0	922.684	0	366.828	0	0	0	0	0	811.325	0	0	392.995
TCGA-BH-A0C1-01B-11R-A12C-13	BRCA	tumor	Breast	0	0	0	0	0	0	0	0	0	505.742	0	335.958	0	0	0	0	0	0	0	0	0	0	0	0	0	0	0	1.28e-14	1.12e-14	0	0	842.904	0	0	139.36	0	198.228	0	0	0	0	0	360.414	0	0	541.956
TCGA-BH-A0C3-01A-21R-A12O-13	BRCA	tumor	Breast	0	0	0	0	0	11.7828	0	0	0	428.802	0	268.48	0	0	0	66.1358	11.3901	0	0	0	0	0	0	0	0	0	0	3.5588	0	34.1702	0	815.675	13.1424	0	284.752	0	258.118	0	5.8914	0	0	0	318.136	0	0	594.814
TCGA-BH-A0C7-01B-11R-A114-13	BRCA	tumor	Breast	0	0	0	0	0	0	16.9037	0	0	642.634	0	157.566	18.8541	0	0	110.692	0	0	0	0	1.0616	0	0	0	0	0	0	1.58e-08	2.47e-23	0	0	1423.18	9.427	0	253.273	0	112.691	0	4.2259	0	0	0	245.103	0	0	190.636
TCGA-BH-A0DD-01A-31R-A12O-13	BRCA	tumor	Breast	0	0	0	0	0	21.3415	0	0	0	103.293	0	276.296	0	0	0	49.9116	0	0	0	0	0	0	0	0	0	10.2792	0	0	1.18e-29	20.6301	0	3094.52	11.902	0	340.397	0	245.427	0	0	0	0	0	320.123	0	0	790.822
TCGA-BH-A0DE-01A-11R-A114-13	BRCA	tumor	Breast	0	0	0	0	0	0	5.1992	0	0	606.795	0	323.095	28.9957	0	0	77.8208	0	0	0	5.1992	0	0	0	0	0	0	0	0	2.63e-14	0	0	2392.99	69.5898	0	356.841	0	114.383	0	0	0	0	0	259.962	0	0	1999.2
TCGA-BH-A0DG-01A-21R-A12O-13	BRCA	tumor	Breast	0	0	0	0	0	0	21.7969	8.104	0	482.144	0	233.279	0	0	0	47.5782	0	0	0	0	0	0	0	0	0	0	0	5.15e-15	0	21.0703	0	924.376	16.2079	0	168.563	0	36.3282	0	3.6328	0	0	0	217.969	0	0	234.115
TCGA-BH-A0DH-01A-11R-A085-13	BRCA	tumor	Breast	0	0	8.2487	0	0	0	0	0	0	230.706	0	173.223	8.8832	0	0	7.4504	0	0	0	0	0	0	0	0	0	0	0	0	0	0	0	476.829	17.7665	0	138.578	0	23.8928	0	0	0	0	0	143.357	0	0	248.072
TCGA-BH-A0DI-01A-21R-A12O-13	BRCA	tumor	Breast	0	5.6172	0	0	0	0	10.8471	0	0	595.262	0	213.455	18.148	0	0	350.08	0	0	0	0	0	5.2428	0	0	0	0	0	2.51e-07	3.36e-15	5.2428	0	253.682	6.0493	0	503.304	0	43.3883	0	0	0	0	0	325.412	0	0	163.108
TCGA-BH-A0DK-01A-21R-A057-13	BRCA	tumor	Breast	0	0	0	0	0	0	8.6852	9.6874	0	469.48	0	314.839	19.3747	0	0	16.2498	0	0	0	0	6.5455	16.7914	0	0	0	0	0	6.16e-15	4.1279	8.3957	0	1340.61	48.4368	0	495.347	0	106.715	0	0	0	0	0	321.353	0	0	587.7
TCGA-BH-A0DL-01A-11R-A114-13	BRCA	tumor	Breast	0	0	0	0	0	0	14.3992	0	0	134.6	0	596.54	16.0607	0	0	0	0	0	0	28.7985	3.7057	27.8385	0	0	0	0	0	0	0	13.9193	0	1939.72	80.3035	0	111.354	0	71.9962	0	4.7997	0	0	0	374.38	0	0	448.51
TCGA-BH-A0DO-01B-11R-A12C-13	BRCA	tumor	Breast	0	0	0	0	0	0	0	0	0	305.08	0	215.616	23.2202	0	0	45.4417	0	0	0	0	0	6.7081	0	0	0	0	0	4.1918	0	0	0	370.026	7.7401	0	254.907	0	48.5757	0	0	0	0	0	326.151	0	0	275.776
TCGA-BH-A0DP-01A-21R-A057-13	BRCA	tumor	Breast	0	0	0	0	0	0	0	0	0	792.836	0	353.07	23.0442	0	0	48.3185	0	0	0	0	0	0	0	0	0	0	0	3.12	0	0	0	1507.54	11.5221	0	159.773	0	20.6603	0	0	0	0	0	320.235	0	0	332.861
TCGA-BH-A0DQ-01A-11R-A085-13	BRCA	tumor	Breast	0	0	0	0	0	0	8.5295	9.5136	0	915.677	0	212.018	9.5136	0	0	0	0	0	0	0	0	8.2452	0	0	0	0	0	1.12e-23	0	0	0	287.251	9.5136	0	173.148	0	8.5295	0	4.2647	0	0	0	76.7653	0	0	558.838
TCGA-BH-A0DS-01A-11R-A057-13	BRCA	tumor	Breast	0	20.609	0	0	0	0	19.8983	0	0	1155.85	0	906.796	22.1943	0	0	55.8437	0	0	0	0	0	0	0	0	0	0	0	0	17.4777	0	0	3499.54	22.1943	0	173.116	0	19.8983	0	0	0	0	0	994.917	0	0	427.446
TCGA-BH-A0DT-01A-21R-A12C-13	BRCA	tumor	Breast	0	0	7.4725	0	0	0	0	0	0	580.44	0	313.846	24.142	0	0	0	0	0	0	7.2149	0	0	0	0	0	0	0	0	0	0	0	938.164	8.0473	0	146.462	0	57.7189	0	0	0	0	0	541.114	0	0	395.214
TCGA-BH-A0DV-01A-21R-A12O-13	BRCA	tumor	Breast	0	0	0	0	0	0	0	13.7358	12.7547	970.861	0	255.094	54.9434	0	0	11.5204	0	0	0	0	0	11.9044	0	0	0	0	0	0	0	0	0	840.988	41.2075	0	71.4264	0	1.395e-05	0	0	0	0	0	307.872	0	0	396.813
TCGA-BH-A0DX-01A-11R-A114-13	BRCA	tumor	Breast	0	14.2957	0	0	0	0	0	0	0	2136.31	0	214.435	15.3953	0	0	38.7366	0	0	0	0	1.7337	0	0	0	0	13.2963	0	2.31e-23	0	0	0	1200.84	76.9767	0	40.0279	0	20.7041	0	6.9014	0	0	0	207.041	0	0	578.18
TCGA-BH-A0DZ-01A-11R-A010-13	BRCA	tumor	Breast	0	0	13.5471	0	0	0	13.08	0	0	904.888	0	270.943	29.1785	0	0	48.9445	0	14.0489	0	0	0	0	0	0	0	0	0	0	6.2167	12.644	0	8565.29	145.892	0	328.744	0	336.522	0	0	0	0	0	235.44	0	0	800.787
TCGA-BH-A0E0-01A-11R-A057-13	BRCA	tumor	Breast	0	0	0	0	0	0	0	0	0	260.104	0	682.164	0	0	0	0	0	0	0	0	0	73.4638	0	0	0	0	0	1.8e-14	0	0	0	2417.2	84.766	0	48.9759	0	25.3324	0	0	0	0	0	582.644	0	0	571.385
TCGA-BH-A0E1-01A-11R-A057-13	BRCA	tumor	Breast	0	22.5148	0	0	0	0	0	0	0	1134.56	0	135.089	0	0	0	81.3437	0	0	0	21.7384	0	0	0	0	0	0	0	0	0	21.0138	0	2969.05	0	0	42.0276	0	10.8692	0	0	0	0	0	304.338	0	0	140.092
TCGA-BH-A0E2-01A-11R-A057-13	BRCA	tumor	Breast	0	0	0	0	0	5.2342	15.7027	0	0	104.286	0	81.3174	5.8382	0	0	9.7931	0	0	0	0	0	0	0	0	0	0	0	0	0	0	0	200.758	11.6763	0	70.8365	0	0.343	0	0	0	0	0	240.774	0	0	1062.55
TCGA-BH-A0E6-01A-11R-A035-13	BRCA	tumor	Breast	0	0	0	0	0	0	0	0	0	97.2414	0	155.509	64.4121	0	0	248.506	0	12.4053	0	0	0	0	0	0	0	0	0	0	5.82e-14	0	0	140.46	25.7648	0	368.437	0	184.796	0	0	0	0	0	334.943	0	0	285.322
TCGA-BH-A0E7-01A-11R-A035-13	BRCA	tumor	Breast	0	0	0	0	0	0	0	0	12.6477	0.3097	0	227.659	27.2413	0	0	114.238	0	0	0	0	0	0	0	0	0	0	0	0	0	0	0	194.204	0	0	661.055	0	158.751	0	0	0	0	0	549.522	0	0	393.485
TCGA-BH-A0E9-01B-11R-A114-13	BRCA	tumor	Breast	0	4.2431	0	0	0	4.0968	0	0	4.2431	479.051	0	280.046	13.7085	0	0	0	0	0	0	4.0968	0	0	0	0	0	0	0	0	2.54e-15	0	0	781.828	13.7085	0	118.807	0	20.4839	0	0	0	0	0	196.646	0	0	325.62
TCGA-BH-A0EA-01A-11R-A114-13	BRCA	tumor	Breast	0	0	0	0	0	0	0	0	0	1143.81	0	223.468	0	0	0	20.1842	0	0	0	0	0	0	0	0	0	0	0	0	0	0	0	807.368	0	0	83.428	0	21.5762	0	0	0	0	0	453.1	0	0	185.396
TCGA-BH-A0EE-01A-11R-A035-13	BRCA	tumor	Breast	0	0	0	0	0	0	0	0	0	34.7818	0	288.813	0	0	0	52.1728	0	0	0	0	0	0	0	0	0	0	0	5.6149	0	35.9412	0	208.691	62.206	0	503.177	0	167.313	0	0	0	0	0	260.264	0	0	718.825
TCGA-BH-A0EI-01A-11R-A114-13	BRCA	tumor	Breast	0	0	0	0	0	0	0	0	0	956.801	0	443.869	9.4656	0	0	35.725	4.1018	0	0	0	0.533	0	0	0	0	0	0	8.34e-12	0	0	0	1651.29	28.3968	0	213.291	0	0.001399	0	0	0	0	0	140.026	0	0	164.07
TCGA-BH-A0GY-01A-11R-A057-13	BRCA	tumor	Breast	0	21.8102	0	0	0	0	42.1162	23.4879	21.8102	650.079	0	981.458	0	0	0	866.778	0	0	0	0	2.645	0	0	0	0	0	0	0.000586	0.008523	61.0685	0	2285.14	93.9515	0	2218.82	0	456.259	0	0	0	0	0	463.278	0	0	1243.99
TCGA-BH-A0GZ-01A-11R-A057-13	BRCA	tumor	Breast	0	0	0	0	0	0	0	0	0	207.792	0	130.718	35.1932	0	0	68.8728	0	0	0	0	0	0	0	0	0	0	0	0	2.78e-38	0	10.1669	1672.63	0	0	1220.03	0	210.35	0	0	0	0	0	483.806	0	0	192.042
TCGA-BH-A0H0-01A-11R-A057-13	BRCA	tumor	Breast	0	12.6449	0	0	0	0	12.2089	13.6176	12.6449	362.184	0	1087.46	13.6176	0	0	22.8425	0	13.1133	0	0	0	0	0	0	0	0	0	0	10.7237	11.8019	0	3963.17	81.7057	0	436.672	0	36.6267	0	0	0	0	0	439.52	0	0	406.511
TCGA-BH-A0H3-01A-11R-A12O-13	BRCA	tumor	Breast	0	0	0	0	7.7646	0	0	0	0	936.775	0	389.341	23.2939	0	0	13.0245	0	0	0	6.9614	0	0	0	0	0	0	0	0	0	0	0	905.206	77.6463	0	94.2109	0	6.9614	0	0	0	0	0	355.031	0	0	575.733
TCGA-BH-A0H5-01A-21R-A114-13	BRCA	tumor	Breast	0	0	0	0	0	0	0	0	0	666.987	0	458.642	50.2294	0	0	49.1492	0	0	0	7.5055	1.8855	0	0	0	0	0	0	1.26e-23	0	21.7661	0	3545.76	66.9725	0	493.364	0	120.013	0	7.5055	0	0	0	735.543	0	0	781.966
TCGA-BH-A0H6-01A-21R-A057-13	BRCA	tumor	Breast	0	0	0	0	0	0	0	0	0	1271.29	0	592.582	0	0	0	69.0627	0	19.8235	0	0	0	0	0	0	0	0	0	0	2.02e-29	0	0	3073.29	0	0	321.141	0	147.651	0	0	0	0	0	812.082	0	0	733.471
TCGA-BH-A0H7-01A-13R-A057-13	BRCA	tumor	Breast	0	0	0	0	0	0	0	0	0	2635.63	0	658.742	15.7648	0	0	171.887	0	0	0	14.1339	0	0	0	0	0	0	0	2.37e-23	3.45e-23	13.6628	0	3186.51	15.7648	0	204.942	0	35.3348	0	0	0	0	0	98.9374	0	0	151.809
TCGA-BH-A0H9-01A-11R-A057-13	BRCA	tumor	Breast	0	0	0	0	0	0	24.5695	0	0	1162.96	0	636.175	27.4044	0	0	137.906	0	0	0	0	0	0	0	0	0	0	0	0	0	0	0	5562.22	27.4044	0	166.254	0	270.265	0	0	0	0	0	368.543	0	0	738.905
TCGA-BH-A0HA-01A-11R-A12O-13	BRCA	tumor	Breast	0	0	0	0	5.2533	4.7098	0	5.2533	0	366.494	0	258.537	26.2665	0	0	0	0	0	0	14.1296	0	0	0	0	0	4.537	0	0	4.477	9.1057	0	1180.81	141.839	0	54.6343	0	77.4509	0	0	0	0	0	98.9069	0	0	313.641
TCGA-BH-A0HB-01A-11R-A057-13	BRCA	tumor	Breast	0	31.0695	0	0	16.7297	29.9981	44.9972	0	0	1377.1	0	745.668	66.9189	0	0	434.973	0	0	0	14.9991	0	14.4991	0	0	0	0	0	2.13e-14	0	0	0	9653.59	33.4594	0	1261.42	0	154.276	0	0	0	0	0	314.98	0	0	579.964
TCGA-BH-A0HF-01A-11R-A057-13	BRCA	tumor	Breast	0	0	0	0	0	0	0	0	0	1087.47	0	251.297	0	0	0	2188.72	0	0	0	0	0	0	0	0	0	0	0	0.001236	7.6113	0	0	899.806	19.3306	0	1918.24	0	69.3234	0	0	0	0	0	467.933	0	0	502.594
TCGA-BH-A0HI-01A-11R-A085-13	BRCA	tumor	Breast	0	0	7.7163	0	0	14.9004	0	24.9295	0	512.798	0	270.07	8.3098	0	0	0	7.2019	0	0	0	0	0	0	0	0	0	0	4.5004	0	0	0	773.62	8.3098	0	100.826	0	8.438e-06	0	3.7251	0	0	0	119.203	0	0	504.13
TCGA-BH-A0HK-01A-11R-A057-13	BRCA	tumor	Breast	0	0	0	0	15.5777	6.9831	0	0	0	188.736	0	303.765	31.1554	0	0	254.77	0	0	0	0	0	0	0	0	0	0	0	8.85e-30	23.4846	6.7503	0	1607.01	0	0	290.264	0	105.522	0	0	0	0	0	265.358	0	0	547.527
TCGA-BH-A0HL-01A-11R-A10V-13	BRCA	tumor	Breast	0	0	0	0	0	2.4506	4.9012	0	0	121.82	0	256.349	10.9334	0	0	9.1699	0	0	0	0	0.6307	0	0	0	0	0	0	0	3.43e-08	7.1067	0	481.421	27.3335	0	428.771	0	17.1541	0	0	0	0	0	124.98	0	0	76.3312
TCGA-BH-A0HN-01A-11R-A10V-13	BRCA	tumor	Breast	0	5.7151	2.8575	0	0	5.518	11.036	0	0	572.801	0	268.608	15.3867	0	0	0	0	0	0	0	0	10.6681	0	0	0	0	0	0	0	8.0011	0	425.865	12.3094	0	48.0066	0	8.8288	0	1.3795	0	0	0	160.022	0	0	284.484
TCGA-BH-A0HO-01A-11R-A035-13	BRCA	tumor	Breast	0	0	0	0	0	9.4474	0	0	0	176.623	0	479.454	21.0749	0	0	0	0	0	0	0	0	0	0	0	0	0	0	4.1501	16.5962	9.1325	0	4374.74	21.0749	0	136.987	0	122.801	0	4.7237	0	0	0	623.527	0	0	334.857
TCGA-BH-A0HP-01A-12R-A085-13	BRCA	tumor	Breast	0	0	0	0	0	0	0	0	0	402.253	0	211.167	7.1066	0	0	0	0	0	0	0	0	0	0	0	0	0	0	4.52e-15	0	0	0	321.86	14.2132	0	209.408	0	0.0021	0	0	0	0	0	146.543	0	0	164.241
TCGA-BH-A0HQ-01A-11R-A035-13	BRCA	tumor	Breast	0	6.312	6.312	0	0	0	0	0	0	300.854	0	151.488	6.7975	0	0	5.7011	0	0	0	0	0	0	0	0	0	0	0	0	1.01e-08	0	0	342.069	0	0	29.456	0	5.41e-15	0	0	0	0	0	60.9434	0	0	58.9119
TCGA-BH-A0HU-01A-11R-A035-13	BRCA	tumor	Breast	0	0	0	0	0	0	0	0	0	0.9995	0	602.841	13.5253	0	0	0	0	13.0243	0	24.2522	0	11.7219	0	0	0	0	0	0	1.38e-29	0	0	4072.42	54.1011	0	46.8876	0	0.625	0	0	0	0	0	424.414	0	0	247.463
TCGA-BH-A0HW-01A-11R-A035-13	BRCA	tumor	Breast	0	0	0	0	0	0	11.1019	12.3828	0	0.3519	0	482.931	37.1485	0	0	10.3856	0	0	0	11.1019	0	0	0	0	0	0	0	0	0	0	0	6200.21	24.7657	0	568.785	0	33.3056	0	0	0	0	0	310.852	0	0	381.575
TCGA-BH-A0HX-01A-21R-A057-13	BRCA	tumor	Breast	0	0	0	0	0	0	0	12.5986	0	309.474	0	362.66	12.5986	0	0	147.932	0	0	0	11.2953	0	21.8376	0	0	0	0	0	0	1.17e-14	0	0	2926.94	0	0	294.807	0	28.2382	0	0	0	0	0	101.658	0	0	376.092
TCGA-BH-A0HY-01A-11R-A057-13	BRCA	tumor	Breast	0	0	0	0	0	0	0	0	0	273.095	0	401.166	0	0	0	77.645	26.7444	0	0	0	0	0	0	0	0	0	0	0	0	0	0	3209.33	0	0	374.422	0	41.4999	0	0	0	0	0	193.666	0	0	237.728
TCGA-BH-A0RX-01A-21R-A085-13	BRCA	tumor	Breast	0	10.3279	0	0	0	0	0	0	0	607.919	0	340.822	0	0	0	0	0	10.7104	0	9.9718	0	0	0	0	0	0	0	7.07e-15	0	19.2788	0	1184.71	44.4896	0	163.87	0	39.8872	0	4.9859	0	0	0	299.154	0	0	481.97
TCGA-BH-A0W3-01A-11R-A108-13	BRCA	tumor	Breast	0	0	0	0	0	0	0	0	0	111.16	0	574.328	58.9054	0	0	0	0	0	0	0	0	0	0	0	0	0	0	0	11.5968	12.7628	0	1062.2	29.4527	0	689.193	0	108.024	0	0	0	0	0	831.785	0	0	935.941
TCGA-BH-A0W4-01A-11R-A108-13	BRCA	tumor	Breast	0	0	0	0	0	0	0	0	0	1019.9	0	691.362	12.4091	0	0	10.4076	0	0	0	0	0	0	0	0	0	0	0	0	9.772	0	0	499.565	0	0	806.589	0	126.086	0	0	0	0	0	789.901	0	0	298.737
TCGA-BH-A0W5-01A-11R-A108-13	BRCA	tumor	Breast	0	0	0	0	0	0	0	0	0	795.266	0	1359.72	60.0131	0	0	20.1334	0	0	0	10.761	0	0	0	0	0	0	0	0.002746	18.9038	10.4023	0	684.536	12.0026	0	1591.55	0	112.99	0	0	0	0	0	1883.17	0	0	635.694
TCGA-BH-A0W7-01A-11R-A114-13	BRCA	tumor	Breast	0	6.5519	0	0	0	6.326	31.6299	0	6.5519	785.86	0	314.492	14.1118	0	0	23.6714	0	0	0	12.652	0	0	0	0	0	0	0	0	3.92e-15	0	0	881.76	14.1118	0	305.756	0	4.23e-06	0	3.163	0	0	0	215.083	0	0	237.81
TCGA-BH-A0WA-01A-11R-A108-13	BRCA	tumor	Breast	0	0	0	0	0	0	17.4876	0	0	327.187	0	742.597	58.5161	0	0	0	0	18.7829	0	0	0	0	0	0	0	0	0	10.5636	0	0	0	1554.14	19.5054	0	304.284	0	524.627	0	0	0	0	0	2028.56	0	0	732.535
TCGA-BH-A18F-01A-11R-A12C-13	BRCA	tumor	Breast	0	0	0	0	0	0	17.9025	0	0	585.718	0	259.587	39.9365	0	0	33.4951	0	0	0	0	0	0	0	0	0	0	0	0	0	0	0	736.892	0	0	155.752	0	17.9025	0	0	0	0	0	214.831	0	0	538.403
TCGA-BH-A18G-01A-11R-A12C-13	BRCA	tumor	Breast	0	0	0	0	0	0	0	0	20.6291	279.491	0	330.066	22.2159	0	0	18.6327	0	0	0	0	0	0	0	0	0	0	0	6.0158	0	38.5076	0	3018.5	44.4319	0	173.284	0	179.26	0	0	0	0	0	318.684	0	0	791.546
TCGA-BH-A18H-01A-11R-A12C-13	BRCA	tumor	Breast	0	0	0	0	0	0	16.329	455.328	0	258.91	0	575.015	36.4263	0	0	76.3776	0	0	0	0	0	15.7847	0	0	0	0	0	9.8638	5.6855	0	0	1038.74	91.0656	0	584.034	0	143.695	0	0	0	0	0	669.49	0	0	5805.27
TCGA-BH-A18I-01A-11R-A12C-13	BRCA	tumor	Breast	0	0	0	0	0	0	0	0	8.4356	510.402	0	438.654	27.2536	0	0	68.5736	0	0	0	8.1448	0	0	0	0	0	0	0	7.251e-06	30.9903	0	0	609.543	18.1691	0	566.875	0	171.002	0	4.0724	0	0	0	423.528	0	0	734.838
TCGA-BH-A18J-01A-11R-A12C-13	BRCA	tumor	Breast	0	0	26.3343	0	0	0	0	0	0	475.716	0	368.68	28.36	0	0	0	0	0	0	0	0	0	0	0	0	0	0	0	0	0	0	547.074	28.36	0	196.629	0	135.606	0	0	0	0	0	330.541	0	0	327.716
TCGA-BH-A18K-01A-11R-A12C-13	BRCA	tumor	Breast	0	0	0	0	0	0	0	0	0	385.659	0	187.883	9.1971	0	0	30.8547	0	0	0	0	1.0357	7.9708	0	0	0	0	0	2.4904	0	0	0	501.388	36.7883	0	239.124	0	90.7001	0	0	0	0	0	222.632	0	0	247.98
TCGA-BH-A18L-01A-32R-A12C-13	BRCA	tumor	Breast	0	0	11.7515	0	0	0	11.3462	0	0	116.756	0	611.076	12.6554	0	0	21.2285	0	0	0	11.3462	1.4252	0	0	0	0	0	0	3.4269	1.41e-14	0	0	3078.13	25.3108	0	405.817	0	0.2924	0	0	0	0	0	601.351	0	0	719.016
TCGA-BH-A18M-01A-11R-A12C-13	BRCA	tumor	Breast	0	0	5.887	0	0	5.684	5.684	6.3399	0	556.112	0	270.804	19.0196	0	0	26.5866	0	0	0	0	0	0	0	0	0	0	0	0	3.53e-15	0	0	436.02	0	0	98.9022	0	51.1563	0	0	0	0	0	227.361	0	0	238.098
TCGA-BH-A18N-01A-11R-A12C-13	BRCA	tumor	Breast	0	11.5174	11.5174	0	0	0	0	24.8067	11.5174	214.53	0	230.348	24.8067	0	0	41.6112	0	0	0	0	0	0	0	0	0	0	0	0	9.7675	0	0	749.002	24.8067	0	483.731	0	133.436	0	0	0	0	0	433.689	0	0	167.215
TCGA-BH-A18P-01A-11R-A12C-13	BRCA	tumor	Breast	0	0	0	0	0	0	0	0	0	707.381	0	459.101	29.0833	0	0	60.9812	0	0	0	0	1.6376	0	0	0	0	0	0	9.25e-15	0	0	0	1622.1	43.625	0	768.769	0	122.225	0	0	0	0	0	469.345	0	0	434.096
TCGA-BH-A18Q-01A-12R-A12C-13	BRCA	tumor	Breast	0	0	0	0	0	0	0	0	0	73.1091	0	242.827	21.7921	0	0	127.941	0	0	0	0	0	0	0	0	0	0	0	0	0	0	0	2595.37	43.5843	0	415.503	0	659.942	0	0	0	0	0	1465.33	0	0	356.745
TCGA-BH-A18R-01A-11R-A12C-13	BRCA	tumor	Breast	0	0	0	0	0	0	0	0	0	264.886	0	860.249	0	0	0	141.273	0	0	0	0	0	0	0	0	0	0	0	5.7014	16.5805	18.2477	0	1024.23	42.1101	0	1186.1	0	301.841	0	0	0	0	0	1208.12	0	0	608.257
TCGA-BH-A18S-01A-11R-A12C-13	BRCA	tumor	Breast	0	0	0	0	0	0	7.4465	8.3057	0	83.5932	0	570.723	33.2229	0	0	27.8644	0	0	0	0	0	0	0	0	0	0	0	5.28e-15	0	7.1983	7.1983	1309.63	49.8344	0	547.071	0	314.313	0	0	0	0	0	558.489	0	0	687.838
TCGA-BH-A18T-01A-11R-A12C-13	BRCA	tumor	Breast	0	0	0	0	0	0	0	0	0	187.922	0	104.028	0	0	0	18.7922	19.4186	0	0	0	0	0	0	0	0	0	0	0	19.0951	0	0	2217.48	44.8122	0	271.861	0	441.931	0	0	0	0	0	261.147	0	0	1121.97
TCGA-BH-A18U-01A-21R-A12C-13	BRCA	tumor	Breast	0	0	0	0	0	20.6235	0	0	0	132.622	0	384.482	0	0	0	0	0	0	0	0	2.5904	0	0	0	0	0	0	0	9.802	0	0	2160.81	0	0	338.913	0	391.094	0	0	0	0	0	515.588	0	0	2480.94
TCGA-BH-A18V-01A-11R-A12C-13	BRCA	tumor	Breast	0	16.2308	0	0	0	0	0	17.4794	16.2308	234.562	0	422.002	0	0	0	14.6601	0	0	0	0	0	0	0	0	0	0	0	0	14.8964	0	15.1488	1744.55	17.4794	0	30.2976	0	438.694	0	0	0	0	0	329.094	0	0	1043.58
TCGA-BH-A1EN-01A-11R-A13P-13	BRCA	tumor	Breast	0	0	0	0	0	0	0	0	0	379.455	0	283.349	0	0	0	0	0	0	0	0	0	0	0	0	0	0	0	0	7.71e-15	0	0	919.016	55.481	0	36.0626	0	18.6531	0	0	0	0	0	509.851	0	0	347.27
TCGA-BH-A1EO-01A-11R-A136-13	BRCA	tumor	Breast	0	0	4.151	0	0	8.0157	16.0313	0	4.151	465.396	0	141.133	13.4108	0	0	3.7493	0	0	0	4.0078	0.5034	0	0	0	0	0	0	0	0	3.8742	0	412.419	0	0	23.2454	0	4.0078	0	0	0	0	0	172.337	0	0	129.141
TCGA-BH-A1ES-01A-11R-A136-13	BRCA	tumor	Breast	0	0	0	0	0	0	13.8492	0	0	291.451	0	468.565	25.7453	0	0	4.3186	0	4.9584	0	0	0	13.3876	0	0	0	0	0	0.004009	0	44.6252	0	4417.9	36.0434	0	107.101	0	11.541	0	0	0	0	0	235.436	0	0	327.252
TCGA-BH-A1ET-01A-11R-A136-13	BRCA	tumor	Breast	0	0	0	0	0	12.2348	0	0	0	765.243	0	164.732	0	0	0	0	0	0	0	0	0	0	0	0	0	0	0	0	0	0	0	984.306	0	0	70.9616	0	6.1174	0	0	0	0	0	244.695	0	0	275.962
TCGA-BH-A1EU-01A-11R-A136-13	BRCA	tumor	Breast	0	0	0	0	0	11.3515	0	0	0	1433.32	0	270.408	63.3062	0	0	21.2382	0	0	0	0	1.4258	0	0	0	0	0	0	9.973	0	21.9461	0	1231.82	0	0	120.704	0	113.222	0	5.6757	0	0	0	306.489	0	0	658.384
TCGA-BH-A1EV-01A-11R-A136-13	BRCA	tumor	Breast	0	0	0	0	0	0	0	0	0	414.563	0	280.483	0	0	0	0	0	16.1595	0	0	0	0	0	0	0	0	0	4.5441	0	0	0	6629.05	67.1242	0	72.7178	0	60.1803	0	0	0	0	0	240.721	0	0	323.19
TCGA-BH-A1EW-01A-11R-A136-13	BRCA	tumor	Breast	0	0	0	0	0	0	8.8203	0	0	1040.15	0	191.841	0	0	0	8.2512	0	0	0	0	0	0	0	0	0	0	0	5.328	15.4946	0	0	1014.9	9.838	0	179.051	0	4.4101	0	0	0	0	0	211.686	0	0	265.261
TCGA-BH-A1EX-01A-11R-A13P-13	BRCA	tumor	Breast	0	0	0	0	0	0	0	0	0	650.941	0	212.499	0	0	0	0	0	0	0	0	0	0	0	0	0	0	0	0	8.5815	0	0	1087.63	10.8974	0	28.3333	0	78.1607	0	0	0	0	0	351.723	0	0	870.985
TCGA-BH-A1EY-01A-11R-A13P-13	BRCA	tumor	Breast	0	7.0825	0	0	0	0	0	0	0	767.873	0	134.568	0	0	0	0	0	0	0	0	0	0	0	0	0	0	0	1.15e-23	0	0	0	1221.85	38.1367	0	66.1035	0	6.8383	0	0	0	0	0	246.179	0	0	205.655
TCGA-BH-A1F0-01A-11R-A136-13	BRCA	tumor	Breast	0	0	0	0	0	0	0	0	0	1142.98	0	340.782	17.476	0	0	14.6573	0	0	0	0	0	15.1459	0	0	0	0	0	1.11e-14	0	15.1459	0	2286.54	139.808	0	121.167	0	117.511	0	0	0	0	0	736.403	0	0	959.239
TCGA-BH-A1F2-01A-31R-A13P-13	BRCA	tumor	Breast	0	0	0	0	0	0	0	0	0	1150.17	0	257.184	13.1889	0	0	44.2467	0	0	0	0	1.4852	11.4304	0	0	0	0	0	0.001791	0.006989	11.4304	0	9203.31	39.5668	0	114.304	0	177.368	0	0	0	0	0	366.561	0	0	2171.78
TCGA-BH-A1F5-01A-12R-A13P-13	BRCA	tumor	Breast	0	0	0	0	11.6264	0	0	0	0	102.726	0	421.041	23.2527	0	0	0	0	0	0	0	0	10.0762	0	0	0	0	0	3.1483	1.08e-14	10.0762	0	1560.18	81.3846	0	362.743	0	83.3891	0	0	0	0	0	521.182	0	0	358.264
TCGA-BH-A1F6-01A-11R-A13P-13	BRCA	tumor	Breast	0	0	0	0	0	0	20.6056	0	0	616.687	0	761.18	22.9831	0	0	6.4254	0	14.7546	0	0	0	0	0	0	0	6.6165	0	0	15.07	0	0	1169.42	45.9663	0	126.152	0	406.208	0	0	0	0	0	1085.23	0	0	686.089
TCGA-BH-A1F8-01A-11R-A13P-13	BRCA	tumor	Breast	0	0	11.6932	0	0	22.5799	11.29	0	0	679.477	0	350.795	37.7779	0	0	21.1231	0	0	0	0	0	0	0	0	0	0	0	3.4099	4.41e-34	0	0	3284.65	50.3706	0	392.89	0	0.03552	0	11.29	0	0	0	745.137	0	0	485.05
TCGA-BH-A1FB-01A-11R-A13P-13	BRCA	tumor	Breast	0	0	0	0	0	0	0	0	0	836.846	0	335.095	46.564	0	0	9.7634	0	0	0	0	0	0	0	0	0	0	0	3.1522	0	0	10.0889	536.988	0	0	282.488	0	83.4941	0	0	0	0	0	751.447	0	0	235.407
TCGA-BH-A1FC-01A-11R-A13P-13	BRCA	tumor	Breast	0	20.1501	0	0	0	0	0	0	0	90.9312	0	382.852	0	0	0	0	0	0	0	0	0	0	0	0	0	0	0	0	0	0	18.8068	2784.61	86.8004	0	37.6135	0	321.012	0	0	0	0	0	466.927	0	0	626.892
TCGA-BH-A1FE-01A-11R-A13P-13	BRCA	tumor	Breast	0	0	0	0	0	8.7186	26.1559	9.7246	0	1088.18	0	252.84	9.7246	0	0	8.1561	0	0	0	0	0	0	0	0	0	0	0	2.6333	0.0001343	33.7121	8.428	1117.39	29.1739	0	261.268	0	3.5762	0	0	0	0	0	305.152	0	0	327.756
TCGA-BH-A1FG-01A-11R-A13P-13	BRCA	tumor	Breast	0	0	0	0	0	0	0	0	0	239.667	0	510.539	0	0	0	12.1351	0	0	0	0	0	0	0	0	0	0	0	0	0	0	0	424.727	43.4062	0	288.41	0	246.444	0	0	0	0	0	609.682	0	0	292.59
TCGA-BH-A1FH-01A-12R-A13P-13	BRCA	tumor	Breast	0	0	0	0	0	0	0	4.5407	0	1427.62	0	202.387	9.0815	0	0	3.8084	0	0	0	0	0	0	0	0	0	0	0	2.89e-15	5.51e-42	0	0	270.394	0	0	251.859	0	12.213	0	0	0	0	0	207.621	0	0	144.295
TCGA-BH-A1FJ-01A-11R-A13P-13	BRCA	tumor	Breast	0	0	11.7542	0	0	0	0	12.6584	0	84.9336	0	176.313	50.6335	0	0	10.6167	0	12.1896	0	0	0	0	0	0	0	0	0	9.9708	0	10.9706	0	2855.89	75.9503	0	87.7648	0	121.595	0	5.6744	0	0	0	397.211	0	0	560.719
TCGA-BH-A1FL-01A-11R-A13P-13	BRCA	tumor	Breast	0	8.982	0	0	0	17.3447	0	0	0	285.664	0	161.677	9.673	0	0	0	8.3833	0	0	0	0	0	0	0	0	0	0	0	0	0	0	843.734	19.346	0	150.899	0	17.3447	0	4.3362	0	0	0	312.204	0	0	195.609
TCGA-BH-A1FM-01A-11R-A13P-13	BRCA	tumor	Breast	0	0	0	0	15.0137	13.4606	40.3817	0	13.9413	780.381	0	306.709	0	0	0	62.9607	0	0	0	0	0	13.0119	0	0	0	0	0	0	0	0	0	1976.97	60.0548	0	234.214	0	56.5345	0	6.7303	0	0	0	148.066	0	0	520.475
TCGA-BH-A1FR-01A-11R-A13P-13	BRCA	tumor	Breast	0	0	7.4173	0	0	0	14.323	0	0	254.58	0	378.281	15.9757	0	0	6.6995	0	0	0	0	0.8995	0	0	0	0	0	0	0	0	6.9228	0	884.331	95.8541	0	443.059	0	65.886	0	7.1615	0	0	0	379.56	0	0	492.288
TCGA-BH-A1FU-01A-11R-A14C-13	BRCA	tumor	Breast	0	10.9465	0	0	0	0	0	0	0	776.67	0	224.403	17.6828	0	0	44.4922	0	0	0	0	0.6638	0	0	0	0	5.0906	0	2.3214	3.28e-15	5.1084	0	1517.68	23.577	0	204.334	0	68.0708	0	0	0	0	0	332.924	0	0	329.205
TCGA-BH-A201-01A-11R-A14L-13	BRCA	tumor	Breast	0	0	0	0	0	0	3.0527	0	0	800.301	0	294.042	0	0	0	17.1346	0	3.2789	0	0	0	2.951	0	0	0	0	0	5.53e-33	1.2e-34	20.6567	0	676.817	13.6198	0	82.6269	0	4.9563	0	3.0527	0	0	0	198.427	0	0	1498.43
TCGA-BH-A202-01A-11R-A14L-13	BRCA	tumor	Breast	0	0	0	0	0	0	0	0	0	367.625	0	321.858	0	0	0	0	0	0	0	18.28	1.148	0	0	0	0	0	0	0	1.24e-41	0	8.8353	2402.64	20.3892	0	123.694	0	152.269	0	0	0	0	0	393.019	0	0	520.302
TCGA-BH-A203-01A-12R-A168-13	BRCA	tumor	Breast	0	0	0	0	0	0	0	0	0	326.784	0	265.862	6.0918	0	0	10.2185	0	0	0	5.4616	0	0	0	0	0	0	0	0	5.07e-43	0	0	1016.74	6.0918	0	47.5158	0	21.8463	0	5.4616	0	0	0	49.1543	0	0	322.638
TCGA-BH-A204-01A-11R-A156-13	BRCA	tumor	Breast	0	0	3.5453	0	0	3.423	6.846	3.818	0	92.8631	0	336.801	19.0899	0	0	3.2022	0	0	0	0	0.4299	0	0	0	0	0	0	0	0	3.3089	0	4204.46	19.0899	0	446.704	0	69.3936	0	0	0	0	0	1208.33	0	0	1867.7
TCGA-BH-A208-01A-11R-A156-13	BRCA	tumor	Breast	0	1.1392	1.1392	0	0	15.3993	0	1.2269	0	859.806	0	126.455	6.1343	0	0	13.3768	0	0	0	0	0	1.0633	0	0	0	0	0	7.03e-18	0.0005105	0	1.0633	487.74	34.3523	0	39.3416	0	85.2667	0	0	0	0	0	172.692	0	0	1776.87
TCGA-BH-A209-01A-11R-A156-13	BRCA	tumor	Breast	0	0	0	0	0	0	0	0	0	127.895	0	369.738	15.7176	0	0	4.3942	0	0	0	18.7889	0	0	0	0	0	9.0498	0	1.4187	0	0	0	3304.42	20.9568	0	236.114	0	397.839	0	0	0	0	0	859.591	0	0	736.593
TCGA-BH-A28O-01A-11R-A22I-13	BRCA	tumor	Breast	0	0	0	0	0	0	2.3237	0	4.8133	706.342	0	238.26	2.5918	0	0	6.5213	0	0	0	0	0.299	0	0	0	0	0	0	2.6e-18	0	0	0	113.035	0	0	107.818	0	0	0	1.1618	0	0	0	53.4445	0	0	269.546
TCGA-BH-A28Q-01A-11R-A16E-13	BRCA	tumor	Breast	0	0	0	0	0	0	2.9693	0	3.0754	1003.93	0	138.391	3.3119	0	0	2.7778	2.8703	0	0	5.9386	0	0	0	0	0	0	0	1.11e-08	2.6081	8.611	0	33.333	19.8716	0	129.165	0	25.4513	0	1.4847	0	0	0	148.466	0	0	47.839
TCGA-BH-A2L8-01A-11R-A18L-13	BRCA	tumor	Breast	0	0	0	0	0	0	4.8011	5.355	0	1011.35	0	129.286	5.355	0	0	4.4913	0	0	0	0	0.6178	0	0	0	0	0	0	8.95e-09	2.2819	0	0	13.4739	5.355	0	125.308	0	14.4032	0	2.4005	0	0	0	19.2042	0	0	77.3504
TCGA-BH-A42T-01A-11R-A24J-13	BRCA	tumor	Breast	0	0	0	0	0	0	0	0	0	151.505	0	303.011	11.6543	0	0	39.0982	0	16.8339	0	0	0	0	0	0	0	0	0	8.4e-11	9.1776	10.1004	0	332.334	0	0	2015.02	0	247.468	0	0	0	0	0	323.908	0	0	1442.11
TCGA-BH-A42U-01A-12R-A24J-13	BRCA	tumor	Breast	0	0	0	0	0	0	3.6392	0	0	447.862	0	433.453	20.2954	0	0	0	0	0	0	0	0	0	0	0	0	0	0	7.694	3.2173	3.5179	0	71.4923	0	0	503.056	0	22.6438	0	0	0	0	0	294.774	0	0	484.685
TCGA-BH-A42V-01A-11R-A24J-13	BRCA	tumor	Breast	0	4.6641	0	0	0	0	0	0	0	505.476	0	841.865	22.6028	0	0	2.1063	0	0	0	0	0	0	0	0	0	0	0	4.57e-11	3.34e-24	4.3531	0	206.423	7.5343	0	968.572	0	82.5594	0	0	0	0	0	727.273	0	0	1395.42
TCGA-BH-A5IZ-01A-11R-A27U-13	BRCA	tumor	Breast	0	0	0	0	0	0	0	0	0	168.601	0	569.331	10.0512	0	0	0	0	0	0	0	0	0	0	0	0	0	0	10.887	15.8304	0	0	185.462	0	0	357.154	0	96.1259	0	0	0	0	0	1000.27	0	0	125.827
TCGA-BH-A5J0-01A-11R-A27U-13	BRCA	tumor	Breast	0	0	0	0	0	0	21.5548	0	0	370.235	0	769.183	13.1137	0	0	5.4993	1.8942	0	0	5.8786	0	0	0	0	0	0	0	2.376e-05	1.7212	1.8942	1.8942	102.654	8.7425	0	948.997	0	11.7571	0	2.9393	0	0	0	309.605	0	0	183.107
TCGA-BH-A6R8-01A-21R-A33A-13	BRCA	tumor	Breast	0	0	5.8929	0	0	0	39.8282	0	0	85.1597	0	88.3941	12.6925	0	0	0	0	0	0	0	0	0	0	0	0	0	0	0	0	5.5001	0	122.421	0	0	38.5006	0	5.6897	0	0	0	0	0	62.5871	0	0	128.335
TCGA-BH-A6R9-01A-21R-A32K-13	BRCA	tumor	Breast	0	0	0	0	0	0	0	0	0	363.951	0	102.794	0	0	0	3.3159	0	0	0	0	0	0	0	0	0	0	0	0	0	3.4265	3.4265	79.5828	0	0	27.4119	0	0	0	8.8616	0	0	0	46.0803	0	0	60.9152
TCGA-BH-A8FZ-01A-11R-A358-13	BRCA	tumor	Breast	0	2.2827	0	0	0	0	4.408	0	0	134.567	0	123.266	0	0	0	0	0	0	0	0	0	0	0	0	0	0	0	1.3313	3.24e-26	6.3916	0	24.7415	0	0	68.1766	0	26.4478	0	3.857	0	0	0	30.8558	0	0	856.942
TCGA-BH-A8G0-01A-11R-A358-13	BRCA	tumor	Breast	0	1.4147	0	0	1.5235	1.3659	0	0	0	475.821	0	67.9051	7.6176	0	0	5.1111	0	0	0	1.3659	0	0	0	0	0	0	0	5.78e-11	0	5.2815	0	46.0002	0	0	92.4264	0	0.683	0	2.5042	0	0	0	38.2454	0	0	39.6113
TCGA-C8-A12K-01A-21R-A114-13	BRCA	tumor	Breast	0	0	0	0	0	0	0	0	12.383	346.668	0	569.616	26.671	0	0	22.3692	0	12.8416	0	0	0	0	0	0	0	11.5173	0	3.6111	0	0	0	5815.99	80.0129	0	115.574	0	91.7047	0	0	0	0	0	394.547	0	0	526.505
TCGA-C8-A12L-01A-11R-A114-13	BRCA	tumor	Breast	0	0	0	0	7.3925	0	0	0	0	216.841	0	219.663	0	0	0	0	0	0	0	6.6278	0.8325	0	0	0	0	0	0	0	8.22e-15	12.8137	0	3769.7	73.925	0	25.6273	0	197.254	0	3.3139	0	0	0	231.972	0	0	911.194
TCGA-C8-A12M-01A-11R-A114-13	BRCA	tumor	Breast	0	0	0	0	0	0	0	71.9494	0	45.2585	0	283.943	0	0	0	15.0862	0	0	0	0	0	0	0	0	0	0	0	0	0	0	0	4691.79	35.9747	0	530.027	0	24.1899	0	0	0	0	0	306.405	0	0	138.569
TCGA-C8-A12N-01A-11R-A114-13	BRCA	tumor	Breast	0	0	0	0	0	0	0	0	0	1044.52	0	401.447	19.358	0	0	10.8238	0	0	0	5.7851	0	0	0	0	0	5.5729	0	0	0	11.1846	0	2159.35	83.8845	0	223.692	0	115.703	0	0	0	0	0	584.299	0	0	223.692
TCGA-C8-A12O-01A-11R-A114-13	BRCA	tumor	Breast	0	0	0	0	0	0	34.2994	25.5047	0	885.647	0	378.927	12.7523	0	0	0	0	0	0	0	0	11.052	0	0	0	0	0	0	0	0	0	5337.06	25.5047	0	221.041	0	68.5988	0	0	0	0	0	480.192	0	0	343.841
TCGA-C8-A12P-01A-11R-A114-13	BRCA	tumor	Breast	0	0	0	0	0	0	0	0	0	344.414	0	241.275	0	0	0	18.1605	0	20.8509	0	0	0	0	0	0	0	0	0	0	0	18.7659	0	1198.59	0	0	93.8293	0	0.2419	0	0	0	0	0	271.781	0	0	333.615
TCGA-C8-A12Q-01A-11R-A114-13	BRCA	tumor	Breast	0	0	0	0	0	0	0	0	0	573.243	0	273.231	0	0	0	6.8553	0	0	0	14.6561	0	0	0	0	0	14.1183	0	0	4.55e-15	7.0838	0	1453.32	24.5207	0	113.34	0	0.03694	0	4.8854	0	0	0	175.873	0	0	188.901
TCGA-C8-A12T-01A-11R-A114-13	BRCA	tumor	Breast	0	0	0	0	10.6567	0	19.1086	0	0	547.137	0	197.911	0	0	0	8.9379	0	0	0	0	0	0	0	0	0	0	0	2.8857	0	18.4717	0	5005.22	159.851	0	147.773	0	76.3863	0	14.3315	0	0	0	124.206	0	0	102.62
TCGA-C8-A12U-01A-11R-A114-13	BRCA	tumor	Breast	0	8.7485	0	0	47.107	8.4468	42.2339	9.4214	0	39.5091	0	244.956	18.8428	0	0	0	0	0	0	0	9.5486	16.3304	0	0	0	0	0	0	2.12e-25	0	0	782.28	28.2642	0	244.956	0	82.686	0	0	0	0	0	658.848	0	0	1397.16
TCGA-C8-A12V-01A-11R-A114-13	BRCA	tumor	Breast	0	31.6692	0	0	0	15.2886	0	0	0	280.069	0	617.549	119.369	0	0	14.3022	0	0	0	15.2886	0	0	0	0	0	0	0	0	7.2664	0	0	2073.82	68.2106	0	295.579	0	0.0005455	0	15.2886	0	0	0	642.12	0	0	936.001
TCGA-C8-A12W-01A-11R-A114-13	BRCA	tumor	Breast	0	18.4121	0	0	0	0	0	0	0	762.362	0	184.121	0	0	0	33.2606	0	0	0	0	0	0	0	0	0	0	0	0	0	0	0	3126.5	118.971	0	240.585	0	2.014e-05	0	0	0	0	0	213.327	0	0	248.223
TCGA-C8-A12X-01A-11R-A114-13	BRCA	tumor	Breast	0	0	0	0	0	0	42.0884	0	0	184.025	0	403.222	23.4724	0	0	9.8433	0	0	0	10.5221	0	0	0	0	0	0	0	0	0	30.5141	0	2510.03	82.1534	0	111.885	0	94.6989	0	0	0	0	0	1083.78	0	0	237.332
TCGA-C8-A12Y-01A-11R-A12C-13	BRCA	tumor	Breast	0	0	0	0	0	0	10.2926	11.4802	0	314.069	0	138.582	11.4802	0	0	0	9.9495	0	0	0	0	0	0	0	0	0	0	3.1087	6.38e-15	9.9495	0	500.683	0	0	139.293	0	10.2926	0	0	0	0	0	319.069	0	0	210.044
TCGA-C8-A12Z-01A-11R-A114-13	BRCA	tumor	Breast	0	0	0	0	0	0	0	0	0	610.573	0	327.458	0	0	0	98.5894	0	0	0	0	0	0	0	0	0	0	0	6.3661	0	0	0	1025.33	23.5098	0	183.376	0	42.1555	0	0	0	0	0	210.777	0	0	113.195
TCGA-C8-A130-01A-31R-A114-13	BRCA	tumor	Breast	0	0	0	0	0	0	155.599	0	0	308.998	0	276.268	0	0	0	0	0	0	0	29.6379	0.9307	7.1625	0	0	0	0	0	0	0	42.975	0	1046.65	41.3221	0	14.325	0	88.9089	0	3.7047	0	0	0	933.595	0	0	119.375
TCGA-C8-A131-01A-11R-A114-13	BRCA	tumor	Breast	0	0	0	0	0	7.0552	0	0	0	349.801	0	306.901	0	0	0	6.6	0	0	0	0	0	0	0	0	0	0	0	0	0	0	0	1775.41	47.2156	0	47.7402	0	35.2765	0	7.0552	0	0	0	169.325	0	0	1098.78
TCGA-C8-A132-01A-31R-A114-13	BRCA	tumor	Breast	0	0	0	0	0	0	0	0	0	926.219	0	423.867	29.4498	0	0	0	0	0	0	0	0	25.5231	0	0	0	0	0	3.9873	0	0	0	2902.23	58.8996	0	497.701	0	52.8065	0	0	0	0	0	594.073	0	0	1205.26
TCGA-C8-A133-01A-32R-A12C-13	BRCA	tumor	Breast	0	0	12.9801	0	0	0	12.5325	0	0	58.575	0	415.362	0	0	0	23.4479	0	0	0	0	0	0	0	0	0	0	0	0	5.9564	0	0	1031.71	55.9141	0	908.605	0	268.553	0	0	0	0	0	589.026	0	0	538.432
TCGA-C8-A134-01A-11R-A114-13	BRCA	tumor	Breast	0	0	0	0	0	0	0	0	0	186.786	0	344.675	9.2797	0	0	15.566	0	0	0	8.3197	0	0	0	0	0	0	0	0	3.65e-23	0	0	1634.43	74.2377	0	56.297	0	128.956	0	0	0	0	0	291.191	0	0	312.761
TCGA-C8-A135-01A-11R-A114-13	BRCA	tumor	Breast	0	0	8.3721	0	0	8.0834	40.4171	0	0	402.926	0	276.279	0	0	0	30.2476	7.814	0	0	0	0	0	0	0	0	0	0	0	7.1001	15.6279	0	1769.48	72.1289	0	62.5117	0	44.4588	0	4.0417	0	0	0	113.168	0	0	364.652
TCGA-C8-A137-01A-11R-A114-13	BRCA	tumor	Breast	0	3.2136	0	0	13.8432	18.6167	6.2056	0	0	338.263	0	221.738	10.3824	0	0	0	2.9994	3.3326	0	0	0.3897	0	0	0	0	0	0	2.697e-06	10.881	0	0	1819.93	6.9216	0	71.9846	0	86.5606	0	4.6542	0	0	0	176.859	0	0	673.189
TCGA-C8-A138-01A-11R-A114-13	BRCA	tumor	Breast	0	0	0	0	0	0	11.9109	0	0	902.359	0	320.743	39.8556	0	0	33.4273	0	0	0	11.9109	1.4961	0	0	0	0	0	0	2e-23	0	0	0	1459.66	92.9964	0	149.68	0	35.7326	0	0	0	0	0	369.237	0	0	537.313
TCGA-C8-A1HE-01A-11R-A13P-13	BRCA	tumor	Breast	0	0	0	0	0	0	9.9312	0	0	1.0704	0	349.719	22.1541	0	0	0	9.6001	0	0	0	0	0	0	0	0	0	0	0	0	0	0	1988.16	22.1541	0	192.003	0	49.6555	0	0	0	0	0	337.66	0	0	373.338
TCGA-C8-A1HF-01A-11R-A136-13	BRCA	tumor	Breast	0	0	0	0	0	0	12.0702	0	12.5013	407.136	0	362.538	0	0	0	0	0	0	0	0	0	0	0	0	0	0	0	0	0	0	0	3534.24	40.3888	0	23.3358	0	60.3511	0	0	0	0	0	168.983	0	0	570.43
TCGA-C8-A1HG-01A-11R-A136-13	BRCA	tumor	Breast	0	0	0	0	0	12.3315	24.6631	13.7544	12.772	230.544	0	459.79	0	0	0	0	0	0	0	0	1.5489	11.9205	0	0	0	0	0	0	0	11.9205	0	5433.44	68.7721	0	83.4435	0	0.9544	0	0	0	0	0	320.62	0	0	397.35
TCGA-C8-A1HI-01A-11R-A136-13	BRCA	tumor	Breast	0	0	0	0	0	0	8.9626	59.9801	0	431.317	0	204.218	9.9967	0	0	25.153	0	0	0	0	0	0	0	0	0	0	0	0	0	17.3276	0	897.122	29.9901	0	129.957	0	4.4813	0	4.4813	0	0	0	349.539	0	0	240.661
TCGA-C8-A1HJ-01A-11R-A13P-13	BRCA	tumor	Breast	0	0	0	0	0	0	57.9206	0	0	263.151	0	319.943	43.0692	0	0	18.0613	0	0	0	0	0	0	0	0	0	0	0	0	18.3524	18.6633	0	2077.05	172.277	0	130.643	0	144.802	0	0	0	0	0	888.116	0	0	995.377
TCGA-C8-A1HK-01A-21R-A13P-13	BRCA	tumor	Breast	0	0	0	0	0	0	0	0	0	659.131	0	324.346	43.6619	0	0	27.4647	0	0	0	0	0	0	0	0	0	0	0	0.0002723	21.8428	66.2206	0	5245.77	21.8309	0	586.525	0	1.1626	0	4.8931	0	0	0	489.314	0	0	262.78
TCGA-C8-A1HL-01A-11R-A136-13	BRCA	tumor	Breast	0	0	0	0	0	0	23.8829	79.916	0	1.4385	0	222.623	26.6387	0	0	0	0	0	0	0	0	0	0	0	0	0	0	0	5.6756	34.6303	0	2547	26.6387	0	11.5434	0	1.353e-05	0	0	0	0	0	250.771	0	0	192.39
TCGA-C8-A1HM-01A-12R-A136-13	BRCA	tumor	Breast	0	0	0	0	0	0	9.8993	0	0	198.685	0	205.056	44.166	0	0	0	9.5693	0	0	0	1.2434	0	0	0	0	0	0	0	0	0	0	3824.63	198.747	0	28.7079	0	29.6978	0	0	0	0	0	188.086	0	0	584.79
TCGA-C8-A1HN-01A-11R-A136-13	BRCA	tumor	Breast	0	0	0	0	0	0	9.5192	21.2351	9.8591	266.359	0	118.31	0	0	0	0	0	10.2243	0	0	0	0	0	0	0	0	0	0	0	9.2019	0	2805.08	53.0877	0	46.0093	0	1.645e-06	0	0	0	0	0	190.383	0	0	286.28
TCGA-C8-A1HO-01A-11R-A13P-13	BRCA	tumor	Breast	0	0	7.561	0	0	7.3003	0	16.2853	0	224.871	0	612.443	40.7132	0	0	13.6586	0	0	0	0	0	7.057	0	0	0	0	0	0	0	0	0	4486.86	89.569	0	303.449	0	68.1363	0	3.6502	0	0	0	423.417	0	0	1356.5
TCGA-C8-A26V-01A-11R-A16E-13	BRCA	tumor	Breast	0	0	5.7475	0	0	0	33.2957	0	0	280.755	0	80.4646	18.5688	0	0	10.3825	0	0	0	11.0986	0	5.3643	0	0	0	10.6914	0	1.6761	2.6375	16.0929	0	57.1039	6.1896	0	209.208	0	33.2957	0	0	0	0	0	94.3379	0	0	77.4845
TCGA-C8-A26W-01A-11R-A16E-13	BRCA	tumor	Breast	0	2.3978	2.3978	0	0	2.3151	2.3151	2.5823	0	536.687	0	76.7298	18.0758	0	0	17.3261	2.238	0	0	9.2605	0	0	0	0	0	6.6905	0	0.6992	0	2.238	0	123.448	10.329	0	114.136	0	2.3151	0	1.1576	0	0	0	64.8234	0	0	62.1653
TCGA-C8-A26X-01A-31R-A16E-13	BRCA	tumor	Breast	0	0	0	0	0	5.2333	0	0	0	1285.38	0	81.3036	17.5115	0	0	24.4785	0	0	0	0	0.6734	0	0	0	0	10.0826	0	0	3.25e-15	0	0	53.8527	5.8372	0	86.0011	0	77.337	0	2.6167	0	0	0	282.6	0	0	129.283
TCGA-C8-A26Y-01A-11R-A16E-13	BRCA	tumor	Breast	0	0	5.4123	0	0	5.2256	0	0	0	718.431	0	32.4735	5.8286	0	0	29.3309	0	0	0	5.2256	0	0	0	0	0	0	0	3.1566	1.55e-23	0	0	48.8849	0	0	30.3086	0	0	0	2.6128	0	0	0	83.61	0	0	376.051
TCGA-C8-A26Z-01A-11R-A16E-13	BRCA	tumor	Breast	0	0	11.2423	0	0	0	0	0	5.6212	599.239	0	50.5904	12.1071	0	0	5.0772	0	0	0	0	0	0	0	0	0	0	0	4.7683	8.06e-24	5.2464	0	45.6945	6.0535	0	20.9856	0	0	0	0	0	0	0	124.828	0	0	29.1467
TCGA-C8-A273-01A-11R-A16E-13	BRCA	tumor	Breast	0	4.6739	2.337	0	0	2.2564	11.2818	0	0	515.551	0	67.7716	0	0	0	23.2188	0	2.4235	0	0	0	0	0	0	0	2.1736	0	3.29e-22	3.12e-34	4.3623	0	29.5511	5.0334	0	67.6158	0	13.5382	0	0	0	0	0	33.8455	0	0	654.347
TCGA-C8-A274-01A-11R-A16E-13	BRCA	tumor	Breast	0	4.7043	0	0	0	0	0	0	0	182.966	0	28.2259	15.1985	0	0	0	0	0	0	9.0842	0	0	0	0	0	4.3754	0	0	0	17.5628	0	59.4868	20.2647	0	4.3907	0	0	0	0	0	0	0	122.637	0	0	29.2713
TCGA-C8-A275-01A-21R-A16E-13	BRCA	tumor	Breast	0	3.4894	0	0	0	0	6.7381	0	0	304.267	0	101.192	7.5156	0	0	0	0	3.6186	0	0	0.4232	0	0	0	0	0	0	0	5.9019	16.2837	0	75.6404	7.5156	0	91.1887	0	27.7946	0	1.123	0	0	0	144.869	0	0	231.59
TCGA-C8-A278-01A-11R-A168-13	BRCA	tumor	Breast	0	0	0	0	0	0	0	0	16.5487	186.828	0	434.403	4.4554	0	0	3.7368	7.7227	0	0	3.9945	0	0	0	0	0	7.6959	0	0	0.01992	3.8614	3.8614	3333.23	8.9108	0	108.118	0	41.0952	0	0	0	0	0	507.303	0	0	562.043
TCGA-C8-A27A-01A-11R-A168-13	BRCA	tumor	Breast	0	0	8.4194	0	0	0	32.5162	9.067	0	1026.57	0	589.356	9.067	0	0	76.0459	0	0	0	0	0	7.8581	0	0	0	0	0	2.4552	4.11e-22	15.7162	0	4730.06	81.6031	0	887.963	0	77.226	0	0	0	0	0	438.969	0	0	689.765
TCGA-C8-A27B-01A-11R-A168-13	BRCA	tumor	Breast	0	15.7015	0	0	0	7.58	15.1601	25.364	0	148.9	0	1475.94	16.9093	0	0	7.091	0	0	0	0	0	29.3095	0	0	0	7.3019	0	0	1.76e-19	0	0	4368.06	50.728	0	124.565	0	446.581	0	0	0	0	0	621.564	0	0	472.209
TCGA-C8-A3M7-01A-12R-A21U-13	BRCA	tumor	Breast	0	0	0	0	0	3.1871	6.3741	0	0	125.356	0	72.6196	10.6644	0	0	8.9444	0	0	0	0	0	0	0	0	0	0	0	0	0	3.0808	0	35.7774	0	0	33.8892	0	1.5935	0	1.5935	0	0	0	31.8707	0	0	27.3852
TCGA-C8-A3M8-01A-11R-A214-13	BRCA	tumor	Breast	0	0	5.3587	0	0	0	5.1739	11.5419	0	186.834	0	219.708	11.5419	0	0	0	0	0	0	5.1739	0	0	0	0	0	0	0	0	2.4591	5.0015	0	537.256	0	0	80.0237	0	51.6061	0	0	0	0	0	51.7394	0	0	338.989
TCGA-D8-A13Y-01A-11R-A114-13	BRCA	tumor	Breast	0	4.0254	0	0	0	0	0	8.67	0	134.487	0	100.634	21.675	0	0	10.9074	0	0	0	0	0	7.514	0	0	0	0	0	0	1.8472	0	0	868.959	8.67	0	1014.39	0	109.934	0	0	0	0	0	139.916	0	0	125.234
TCGA-D8-A13Z-01A-11R-A114-13	BRCA	tumor	Breast	0	0	0	0	7.7483	0	20.8403	0	0	3957.57	0	345.354	30.9933	0	0	786.331	0	0	0	0	0	6.7152	0	0	0	0	0	0.0008384	1.55e-19	0	0	1800.11	46.49	0	194.741	0	253.558	0	0	0	0	0	541.849	0	0	492.45
TCGA-D8-A140-01A-11R-A114-13	BRCA	tumor	Breast	0	14.9069	0	0	0	0	7.1964	8.0268	0	265.918	0	313.044	16.0535	0	0	0	0	0	0	7.1964	0	6.9565	0	0	0	0	0	0	3.4203	0	0	1386.82	56.1874	0	62.6088	0	17.991	0	10.7946	0	0	0	122.339	0	0	378.745
TCGA-D8-A141-01A-11R-A114-13	BRCA	tumor	Breast	0	0	0	0	0	0	8.9909	0	0	881.471	0	307.296	0	0	0	16.8217	0	0	0	8.9909	0	0	0	0	0	0	0	0	0	0	0	2060.66	20.0566	0	69.5297	0	53.9454	0	0	0	0	0	341.654	0	0	299.364
TCGA-D8-A142-01A-11R-A114-13	BRCA	tumor	Breast	0	0	0	0	0	0	0	0	0	1034.94	0	240.521	0	0	0	16.7112	0	0	0	0	0	0	0	0	0	0	0	0	0	0	0	3492.63	59.7745	0	172.682	0	116.114	0	0	0	0	0	500.182	0	0	633.167
TCGA-D8-A143-01A-11R-A114-13	BRCA	tumor	Breast	0	0	0	0	7.8181	0	7.0093	0	0	150.1	0	99.8199	3.909	0	0	1.6393	5.0817	1.8821	0	3.5047	0.2201	0	0	0	0	0	0	2.13e-08	1.5391	3.3878	0	180.32	11.7271	0	167.698	0	58.147	0	0	0	0	0	82.3593	0	0	150.57
TCGA-D8-A145-01A-11R-A114-13	BRCA	tumor	Breast	0	0	0	0	0	0	13.8863	0	0	755.659	0	352.365	0	0	0	12.9904	0	0	0	0	0	0	0	0	0	0	0	1.29e-08	0	0	0	675.501	46.4657	0	73.8288	0	13.8863	0	0	0	0	0	145.806	0	0	253.553
TCGA-D8-A146-01A-31R-A114-13	BRCA	tumor	Breast	0	8.409	0	0	0	0	8.1191	0	0	780.589	0	218.635	9.0559	0	0	30.381	0	0	0	16.2381	0	0	0	0	0	0	0	4.43e-15	0	0	0	577.24	45.2794	0	94.1812	0	16.2381	0	0	0	0	0	259.81	0	0	113.366
TCGA-D8-A147-01A-11R-A114-13	BRCA	tumor	Breast	0	16.6333	0	0	0	0	0	0	0	115.107	0	632.067	0	0	0	45.071	0	0	0	0	0	0	0	0	0	0	0	4.8506	0	46.5733	0	3350.28	71.6513	0	652.027	0	346.887	0	0	0	0	0	546.032	0	0	396.736
TCGA-D8-A1J8-01A-11R-A13P-13	BRCA	tumor	Breast	0	16.7052	0	0	0	0	16.1292	0	16.7052	384.229	0	225.521	26.9854	0	0	0	0	0	0	0	0	0	0	0	0	7.7687	0	0	0	0	0	1018.48	197.893	0	389.789	0	6.228e-06	0	0	0	0	0	395.165	0	0	355.141
TCGA-D8-A1J9-01A-11R-A13P-13	BRCA	tumor	Breast	0	0	0	0	0	8.7344	0	0	9.0463	465.738	0	307.575	0	0	0	16.3418	0	0	0	0	0	0	0	0	0	0	0	0	5.42e-15	0	0	1675.03	48.711	0	33.773	0	40.7605	0	0	0	0	0	235.828	0	0	328.348
TCGA-D8-A1JA-01A-11R-A13P-13	BRCA	tumor	Breast	0	0	0	0	14.7833	0	13.254	0	0	161.168	0	343.185	59.1334	0	0	0	0	0	0	0	0	0	0	0	0	0	0	4.0031	0	12.8122	0	2578.98	73.9167	0	525.301	0	145.794	0	6.627	0	0	0	371.113	0	0	555.197
TCGA-D8-A1JB-01A-11R-A13P-13	BRCA	tumor	Breast	0	0	9.2299	0	0	0	0	0	0	346.913	0	267.667	39.7595	0	0	8.3367	8.6146	9.5717	0	8.9116	0	0	0	0	0	0	0	0	4.2355	0	0	791.984	29.8196	0	172.291	0	13.3674	0	0	0	0	0	401.023	0	0	268.009
TCGA-D8-A1JC-01A-11R-A13P-13	BRCA	tumor	Breast	0	0	0	0	0	0	0	0	0	941.58	0	326.492	34.0265	0	0	0	0	0	0	10.1688	0	0	0	0	0	0	0	0	6.31e-15	19.6597	0	1265.2	45.3686	0	117.958	0	50.8441	0	5.0844	0	0	0	844.013	0	0	764.545
TCGA-D8-A1JD-01A-11R-A13P-13	BRCA	tumor	Breast	0	0	0	0	0	0	0	0	0	994.625	0	246.464	6.4737	0	0	10.8592	0	0	0	5.804	0	0	0	0	0	0	0	8.23e-15	0	11.2211	0	1482.28	19.4212	0	72.9374	0	23.2161	0	2.902	0	0	0	156.709	0	0	118.445
TCGA-D8-A1JE-01A-11R-A13P-13	BRCA	tumor	Breast	0	0	0	0	0	0	7.7619	0	0	1285.31	0	321.566	25.9726	0	0	0	0	0	0	0	0	0	0	0	0	0	0	0	0	0	0	1815.29	95.233	0	52.5225	0	41.397	0	0	0	0	0	465.716	0	0	450.193
TCGA-D8-A1JF-01A-11R-A13P-13	BRCA	tumor	Breast	0	0	0	0	0	0	0	0	0	838.111	0	161.619	14.5042	0	0	36.4946	0	0	0	0	0	0	0	0	0	0	0	0.01129	0	0	0	2639.77	130.538	0	163.415	0	2.946e-05	0	0	0	0	0	273.08	0	0	446.946
TCGA-D8-A1JG-01B-11R-A13P-13	BRCA	tumor	Breast	0	0	0	0	0	0	0	0	0	418.039	0	137.384	9.247	0	0	7.7555	0	17.809	0	0	0	0	0	0	0	23.9587	0	0	0	0	0	1310.68	18.494	0	56.0983	0	82.6903	0	0	0	0	0	140.937	0	0	427.416
TCGA-D8-A1JH-01A-11R-A13P-13	BRCA	tumor	Breast	0	7.2022	0	0	0	6.9539	0	0	0	805.21	0	230.471	23.2687	0	0	6.5052	0	0	0	0	0	6.7221	0	0	0	0	0	0	0	0	0	956.269	31.0249	0	60.4986	0	20.8616	0	0	0	0	0	326.832	0	0	283.821
TCGA-D8-A1JI-01A-11R-A13P-13	BRCA	tumor	Breast	0	0	0	0	0	0	24.3764	0	0	68.4113	0	227.223	18.1261	0	0	22.8038	0	0	0	0	0	0	0	0	0	0	0	0	0	0	0	1162.99	54.3782	0	518.406	0	41.9834	0	0	0	0	0	203.137	0	0	445.096
TCGA-D8-A1JJ-01A-31R-A14L-13	BRCA	tumor	Breast	0	0	0	0	0	0	25.0511	0	0	626.691	0	181.62	13.9708	0	0	11.7174	6.054	0	0	6.2628	0.7866	0	0	0	0	0	0	0	2.389e-05	12.108	0	1259.63	76.8394	0	139.242	0	118.993	0	0	0	0	0	858	0	0	733.208
TCGA-D8-A1JK-01A-11R-A13P-13	BRCA	tumor	Breast	0	0	0	0	0	0	21.2066	0	0	426.516	0	252.586	0	0	0	19.8384	0	11.3887	0	0	0	10.2499	0	0	0	0	0	0	13.9414	0	10.2499	396.768	0	0	379.244	0	184.495	0	0	0	0	0	572.578	0	0	694.712
TCGA-D8-A1JL-01A-11R-A13P-13	BRCA	tumor	Breast	0	0	0	0	7.7716	0	13.9354	0	0	454.084	0	447.424	15.5433	0	0	0	6.7354	7.4838	0	0	0.8752	0	0	0	0	0	0	1.3e-08	12.2401	13.4708	0	2222.69	85.488	0	20.2063	0	13.9354	0	6.9677	0	0	0	404.125	0	0	389.158
TCGA-D8-A1JN-01A-11R-A13P-13	BRCA	tumor	Breast	0	0	0	0	0	6.2287	0	0	0	0.3554	0	335.459	27.7895	0	0	11.6537	0	0	0	0	0	0	0	0	0	0	0	0	5.471	0	0	396.225	13.8948	0	192.674	0	46.7151	0	0	0	0	0	479.608	0	0	234.152
TCGA-D8-A1JP-01A-11R-A13P-13	BRCA	tumor	Breast	0	0	0	0	0	0	0	0	0	795.497	0	431.934	16.04	0	0	8.9686	0	5.1486	0	4.7936	0	0	0	0	0	4.6177	0	4.2115	1.23e-38	0	0	1977.58	101.587	0	111.211	0	46.4364	0	0	0	0	0	1375.75	0	0	401.594
TCGA-D8-A1JS-01A-11R-A13P-13	BRCA	tumor	Breast	0	0	0	0	0	0	0	0	0	29.4519	0	154.891	26.3377	0	0	7.3632	0	0	0	7.871	0	0	0	0	0	0	0	0	0	0	0	1052.94	87.7923	0	91.304	0	0	0	0	0	0	0	456.52	0	0	321.255
TCGA-D8-A1JT-01A-31R-A13P-13	BRCA	tumor	Breast	0	20.6678	0	0	0	0	0	0	0	93.2676	0	826.713	22.2577	0	0	0	0	0	0	0	2.5065	0	0	0	0	0	0	0	0	0	0	8419.14	111.288	0	19.29	0	239.455	0	0	0	0	0	1217.26	0	0	600.133
TCGA-D8-A1JU-01A-11R-A13P-13	BRCA	tumor	Breast	0	0	0	0	0	0	0	0	0	1792.36	0	163.527	29.3511	0	0	8.2057	0	0	0	8.7716	0	0	0	0	0	0	0	7.9479	0	0	0	533.369	9.7837	0	84.7919	0	4.3858	0	17.5432	0	0	0	210.518	0	0	150.741
TCGA-D8-A1X5-01A-11R-A14C-13	BRCA	tumor	Breast	0	0	0	0	0	0	0	0	0	261.731	0	225.384	69.3489	0	0	9.6939	0	0	0	0	1.3016	20.0341	0	0	0	0	0	5.66e-15	0	10.0171	0	5418.91	92.4651	0	90.1535	0	328.121	0	0	0	0	0	476.674	0	0	601.023
TCGA-D8-A1X6-01A-11R-A14L-13	BRCA	tumor	Breast	0	0	0	0	0	0	6.6012	0	13.674	113.536	0	512.774	58.9033	0	0	0	0	0	0	6.6012	0	0	0	0	0	6.359	0	1.9938	0	6.3812	0	5514.58	110.444	0	229.723	0	62.7117	0	3.3006	0	0	0	1643.71	0	0	397.052
TCGA-D8-A1X7-01A-11R-A14L-13	BRCA	tumor	Breast	0	0	21.9837	0	0	0	0	0	0	376.545	0	285.788	0	0	0	0	0	0	0	10.6128	0	0	0	0	0	0	0	0.009217	0	0	0	4308.81	153.886	0	92.3316	0	0.005125	0	5.3064	0	0	0	424.513	0	0	501.554
TCGA-D8-A1X8-01A-11R-A14L-13	BRCA	tumor	Breast	0	0	21.3542	0	0	0	0	0	0	487.956	0	202.865	0	0	0	0	0	0	0	0	0	0	0	0	0	0	0	3.1136	0	0	0	433.972	11.4984	0	69.7569	0	15.4634	0	0	0	0	0	51.5445	0	0	55.3626
TCGA-D8-A1X9-01A-12R-A156-13	BRCA	tumor	Breast	0	0	0	0	0	0	20.0793	0	0	370.737	0	374.335	5.599	0	0	0	0	0	0	10.0396	0.6305	0	0	0	0	0	0	0	0	33.9674	0	605.778	11.198	0	116.46	0	4.46e-15	0	12.5495	0	0	0	35.1387	0	0	177.924
TCGA-D8-A1XA-01A-11R-A14C-13	BRCA	tumor	Breast	0	10.4176	0	0	0	0	20.1168	0	0	733.922	0	343.782	33.6569	0	0	103.504	0	0	0	0	0	0	0	0	0	19.3787	0	1.69e-23	6.24e-15	77.7849	0	4140.16	33.6569	0	301.417	0	281.635	0	5.0292	0	0	0	613.562	0	0	194.462
TCGA-D8-A1XB-01A-11R-A14C-13	BRCA	tumor	Breast	0	0	0	0	0	0	8.8325	0	0	859.138	0	192.107	19.7033	0	0	355.295	0	0	0	0	1.1094	0	0	0	0	0	0	0.0002458	23.2741	0	0	1437.71	59.1099	0	392.753	0	158.985	0	0	0	0	0	353.301	0	0	161.275
TCGA-D8-A1XC-01A-11R-A14C-13	BRCA	tumor	Breast	0	0	3.582	0	0	0	0	0	0	16.1645	0	261.487	15.4302	0	0	12.9415	0	0	0	0	0	0	0	0	0	3.3316	0	1.0446	3.82e-30	0	0	2678.88	50.1481	0	280.829	0	110.67	0	0	0	0	0	349.308	0	0	300.889
TCGA-D8-A1XD-01A-11R-A14C-13	BRCA	tumor	Breast	0	0	0	0	0	0	0	0	0	531.123	0	446.169	43.6809	0	0	36.6356	0	0	0	29.3716	0	0	0	0	0	0	0	0	6.07e-15	0	0	2088.23	218.404	0	662.493	0	264.997	0	0	0	0	0	234.973	0	0	294.441
TCGA-D8-A1XF-01A-11R-A14C-13	BRCA	tumor	Breast	0	0	0	0	11.8874	0	10.6576	0	0	183.303	0	309.071	23.7747	0	0	89.7304	0	0	0	0	0	0	0	0	0	0	0	1.79e-23	0	0	0	8095.67	71.3241	0	195.745	0	535.125	0	0	0	0	0	458.278	0	0	629.59
TCGA-D8-A1XG-01A-11R-A14C-13	BRCA	tumor	Breast	0	11.927	0	0	0	0	0	0	0	226.228	0	274.321	38.5334	0	0	107.728	0	0	0	0	0	0	0	0	0	11.0932	0	8.17e-15	0	0	0	3134.88	128.445	0	912.814	0	192.627	0	0	0	0	0	1358.86	0	0	779.232
TCGA-D8-A1XJ-01A-11R-A14L-13	BRCA	tumor	Breast	0	0	0	0	0	0	20.0818	0	0	328.508	0	249.588	11.1994	0	0	0	0	0	0	0	0	0	0	0	0	0	0	0	0	0	0	422.689	11.1994	0	339.717	0	5.0204	0	0	0	0	0	80.3271	0	0	377.463
TCGA-D8-A1XK-01A-21R-A14L-13	BRCA	tumor	Breast	0	0	0	0	0	0	0	0	0	103.111	0	190.264	13.66	0	0	11.4568	11.8387	0	0	0	0.7691	0	0	0	0	5.8988	0	0	1.59e-38	0	0	2640.79	20.49	0	65.1127	0	166.576	0	0	0	0	0	4598.9	0	0	513.009
TCGA-D8-A1XL-01A-11R-A14L-13	BRCA	tumor	Breast	0	0	0	0	0	0	13.4882	0	0	249.205	0	405.129	15.0446	0	0	0	0	14.4874	0	26.9765	5.0826	0	0	0	0	0	0	0	2e-23	13.0386	13.0386	681.373	0	0	221.657	0	13.4882	0	0	0	0	0	80.9294	0	0	434.621
TCGA-D8-A1XM-01A-21R-A14L-13	BRCA	tumor	Breast	0	0	0	0	0	0	0	0	0	1010.92	0	388.332	50.1845	0	0	0	0	0	0	0	0	0	0	0	0	0	0	0	0	28.9955	0	1080.31	0	0	173.973	0	0	0	7.4988	0	0	0	119.981	0	0	193.303
TCGA-D8-A1XO-01A-11R-A14L-13	BRCA	tumor	Breast	0	6.3012	0	0	0	0	0	0	0	503.72	0	302.457	6.7859	0	0	22.7656	0	0	0	6.0839	0	0	0	0	0	0	0	0	0	5.8811	0	1798.48	67.859	0	35.2867	0	33.463	0	0	0	0	0	979.51	0	0	365.936
TCGA-D8-A1XQ-01A-11R-A14L-13	BRCA	tumor	Breast	0	0	4.8556	0	0	0	9.3763	0	0	162.223	0	184.511	5.2291	0	0	0	0	0	0	14.0644	0.5889	4.5319	0	0	0	0	0	0	0	13.5956	0	2390.19	162.101	0	4.5319	0	150.81	0	0	0	0	0	501.63	0	0	966.796
TCGA-D8-A1XR-01A-11R-A14L-13	BRCA	tumor	Breast	0	0	0	0	0	0	0	8.5827	0	165.52	0	175.333	17.1655	0	0	0	0	0	0	0	0	0	0	0	0	7.4125	0	0	16.8854	7.4384	0	2591.43	42.9137	0	59.507	0	65.4063	0	0	0	0	0	377.048	0	0	256.21
TCGA-D8-A1XS-01A-11R-A14L-13	BRCA	tumor	Breast	0	0	0	0	0	5.2588	0	0	0	290.253	0	381.266	17.5969	0	0	0	0	0	0	0	0	0	0	0	0	0	0	1.5883	0	0	0	1918.63	5.8656	0	106.754	0	62.6991	0	2.6294	0	0	0	578.472	0	0	225.935
TCGA-D8-A1XT-01A-11R-A14L-13	BRCA	tumor	Breast	0	0	0	0	0	0	0	0	0	786.897	0	455.643	8.6086	0	0	14.4403	0	0	0	0	0	0	0	0	0	0	0	2.3311	6.7792	44.7649	0	2137.16	17.2173	0	59.6865	0	100.335	0	0	0	0	0	262.415	0	0	936.747
TCGA-D8-A1XU-01A-11R-A14L-13	BRCA	tumor	Breast	0	0	0	0	0	0	3.2459	0	0	604.509	0	117.665	3.6205	0	0	0	0	0	0	6.4919	0	0	0	0	0	3.1268	0	0	0	3.1377	0	494.954	43.4457	0	100.408	0	4.237e-05	0	0	0	0	0	305.119	0	0	428.825
TCGA-D8-A1XV-01A-11R-A14L-13	BRCA	tumor	Breast	0	0	0	0	0	0	0	0	0	49.6543	0	308.091	11.8497	0	0	4.9692	0	0	0	10.6238	0	0	0	0	0	0	0	0	0	0	0	3552.99	82.9477	0	92.4274	0	45.1513	0	0	0	0	0	748.981	0	0	256.743
TCGA-D8-A1XW-01A-11R-A14L-13	BRCA	tumor	Breast	0	0	0	0	0	0	0	0	0	69.1726	0	321.684	8.2483	0	0	0	0	0	0	0	0	0	0	0	0	7.1237	0	0	0	0	14.2971	2877.86	115.476	0	35.7427	0	6.65e-07	0	0	0	0	0	953.959	0	0	651.311
TCGA-D8-A1XY-01A-11R-A14L-13	BRCA	tumor	Breast	0	0	0	0	0	0	8.4098	9.3802	0	1549.46	0	226.465	18.7604	0	0	0	0	0	0	0	0	8.1295	0	0	0	0	0	2.54	0	24.3885	0	4712.49	28.1406	0	138.202	0	2.003	0	0	0	0	0	1219.43	0	0	397.442
TCGA-D8-A1XZ-01A-11R-A14L-13	BRCA	tumor	Breast	0	0	0	0	0	0	13.4913	0	0	277.621	0	433.169	15.048	0	0	6.3105	0	0	0	13.4913	0	6.5208	0	0	0	0	0	0	3.2061	0	0	17208.6	165.528	0	163.02	0	42.1674	0	0	0	0	0	1032.09	0	0	941.896
TCGA-D8-A1Y0-01A-11R-A14L-13	BRCA	tumor	Breast	0	0	0	0	0	0	0	0	0	418.199	0	237.151	18.2424	0	0	7.65	0	0	0	0	0	0	0	0	0	0	0	0	0	7.905	0	1828.36	45.606	0	63.2403	0	49.0658	0	4.0888	0	0	0	318.927	0	0	500.652
TCGA-D8-A1Y1-01A-21R-A14L-13	BRCA	tumor	Breast	0	0	12.1261	0	0	0	35.1238	0	0	469.971	0	230.395	13.0588	0	0	0	0	0	0	0	1.4706	0	0	0	0	0	0	10.2862	0	0	0	2321.94	104.471	0	90.5412	0	0.0008186	0	5.854	0	0	0	561.98	0	0	440.131
TCGA-D8-A1Y2-01A-11R-A156-13	BRCA	tumor	Breast	0	0	0	0	0	0	0	0	0	808.022	0	513.84	0	0	0	0	0	0	0	0	0	0	0	0	0	0	0	6.2435	0	0	0	744.515	11.5285	0	239.792	0	10.3359	0	41.3434	0	0	0	165.374	0	0	177.624
TCGA-D8-A1Y3-01A-11R-A156-13	BRCA	tumor	Breast	0	6.4249	0	0	0	0	12.4068	0	0	220.503	0	513.994	0	0	0	0	0	6.6629	0	6.2034	0	0	0	0	0	0	0	0	0.01275	59.966	5.9966	2547.59	0	0	371.789	0	224.845	0	0	0	0	0	552.101	0	0	293.167
TCGA-D8-A27E-01A-11R-A16E-13	BRCA	tumor	Breast	0	0	4.5647	0	0	0	0	0	0	306.949	0	228.233	9.8316	0	0	4.1229	0	9.4675	0	0	0	0	0	0	0	0	0	0	4.87e-30	0	0	119.565	0	0	110.769	0	44.0726	0	0	0	0	0	255.621	0	0	113.609
TCGA-D8-A27F-01A-11R-A16E-13	BRCA	tumor	Breast	0	0	0	0	0	0	0	0	0	898.148	0	112.984	0	0	0	12.7562	0	0	0	4.5453	0.5849	0	0	0	0	0	0	5.9901	6.37e-08	0	0	34.0166	10.1396	0	8.7876	0	81.7024	0	0	0	0	0	163.631	0	0	224.572
TCGA-D8-A27G-01A-11R-A16E-13	BRCA	tumor	Breast	0	9.2896	0	0	0	0	0	0	0	571.427	0	74.3171	5.0021	0	0	58.7345	0	0	0	4.4847	0.5633	0	0	0	0	4.3201	0	5.9101	4.56e-23	0	0	37.7579	10.0042	0	104.044	0	2.2423	0	0	0	0	0	67.2698	0	0	81.8865
TCGA-D8-A27H-01A-11R-A16E-13	BRCA	tumor	Breast	0	11.752	0	0	0	0	11.3468	0	0	241.051	0	58.7602	0	0	0	17.6912	0	0	0	0	0	0	0	0	0	7.287	0	7.05e-09	0	0	0	14.153	4.2187	0	47.5305	0	3.7823	0	5.043	0	0	0	83.2098	0	0	60.9365
TCGA-D8-A27I-01A-11R-A16E-13	BRCA	tumor	Breast	0	0	0	0	0	0	0	0	0	832.775	0	45.8185	0	0	0	20.6922	0	0	0	0	0	0	0	0	0	0	0	1.1135	2.29e-15	0	0	10.3461	0	0	57.0186	0	11.0596	0	3.6865	0	0	0	33.1789	0	0	47.5155
TCGA-D8-A27K-01A-11R-A16E-13	BRCA	tumor	Breast	0	0	0	0	0	0	0	0	0	571.465	0	124.781	10.3369	0	0	17.3393	0	0	0	0	0	0	0	0	0	4.4638	0	0	0	0	0	34.6786	15.5053	0	62.7104	0	9.2676	0	0	0	0	0	222.421	0	0	24.8851
TCGA-D8-A27L-01A-11R-A16E-13	BRCA	tumor	Breast	0	0	0	0	0	2.3055	0	0	0	746.532	0	69.2479	2.5715	0	0	25.8813	0	0	0	0	0.2967	0	0	0	0	0	0	4.8744	1.0958	0	0	17.2542	10.2862	0	80.2321	0	13.8331	0	1.1528	0	0	0	71.4711	0	0	47.0497
TCGA-D8-A27M-01A-11R-A16E-13	BRCA	tumor	Breast	0	0	0	0	0	0	0	0	0	238.269	0	109.895	0	0	0	6.6173	0	0	0	0	0.9102	0	0	0	0	6.8142	0	0	0	0	0	86.0255	0	0	13.6758	0	10.6106	0	0	0	0	0	219.285	0	0	98.77
TCGA-D8-A27N-01A-11R-A16E-13	BRCA	tumor	Breast	0	0	0	0	0	0	9.4429	26.3312	0	481.616	0	83.1314	5.2662	0	0	44.1685	4.5641	5.0712	0	0	0	0	0	0	0	9.0965	0	1.426	0	4.5641	0	39.7517	15.7987	0	95.8456	0	26.9798	0	2.3607	0	0	0	108.594	0	0	60.8544
TCGA-D8-A27P-01A-11R-A16E-13	BRCA	tumor	Breast	0	2.5037	0	0	0	2.4174	0	0	0	829.844	0	75.1104	2.6963	0	0	2.2614	0	0	0	0	0	0	0	0	0	0	0	2.1904	2.1233	2.3368	0	36.1822	0	0	72.4398	0	16.5761	0	0	0	0	0	142.623	0	0	140.206
TCGA-D8-A27R-01A-11R-A16E-13	BRCA	tumor	Breast	0	21.1712	10.5856	0	0	0	5.1103	0	0	785.972	0	89.9776	11.3999	0	0	4.7806	0	0	0	0	0.6576	0	0	0	0	0	0	0	1.48e-23	19.7598	0	119.515	28.4997	0	34.5796	0	15.3309	0	0	0	0	0	81.7647	0	0	115.265
TCGA-D8-A27T-01A-11R-A16E-13	BRCA	tumor	Breast	0	0	0	0	0	0	18.0655	0	2.3388	600.94	0	67.8262	5.0375	0	0	6.3375	0	0	0	0	0	2.1829	0	0	0	0	0	1.3641	0	4.3658	0	21.125	17.6312	0	45.8411	0	13.5484	0	10.1618	0	0	0	133.233	0	0	380.797
TCGA-D8-A27V-01A-12R-A17A-13	BRCA	tumor	Breast	0	0	1.5565	0	0	1.5028	1.5028	0	1.5565	912.072	0	392.23	20.1144	0	0	4.2175	0	0	0	1.5028	0	0	0	0	0	8.686	0	4.127e-05	0	1.4527	0	3250.31	6.7048	0	167.061	0	25.5476	0	0.7514	0	0	0	255.476	0	0	303.454
TCGA-D8-A27W-01A-11R-A16E-13	BRCA	tumor	Breast	0	0	0	0	0	7.6016	0	0	0	239.094	0	129.905	8.4787	0	0	0	0	0	0	7.6016	0	0	0	0	0	0	0	0	1.8064	22.0445	0	113.778	33.9147	0	18.3704	0	4.305e-06	0	0	0	0	0	15.2031	0	0	110.223
TCGA-D8-A3Z5-01A-41R-A24J-13	BRCA	tumor	Breast	0	0	0	0	0	0	0	0	0	324.322	0	712.86	17.0599	0	0	81.0804	0	0	0	5.0984	0	9.8568	0	0	0	0	0	0.0007094	0	4.9284	0	128.775	5.6866	0	1049.75	0	56.082	0	0	0	0	0	407.869	0	0	733.787
TCGA-D8-A3Z6-01A-11R-A23A-13	BRCA	tumor	Breast	0	0	0	0	5.2657	0	33.047	5.2657	0	895.453	0	117.351	10.5315	0	0	4.4164	0	0	0	0	0	0	0	0	0	0	0	3.35e-15	0	0	0	158.991	5.2657	0	41.0727	0	33.047	0	0	0	0	0	42.489	0	0	50.707
TCGA-D8-A4Z1-01A-21R-A25Z-13	BRCA	tumor	Breast	0	3.2843	0	0	0	0	3.1711	0	0	468.661	0	1349.86	45.9805	0	0	0	0	0	0	0	0	6.1307	0	0	0	0	0	0.0005295	2.7853	3.0654	0	74.1621	0	0	1149.51	0	15.0627	0	0	0	0	0	640.556	0	0	68.1193
TCGA-D8-A73U-01A-11R-A33A-13	BRCA	tumor	Breast	0	0	0	0	0	0	0	0	0	91.185	0	106.003	8.1541	0	0	0	0	0	0	0	0.3136	0	0	0	0	0	0	4.08e-24	3.62e-24	0	0	82.0666	0	0	96.5803	0	3.6553	0	2.4368	0	0	0	109.658	0	0	159.658
TCGA-D8-A73X-01A-11R-A32K-13	BRCA	tumor	Breast	0	0	0	0	0	0	0	0	0	148.268	0	126.083	9.6987	0	0	0	0	0	0	0	0	0	0	0	0	0	0	4.05e-09	0	0	0	91.5115	2.4247	0	35.7234	0	5.4346	0	0	0	0	0	36.9552	0	0	58.3716
TCGA-E2-A105-01A-11R-A10I-13	BRCA	tumor	Breast	0	0	0	0	0	0	40.4086	0	0	259.852	0	990.491	45.0711	0	0	0	0	0	0	0	0	0	0	0	0	0	0	0	5.87e-11	26.0411	39.0616	4321.98	225.356	0	286.452	0	60.6129	0	0	0	0	0	161.634	0	0	969.307
TCGA-E2-A106-01A-11R-A10I-13	BRCA	tumor	Breast	0	0	9.6674	0	0	0	18.6682	0	9.6674	209.565	0	241.686	72.8776	0	0	34.9275	0	0	0	0	0	9.0229	0	0	0	0	0	0	1.36e-10	9.0229	0	1955.94	83.2887	0	351.895	0	1.057e-05	0	0	0	0	0	158.679	0	0	380.969
TCGA-E2-A107-01A-11R-A10I-13	BRCA	tumor	Breast	0	0	0	0	0	0	0	0	0	1977.75	0	287.571	14.0769	0	0	11.8064	0	0	0	0	0	12.2	0	0	0	0	0	4.7e-08	0	0	0	377.806	0	0	109.8	0	125.881	0	0	0	0	0	113.586	0	0	243.999
TCGA-E2-A108-01A-13R-A10I-13	BRCA	tumor	Breast	0	0	0	0	0	0	0	0	0	462.194	0	202.642	13.6394	0	0	0	0	0	0	0	0	0	0	0	0	0	0	8.67e-15	0	0	0	102.955	13.6394	0	106.387	0	0	0	0	0	0	0	0.1155	0	0	144.476
TCGA-E2-A109-01A-11R-A10I-13	BRCA	tumor	Breast	0	0	0	0	0	0	65.75	0	0	214.21	0	340.491	48.891	0	0	41.0054	21.1861	0	0	0	0	0	0	0	0	0	0	0	0	63.5583	0	5761.25	24.4455	0	317.792	0	5.16e-08	0	0	0	0	0	241.083	0	0	329.562
TCGA-E2-A10A-01A-21R-A114-13	BRCA	tumor	Breast	0	0	8.1523	0	0	0	7.8712	17.5589	0	263.719	0	448.378	35.1177	0	0	7.3634	7.6088	0	0	0	0	0	0	0	0	0	0	0	0	0	0	2820.18	79.0149	0	159.786	0	5.263e-06	0	0	0	0	0	480.144	0	0	321.262
TCGA-E2-A10B-01A-11R-A10I-13	BRCA	tumor	Breast	0	0	0	0	0	0	8.7885	0	9.1023	464.751	0	282.172	39.21	0	0	16.4429	0	0	0	8.7885	0	0	0	0	0	0	0	0	0	8.4955	0	707.045	29.4075	0	203.892	0	7.9e-07	0	0	0	0	0	219.711	0	0	235.986
TCGA-E2-A10C-01A-21R-A10I-13	BRCA	tumor	Breast	0	0	0	0	9.6506	0	8.6523	9.6506	0	186.114	0	161.303	9.6506	0	0	8.0941	0	0	0	0	0	0	0	0	0	0	0	0	0	0	0	922.725	57.9038	0	250.916	0	12.9784	0	0	0	0	0	190.35	0	0	232.33
TCGA-E2-A10E-01A-21R-A10I-13	BRCA	tumor	Breast	0	0	0	0	0	0	13.8261	0	0	362.039	0	472.557	30.8429	0	0	0	0	0	0	0	0	0	0	0	0	0	0	0	0	40.0957	0	2211.73	46.2643	0	147.018	0	41.4783	0	0	0	0	0	235.044	0	0	430.658
TCGA-E2-A10F-01A-11R-A10I-13	BRCA	tumor	Breast	0	7.9929	0	0	0	0	7.7173	0	0	601.643	0	287.744	17.2154	0	0	7.2194	0	0	0	0	0	0	0	0	0	7.4341	0	0.006703	6.7785	0	0	1306.71	51.6463	0	111.9	0	6.85e-15	0	3.8586	0	0	0	177.497	0	0	149.2
TCGA-E2-A14N-01A-31R-A136-13	BRCA	tumor	Breast	0	0	0	0	19.3976	8.6955	17.3909	0	0	1881.65	0	486.325	77.5902	0	0	0	8.4056	0	0	0	0	117.679	0	0	0	0	0	0	2.3e-38	0	0	1146.96	96.9878	0	92.4617	0	121.709	0	0	0	0	0	782.591	0	0	1438.29
TCGA-E2-A14O-01A-31R-A114-13	BRCA	tumor	Breast	0	0	0	0	0	0	0	0	0	722.712	0	329.007	35.4316	0	0	9.9056	0	0	0	0	1.33	0	0	0	0	0	0	0	0	61.4147	0	2842.91	47.2421	0	20.4716	0	1.199e-05	0	0	0	0	0	360.017	0	0	170.596
TCGA-E2-A14P-01A-31R-A12C-13	BRCA	tumor	Breast	0	0	0	0	8.0921	7.255	7.255	0	0	277.98	0	488.413	0	0	0	67.8689	0	0	0	0	0	14.0262	0	0	0	0	0	2.1912	0.006802	35.0656	0	1581.34	48.5523	0	161.302	0	159.609	0	0	0	0	0	311.963	0	0	1620.81
TCGA-E2-A14Q-01A-11R-A12C-13	BRCA	tumor	Breast	0	0	0	0	0	0	8.5229	0	0	414.597	0	520.81	9.5063	0	0	31.8921	0	0	0	0	0	0	0	0	0	0	0	0.05122	0	8.2388	0	326.894	19.0126	0	906.267	0	36.9326	0	0	0	0	0	468.759	0	0	256.318
TCGA-E2-A14R-01A-11R-A114-13	BRCA	tumor	Breast	0	0	0	0	0	0	0	0	0	324.81	0	485.895	36.0877	0	0	0	0	0	0	8.0886	1.016	0	0	0	0	0	0	0	21.1913	0	0	1831.16	54.1315	0	15.638	0	246.703	0	0	0	0	0	558.115	0	0	2371.76
TCGA-E2-A14S-01A-11R-A12C-13	BRCA	tumor	Breast	0	0	0	0	0	0	0	0	0	119.472	0	673.3	37.1842	0	0	0	0	0	0	8.3344	0	0	0	0	0	0	0	0	6.79e-18	8.0566	0	2198.67	18.5921	0	982.903	0	125.016	0	0	0	0	0	925.118	0	0	796.707
TCGA-E2-A14T-01A-11R-A114-13	BRCA	tumor	Breast	0	5.948	0	0	0	0	0	12.8112	0	520.851	0	249.818	19.2167	0	0	5.3724	0	0	0	0	0	11.103	0	0	0	0	0	0	0	0	0	832.726	19.2167	0	160.994	0	14.3573	0	5.7429	0	0	0	103.373	0	0	197.387
TCGA-E2-A14U-01A-11R-A22I-13	BRCA	tumor	Breast	0	0	4.1702	0	0	0	0	0	0	762.146	0	183.488	35.9278	0	0	3.7666	0	0	0	0	0.5057	0	0	0	0	0	0	1.38e-13	1.9137	0	0	86.6323	0	0	221.854	0	4.0264	0	0	0	0	0	173.135	0	0	367.594
TCGA-E2-A14V-01A-11R-A12C-13	BRCA	tumor	Breast	0	0	0	0	0	0	0	16.3302	0	683.144	0	242.62	0	0	0	27.3926	0	15.7254	0	14.6409	0	0	0	0	0	0	0	4.58e-22	38.5794	0	0	1616.17	0	0	226.446	0	0.003535	0	7.3204	0	0	0	292.818	0	0	298.783
TCGA-E2-A14W-01A-11R-A12C-13	BRCA	tumor	Breast	0	0	0	0	0	0	0	8.8089	0	247.543	0	253.571	8.8089	0	0	44.3287	0	8.4826	0	0	0	7.6344	0	0	0	0	0	0	0	15.2688	0	531.944	26.4267	0	427.525	0	157.546	0	0	0	0	0	292.213	0	0	390.202
TCGA-E2-A14X-01A-11R-A114-13	BRCA	tumor	Breast	0	0	0	0	0	0	8.9267	0	0	224.192	0	388.311	9.9567	0	0	0	8.6291	0	0	17.8534	0	0	0	0	0	0	0	0	0	0	0	2722.35	79.6535	0	250.245	0	49.0968	0	8.9267	0	0	0	633.795	0	0	690.331
TCGA-E2-A14Y-01A-21R-A12C-13	BRCA	tumor	Breast	0	7.9257	0	0	8.5354	15.3048	7.6524	0	0	85.9045	0	253.623	0	0	0	14.3174	0	0	0	0	0.9612	7.3973	0	0	0	0	0	0	5.29e-32	7.3973	0	3965.92	34.1415	0	73.9733	0	187.484	0	0	0	0	0	221.92	0	0	1232.89
TCGA-E2-A14Z-01A-11R-A114-13	BRCA	tumor	Breast	0	0	0	0	0	0	21.4633	0	0	166.766	0	333.447	0	0	0	0	0	0	0	21.4633	0	0	0	0	0	0	0	0	0	0	0	1084.24	47.8796	0	103.739	0	21.4633	0	0	0	0	0	214.633	0	0	207.478
TCGA-E2-A150-01A-11R-A12C-13	BRCA	tumor	Breast	0	0	0	0	16.955	0	15.2011	0	0	156.424	0	299.135	0	0	0	14.2204	0	0	0	15.2011	1.9093	0	0	0	0	0	0	0	0	0	0	966.984	16.955	0	88.1662	0	136.81	0	0	0	0	0	349.625	0	0	1485.76
TCGA-E2-A152-01A-11R-A12C-13	BRCA	tumor	Breast	0	0	0	0	0	0	0	0	0	299.643	0	229.671	0	0	0	130.614	0	0	0	0	0	7.9393	0	0	0	0	0	4.9612	8.06e-18	0	0	468.672	54.9641	0	1182.95	0	70.1267	0	0	0	0	0	197.113	0	0	467.534
TCGA-E2-A153-01A-12R-A12C-13	BRCA	tumor	Breast	0	0	0	0	0	0	0	0	0	685.711	0	413.119	24.0485	0	0	131.103	10.421	0	0	0	1.3541	10.421	0	0	0	0	0	7.65e-15	0	0	0	1351.37	24.0485	0	416.841	0	143.728	0	3.5935	0	0	0	247.949	0	0	312.631
TCGA-E2-A154-01A-11R-A114-13	BRCA	tumor	Breast	0	0	6.1676	0	13.2841	5.9549	35.7296	6.642	0	452.782	0	222.034	46.4943	0	0	22.283	0	0	0	0	0	5.7564	0	0	0	0	0	0	1.16e-34	0	0	3097.33	33.2102	0	80.59	0	70.9982	0	0	0	0	0	315.611	0	0	294.218
TCGA-E2-A155-01A-11R-A12C-13	BRCA	tumor	Breast	0	0	0	0	0	16.2482	16.2482	0	0	30.3998	0	656.311	18.123	0	0	30.3998	0	0	0	0	0	0	0	0	0	0	0	0	14.2716	0	0	1504.79	36.2459	0	1036.63	0	138.11	0	0	0	0	0	2355.99	0	0	279.228
TCGA-E2-A156-01A-11R-A12C-13	BRCA	tumor	Breast	0	0	0	0	0	0	19.8741	22.1672	0	0.315	0	257.298	33.2508	0	0	9.2959	0	10.6731	0	0	0	9.6058	0	0	0	0	0	0	0	0	0	855.226	22.1672	0	816.492	0	119.244	0	0	0	0	0	655.844	0	0	405.578
TCGA-E2-A158-01A-11R-A12C-13	BRCA	tumor	Breast	0	14.9671	0	0	0	0	0	0	0	40.556	0	1152.47	16.1184	0	0	0	0	0	0	0	0	0	0	0	0	0	0	0	0	0	0	2798.36	16.1184	0	488.925	0	299.342	0	0	0	0	0	1127.18	0	0	791.593
TCGA-E2-A159-01A-11R-A114-13	BRCA	tumor	Breast	0	0	0	0	0	0	0	0	0	167.395	0	228.937	23.4807	0	0	0	0	0	0	0	0	0	0	0	0	0	0	0	1.76e-07	0	10.175	2304.14	23.4807	0	81.3998	0	89.4696	0	5.2629	0	0	0	389.456	0	0	486.137
TCGA-E2-A15A-01A-11R-A12C-13	BRCA	tumor	Breast	0	0	0	0	0	0	0	0	0	1.1786	0	342.279	23.038	0	0	0	0	0	0	0	0	0	0	0	0	0	0	0	0	0	0	1410.52	23.038	0	99.8315	0	72.2918	0	0	0	0	0	640.298	0	0	643.358
TCGA-E2-A15C-01A-31R-A12C-13	BRCA	tumor	Breast	0	0	0	0	0	0	4.9806	0	5.1585	242.19	0	376.569	22.2211	0	0	13.9778	4.8146	0	0	4.9806	0.6256	4.8146	0	0	0	0	0	3.0086	0	4.8146	0	871.283	38.887	0	192.583	0	59.7671	0	0	0	0	0	632.536	0	0	1102
TCGA-E2-A15D-01A-11R-A114-13	BRCA	tumor	Breast	0	0	0	0	0	0	0	0	0	590.575	0	387.937	45.5758	0	0	70.079	0	0	0	6.8102	0.8554	13.1663	0	0	0	0	0	5.919e-06	5.9817	0	0	1981.32	22.7879	0	210.662	0	61.2915	0	0	0	0	0	531.194	0	0	343.788
TCGA-E2-A15E-01A-11R-A12C-13	BRCA	tumor	Breast	0	0	0	0	0	7.6118	0	0	0	327.554	0	338.998	33.9605	0	0	35.6037	0	0	0	0	0	0	0	0	0	0	0	6.897	0	7.3581	0	384.52	8.4901	0	286.966	0	129.401	0	0	0	0	0	312.085	0	0	245.27
TCGA-E2-A15F-01A-11R-A114-13	BRCA	tumor	Breast	0	0	0	0	0	0	9.1642	0	0	299.824	0	322.71	10.2216	0	0	85.7294	0	9.843	0	9.1642	0	0	0	0	0	0	0	8.158e-06	1.28e-07	26.5761	0	497.23	10.2216	0	372.066	0	54.9851	0	0	0	0	0	412.388	0	0	374.034
TCGA-E2-A15G-01A-11R-A12C-13	BRCA	tumor	Breast	0	0	0	0	0	0	16.8844	9.4163	0	81.7208	0	253.568	18.8326	0	0	102.668	0	0	0	0	0	0	0	0	0	0	0	0	0	0	0	552.829	0	0	661.026	0	75.98	0	0	0	0	0	835.78	0	0	226.689
TCGA-E2-A15H-01A-11R-A12C-13	BRCA	tumor	Breast	0	0	0	0	0	6.4549	0	35.9987	6.6855	434.686	0	441.241	7.1997	0	0	114.731	0	0	0	0	0	18.7193	0	0	0	0	0	1.9496	0	18.7193	0	972.197	21.5992	0	205.913	0	90.3488	0	0	0	0	0	438.936	0	0	367.453
TCGA-E2-A15I-01A-21R-A136-13	BRCA	tumor	Breast	0	0	0	0	0	0	0	0	0	471.258	0	219.145	9.8334	0	0	8.2474	0	0	0	0	1.1074	0	0	0	0	0	0	0	0	0	0	1220.61	39.3337	0	144.879	0	4.4081	0	0	0	0	0	414.36	0	0	227.261
TCGA-E2-A15J-01A-11R-A12O-13	BRCA	tumor	Breast	0	0	0	0	14.1881	0	0	0	0	272.751	0	816.83	42.5643	0	0	23.7994	0	0	0	0	0	12.2964	0	0	0	0	0	0	1.31e-13	0	0	3462.82	14.1881	0	233.631	0	116.603	0	0	0	0	0	1780.85	0	0	1229.64
TCGA-E2-A15K-01A-11R-A12O-13	BRCA	tumor	Breast	0	0	0	0	0	0	25.8911	0	0	176.446	0	241.342	14.4392	0	0	12.1103	0	0	0	0	0	0	0	0	0	0	0	0	11.3707	0	0	1404.8	28.8785	0	187.71	0	77.6732	0	0	0	0	0	297.747	0	0	486.656
TCGA-E2-A15L-01A-11R-A12C-13	BRCA	tumor	Breast	0	0	0	0	0	14.3822	7.1911	0	0	470.074	0	89.3752	0	0	0	0	0	0	0	0	0	0	0	0	0	0	0	0	0	0	0	127.816	8.0209	0	34.757	0	48.54	0	0	0	0	0	143.822	0	0	38.6189
TCGA-E2-A15M-01A-11R-A12C-13	BRCA	tumor	Breast	0	0	0	0	0	0	0	7.0345	0	298.522	0	378.858	42.207	0	0	70.7988	6.0966	6.774	0	0	0	6.0966	0	0	0	0	0	8.3114	0	6.0966	0	932.184	28.138	0	243.862	0	207.238	0	0	0	0	0	365.794	0	0	839.971
TCGA-E2-A15O-01A-11R-A114-13	BRCA	tumor	Breast	0	5.5782	0	0	0	0	32.315	0	0	160.972	0	145.033	12.0146	0	0	5.0384	0	0	0	0	0.6765	0	0	0	0	0	0	2.94e-15	3.34e-15	36.4442	0	740.64	36.0437	0	348.823	0	68.2175	0	0	0	0	0	193.89	0	0	283.455
TCGA-E2-A15P-01A-11R-A114-13	BRCA	tumor	Breast	0	0	0	0	3.0596	5.4862	0	0	0	416.759	0	201.715	0	0	0	5.1322	0	0	0	5.4862	0	2.6517	0	0	0	0	0	3.48e-30	0	5.3033	0	461.902	3.0596	0	58.3365	0	5.4862	0	2.7431	0	0	0	57.605	0	0	179.724
TCGA-E2-A15R-01A-11R-A114-13	BRCA	tumor	Breast	0	0	0	0	0	0	0	22.0161	0	261.597	0	429.313	66.0482	0	0	9.2325	0	10.6003	0	9.8693	0	0	0	0	0	9.5072	0	2.9808	4.6907	0	0	4320.83	33.0241	0	1230.7	0	74.0195	0	0	0	0	0	335.555	0	0	413.413
TCGA-E2-A15S-01A-11R-A114-13	BRCA	tumor	Breast	0	0	0	0	0	0	0	0	0	252.39	0	698.603	15.0468	0	0	0	0	0	0	0	1.6945	0	0	0	0	0	0	0	0	0	0	3937.42	30.0937	0	404.259	0	1.2e-14	0	0	0	0	0	458.669	0	0	231.833
TCGA-E2-A15T-01A-11R-A114-13	BRCA	tumor	Breast	0	0	0	0	0	0	0	0	0	265.567	0	666.142	35.5141	0	0	5.9572	0	0	0	0	0	0	0	0	0	6.1344	0	0	9.45e-24	0	0	7553.73	92.3366	0	110.804	0	55.1896	0	0	0	0	0	534.915	0	0	232.551
TCGA-E2-A1AZ-01A-11R-A12O-13	BRCA	tumor	Breast	0	5.6396	0	0	0	2.7225	10.8902	0	0	188.158	0	200.204	12.1467	0	0	7.6407	2.6318	5.8484	0	2.7225	0.6839	2.6318	0	0	0	0	0	3.31e-08	7.9e-17	10.5272	2.6318	303.08	3.0367	0	34.2133	0	102.095	0	0	0	0	0	136.127	0	0	587.767
TCGA-E2-A1B0-01A-11R-A12O-13	BRCA	tumor	Breast	0	0	11.925	0	25.6846	0	11.5138	0	0	395.906	0	298.124	0	0	0	21.5419	0	0	0	0	0	0	0	0	0	11.0913	0	0	0	11.13	0	2121.88	51.3691	0	211.47	0	230.275	0	0	0	0	0	172.707	0	0	643.065
TCGA-E2-A1B1-01A-21R-A12O-13	BRCA	tumor	Breast	0	0	0	0	0	6.9476	13.8952	0	0	574.171	0	194.284	7.7492	0	0	207.98	0	0	0	0	0	6.716	0	0	0	0	0	9.86e-15	6.1024	6.716	0	298.971	30.997	0	476.836	0	118.109	0	3.4738	0	0	0	347.38	0	0	380.574
TCGA-E2-A1B4-01A-11R-A12O-13	BRCA	tumor	Breast	0	0	10.4353	0	0	10.0754	0	11.238	0	437.143	0	219.141	22.476	0	0	9.4254	0	0	0	10.0754	0	9.7396	0	0	0	0	0	4.426	6.6e-31	19.4792	0	716.331	0	0	116.875	0	10.0754	0	0	0	0	0	261.961	0	0	281.366
TCGA-E2-A1B5-01A-21R-A12O-13	BRCA	tumor	Breast	0	0	0	0	0	0	0	0	11.0183	196.44	0	352.585	47.4633	0	0	0	0	0	0	0	0	0	0	0	0	0	0	0	1.54e-23	0	0	1035.01	94.9266	0	246.809	0	0.06231	0	0	0	0	0	414.895	0	0	719.86
TCGA-E2-A1B6-01A-31R-A12O-13	BRCA	tumor	Breast	0	0	19.4849	0	0	0	6.271	0	0	621.838	0	909.297	62.9514	0	0	23.4657	6.062	0	0	0	0	78.8058	0	0	0	6.0409	0	0	0	6.062	0	1390.35	489.622	0	187.921	0	332.26	0	12.542	0	0	0	1022.18	0	0	3852.73
TCGA-E2-A1BC-01A-11R-A12O-13	BRCA	tumor	Breast	0	0	14.1064	0	7.5958	0	0	0	0	636.921	0	310.342	30.3831	0	0	38.2239	0	0	0	0	0	0	0	0	0	6.5602	0	0	7.4693	13.166	6.583	853.668	7.5958	0	309.401	0	156.63	0	3.405	0	0	0	245.16	0	0	899.678
TCGA-E2-A1BD-01A-11R-A12O-13	BRCA	tumor	Breast	0	0	0	0	0	5.1747	5.1747	0	10.7191	508.271	0	321.572	28.859	0	0	29.0452	0	0	0	0	0	0	0	0	0	0	0	9.64e-09	0	0	0	1050.47	28.859	0	205.091	0	62.0966	0	0	0	0	0	232.862	0	0	400.178
TCGA-E2-A1IE-01A-11R-A13P-13	BRCA	tumor	Breast	0	0	0	0	7.2771	0	0	0	0	377.985	0	283.805	0	0	0	0	0	0	0	0	0.8195	6.3068	0	0	0	6.2849	0	0	0	0	0	1812.69	21.8311	0	56.761	0	84.0402	0	3.2621	0	0	0	84.8153	0	0	644.693
TCGA-E2-A1IF-01A-11R-A143-13	BRCA	tumor	Breast	0	0	0	0	0	0	0	0	0	1564.35	0	475.14	0	0	0	124.594	0	0	0	0	0	14.3053	0	0	0	0	0	0	3.26e-19	14.3053	0	2145.79	115.543	0	171.663	0	176.437	0	0	0	0	0	236.777	0	0	381.474
TCGA-E2-A1IG-01A-11R-A143-13	BRCA	tumor	Breast	0	0	0	0	5.137	0	9.2112	10.274	4.7701	490.599	0	310.056	5.137	0	0	34.4677	0	0	0	0	0	4.4521	0	0	0	0	0	1.391	0	0	0	6105.09	61.6442	0	115.754	0	48.3588	0	0	0	0	0	308.575	0	0	187.977
TCGA-E2-A1IH-01A-11R-A13P-13	BRCA	tumor	Breast	0	6.1006	0	0	6.5699	0	0	0	0	990.668	0	305.03	13.1398	0	0	22.0409	0	0	0	0	0	5.6939	0	0	0	0	0	5.175	1.3e-19	0	0	749.39	39.4193	0	45.5511	0	83.9356	0	0	0	0	0	200.268	0	0	2347.15
TCGA-E2-A1II-01A-11R-A143-13	BRCA	tumor	Breast	0	0	0	0	0	0	0	0	0	59.4634	0	583.105	10.1284	0	0	8.4948	0	0	0	0	0	0	0	0	0	8.7474	0	0	12.9475	8.7779	0	3839.64	141.797	0	96.5572	0	359.541	0	0	0	0	0	644.724	0	0	3618.46
TCGA-E2-A1IJ-01A-11R-A143-13	BRCA	tumor	Breast	0	0	0	0	0	15.4972	0	8.6427	0	917.294	0	176.558	17.2854	0	0	28.9948	0	0	0	0	0	14.9807	0	0	0	0	0	5.5e-15	0	14.9807	0	391.43	8.6427	0	104.865	0	3.8743	0	3.8743	0	0	0	209.213	0	0	249.678
TCGA-E2-A1IK-01A-11R-A143-13	BRCA	tumor	Breast	0	0	0	0	0	0	0	0	4.972	729.289	0	283.401	21.4176	0	0	22.454	0	0	0	0	0	9.281	0	0	0	0	0	0	7.13e-24	0	0	1032.88	58.8985	0	74.2478	0	129.611	0	2.4002	0	0	0	249.626	0	0	902.317
TCGA-E2-A1IL-01A-11R-A14C-13	BRCA	tumor	Breast	0	7.9899	3.995	0	0	0	0	0	0	375.014	0	291.632	21.5113	0	0	97.4255	0	0	0	0	0	3.7286	0	0	0	3.7157	0	2.74e-15	0	11.1859	0	941.78	43.0227	0	398.964	0	70.8761	0	0	0	0	0	385.72	0	0	592.438
TCGA-E2-A1IN-01A-11R-A13P-13	BRCA	tumor	Breast	0	0	7.5806	0	0	7.3192	7.3192	0	0	868.771	0	439.676	16.3275	0	0	0	0	0	0	0	0	0	0	0	0	7.0507	0	2.2106	0	0	0	972.275	65.3099	0	84.9029	0	0.03689	0	0	0	0	0	314.726	0	0	424.515
TCGA-E2-A1IO-01A-11R-A143-13	BRCA	tumor	Breast	0	0	5.6552	0	0	0	0	0	0	934.121	0	418.483	36.5412	0	0	71.5106	0	0	0	5.4602	0	0	0	0	0	5.2598	0	2.04e-08	3.39e-15	10.5563	5.2782	2124.89	60.9019	0	248.074	0	88.4543	0	0	0	0	0	360.371	0	0	416.389
TCGA-E2-A1IU-01A-11R-A14C-13	BRCA	tumor	Breast	0	0	5.3923	0	0	5.2063	10.4127	11.6142	5.3923	253.261	0	221.084	11.6142	0	0	24.3523	0	0	0	5.2063	0.6539	0	0	0	0	0	0	4.7174	0	10.0656	0	779.272	34.8425	0	518.378	0	114.54	0	0	0	0	0	452.952	0	0	279.6
TCGA-E2-A1L6-01A-11R-A13P-13	BRCA	tumor	Breast	0	11.3333	0	0	0	0	10.9425	12.2051	22.6666	880.342	0	317.333	12.2051	0	0	20.4731	10.5778	0	0	0	0	0	0	0	0	0	0	0.009504	0.3476	0	10.5778	1064.6	122.051	0	200.977	0	1.891e-06	0	0	0	0	0	973.883	0	0	258.567
TCGA-E2-A1L7-01A-11R-A143-13	BRCA	tumor	Breast	0	0	0	0	0	0	0	0	15.4625	265.25	0	417.488	0	0	0	41.8985	0	0	0	0	1.8752	14.4317	0	0	0	0	0	0	0	0	14.4317	4427.27	49.9559	0	288.634	0	302.286	0	0	0	0	0	418.022	0	0	673.479
TCGA-E2-A1L8-01A-11R-A13P-13	BRCA	tumor	Breast	0	6.158	0	0	0	5.9456	0	0	0	1084.47	0	227.846	19.895	0	0	27.8103	0	0	0	5.9456	0	0	0	0	0	5.7275	0	0	9.43e-14	0	0	1067.91	126.002	0	40.2322	0	35.6719	0	2.9728	0	0	0	332.956	0	0	606.676
TCGA-E2-A1L9-01A-11R-A13P-13	BRCA	tumor	Breast	0	0	0	0	0	0	11.2097	0	0	517.813	0	272.837	25.0063	0	0	0	0	0	0	5.6049	0	0	0	0	0	0	0	0	9.3e-09	0	0	1871.85	75.019	0	32.5082	0	0.4338	0	2.8024	0	0	0	274.639	0	0	361.203
TCGA-E2-A1LA-01A-11R-A143-13	BRCA	tumor	Breast	0	0	0	0	0	5.0308	0	67.3358	0	205.709	0	281.368	11.2226	0	0	14.1188	0	0	0	0	0	0	0	0	0	0	0	0	3.14e-24	0	4.8631	2334.31	162.728	0	136.168	0	80.4933	0	0	0	0	0	352.159	0	0	437.683
TCGA-E2-A1LB-01A-11R-A143-13	BRCA	tumor	Breast	0	0	0	0	0	7.3889	7.3889	0	0	406.025	0	321.417	0	0	0	27.6488	0	0	0	0	0	0	0	0	0	0	0	0	0	0	0	5640.35	74.1732	0	14.2852	0	51.7223	0	0	0	0	0	376.834	0	0	460.301
TCGA-E2-A1LE-01A-12R-A19V-13	BRCA	tumor	Breast	0	9.1931	0	0	3.3001	0	2.9587	0	3.0643	505.741	0	58.2226	0	0	0	8.3034	0	0	0	2.9587	3.0457	0	0	0	0	0	0	0	2.8572	0	2.8601	146.693	3.3001	0	48.621	0	135.722	0	2.9587	0	0	0	62.1323	0	0	133.469
TCGA-E2-A1LG-01A-21R-A14L-13	BRCA	tumor	Breast	0	0	0	0	0	8.566	0	9.5544	0	80.1338	0	372.622	19.1088	0	0	0	0	0	0	0	1.0759	8.2805	0	0	0	8.2517	0	0	0.2485	0	8.2805	4783.99	57.3265	0	132.488	0	528.068	0	0	0	0	0	556.792	0	0	818.849
TCGA-E2-A1LH-01A-11R-A14C-13	BRCA	tumor	Breast	0	0	4.1193	0	2.2181	1.9886	15.9091	8.8724	4.1193	434.4	0	187.429	17.7447	0	0	13.0224	0	0	0	3.9773	0	1.9224	0	0	0	3.8313	0	3.5e-27	0.005313	5.767	21.1458	500.43	4.4362	0	76.8939	0	70.5965	0	1.9886	0	0	0	220.738	0	0	256.313
TCGA-E2-A1LI-01A-12R-A156-13	BRCA	tumor	Breast	0	0	0	0	0	2.291	0	7.666	0	284.93	0	481.684	12.7768	0	0	12.8592	11.0732	0	0	6.873	0.2878	15.5025	0	0	0	0	0	0	5.29e-07	0	0	3051.91	56.2177	0	66.4391	0	52.2778	0	0	0	0	0	485.693	0	0	1609.3
TCGA-E2-A1LK-01A-21R-A14C-13	BRCA	tumor	Breast	0	0	0	0	0	0	0	0	0	119.814	0	762.771	0	0	0	14.9773	0	17.1961	0	0	0	0	0	0	0	0	0	0	1.66e-14	0	0	4298.48	178.575	0	619.061	0	152.097	0	0	0	0	0	992.632	0	0	1186.53
TCGA-E2-A1LL-01A-11R-A143-13	BRCA	tumor	Breast	0	0	0	0	0	0	0	0	0	546.994	0	242.256	0	0	0	21.8811	0	0	0	0	0	0	0	0	0	0	0	0	0	22.6105	0	722.078	26.0891	0	293.937	0	187.004	0	0	0	0	0	163.731	0	0	351.719
TCGA-E2-A1LS-01A-12R-A156-13	BRCA	tumor	Breast	0	7.2328	3.6164	0	0	3.4917	0	3.8946	0	91.4309	0	245.916	19.473	0	0	13.0658	0	0	0	0	0	3.3753	0	0	0	10.0908	0	0	0	0	0	3279.5	97.365	0	131.637	0	75.0718	0	0	0	0	0	1379.23	0	0	1035.1
TCGA-E2-A2P5-01A-11R-A19V-13	BRCA	tumor	Breast	0	0	0	0	0	0	100.218	6.9864	6.4873	144.974	0	116.772	6.9864	0	0	11.719	0	6.7276	0	18.7909	6.4478	0	0	0	0	0	0	0	3.88e-15	0	0	17.5786	0	0	30.2742	0	6.2636	0	0	0	0	0	62.6363	0	0	74.0036
TCGA-E2-A2P6-01A-11R-A19V-13	BRCA	tumor	Breast	0	19.9121	2.489	0	2.6805	4.8064	0	0	7.467	4.2207	0	52.2692	0	0	0	0	0	0	0	0	2.1646	0	0	0	0	0	0	0	2.49e-15	0	0	29.2258	0	0	6.9692	0	9.6127	0	0	0	0	0	19.2254	0	0	49.0427
TCGA-E2-A3DX-01A-21R-A214-13	BRCA	tumor	Breast	0	0	0	0	0	0	0	0	0	396.621	0	172.002	3.5622	0	0	8.9629	0	0	0	3.1937	0.4109	0	0	0	0	0	0	4.21e-15	0	0	0	161.332	0	0	52.4826	0	3.1937	0	0	0	0	0	127.747	0	0	78.8954
TCGA-E2-A56Z-01A-12R-A29V-13	BRCA	tumor	Breast	0	0	2.5858	0	0	0	2.4966	2.7847	0	60.6516	0	175.834	0	0	0	2.3356	0	0	0	0	0	0	0	0	0	0	0	0.7541	2.58e-15	9.6536	0	128.455	2.7847	0	161.698	0	77.6327	0	0	0	0	0	102.362	0	0	1204.02
TCGA-E2-A570-01A-11R-A29V-13	BRCA	tumor	Breast	0	0	2.0901	0	0	2.018	4.036	0	0	449.118	0	152.577	9.0035	0	0	3.7757	0	0	0	2.018	0	1.9508	0	0	0	0	0	0.0005149	0	1.9508	0	67.9618	0	0	78.0302	0	22.1978	0	0	0	0	0	117.045	0	0	108.375
TCGA-E2-A572-01A-13R-A31S-13	BRCA	tumor	Breast	0	4.0286	4.0286	0	0	0	3.8897	0	0	80.9387	0	475.379	21.6927	0	0	0	0	4.1778	0	3.8897	0	3.7601	0	0	0	0	0	6.25e-11	1.161e-06	7.5201	0	43.6652	0	0	323.365	0	68.0059	0	0	0	0	0	85.5738	0	0	116.98
TCGA-E2-A573-01A-11R-A29V-13	BRCA	tumor	Breast	0	4.5015	0	0	0	0	13.0387	0	0	65.0532	0	220.571	4.8477	0	0	8.1317	0	4.6682	0	0	0	0	0	0	0	0	0	0	0	12.6041	4.2014	203.291	4.8477	0	126.041	0	95.6171	0	4.3462	0	0	0	339.006	0	0	480.822
TCGA-E2-A574-01A-11R-A29V-13	BRCA	tumor	Breast	0	0	0	0	0	0	0	0	0	323.154	0	187.37	22.4203	0	0	0	0	32.3849	0	0	0	0	0	0	0	0	0	7.13e-15	0	0	0	141.031	11.2102	0	38.8619	0	72.425	0	0	0	0	0	190.959	0	0	1576.07
TCGA-E2-A576-01A-11R-A31S-13	BRCA	tumor	Breast	0	0	4.3516	0	0	4.2016	0	0	0	55.0265	0	313.315	14.059	0	0	0	0	0	0	4.2016	0	4.0615	0	0	0	0	0	0	2.62e-33	8.123	0	70.7486	0	0	536.117	0	37.8138	0	2.1008	0	0	0	176.465	0	0	243.69
TCGA-E9-A1N3-01A-12R-A156-13	BRCA	tumor	Breast	0	3.7899	0	0	8.1629	3.6592	0	0	0	112.716	0	363.833	8.1629	0	0	0	0	0	0	3.6592	0	3.5373	0	0	0	0	0	0	6.4282	0	0	2663.22	20.4073	0	205.161	0	0.8715	0	0	0	0	0	464.723	0	0	420.541
TCGA-E9-A1N4-01A-11R-A14L-13	BRCA	tumor	Breast	0	0	0	0	0	0	0	0	0	330.344	0	245.086	0	0	0	0	0	0	0	0	1.2384	0	0	0	0	9.498	0	0	0	0	9.5311	350.499	0	0	114.373	0	4.9299	0	4.9299	0	0	0	49.2989	0	0	95.3112
TCGA-E9-A1N5-01A-11R-A14C-13	BRCA	tumor	Breast	0	0	0	0	0	0	0	0	0	194.32	0	192.494	0	0	0	10.2274	0	0	0	0	0	0	0	0	0	0	0	3.302	0	0	0	204.548	36.5826	0	116.251	0	49.1973	0	0	0	0	0	120.26	0	0	211.366
TCGA-E9-A1N6-01A-11R-A143-13	BRCA	tumor	Breast	0	0	0	0	0	0	67.8292	0	0	806.626	0	180.647	0	0	0	9.0647	0	0	0	9.6899	1.2171	0	0	0	0	0	0	0	7.09e-23	18.7338	0	3961.29	10.808	0	131.136	0	64.5993	0	0	0	0	0	164.728	0	0	322.637
TCGA-E9-A1N8-01A-11R-A143-13	BRCA	tumor	Breast	0	5.8432	0	0	0	5.6417	0	0	0	53.7381	0	625.218	6.2926	0	0	10.5554	10.9072	0	0	5.6417	0	0	0	0	0	0	0	0	3.5e-15	10.9072	5.4536	3356.61	69.219	0	16.3609	0	454.557	0	1.8806	0	0	0	519.034	0	0	624.136
TCGA-E9-A1N9-01A-11R-A14C-13	BRCA	tumor	Breast	0	0	0	0	0	10.0348	0	33.5781	0	328.56	0	571.627	11.1927	0	0	9.3874	0	0	0	0	0	0	0	0	0	9.6666	0	0	0	9.7003	0	3557.83	89.5415	0	58.202	0	301.035	0	0	0	0	0	321.114	0	0	474.239
TCGA-E9-A1NA-01A-11R-A143-13	BRCA	tumor	Breast	0	0	0	0	0	0	0	0	0	191.627	0	305.967	0	0	0	10.6291	0	0	0	0	0	10.9834	0	0	0	0	0	0	1.24e-29	10.9834	0	2508.47	25.3464	0	76.8839	0	0.5323	0	0	0	0	0	761.265	0	0	231.872
TCGA-E9-A1ND-01A-11R-A143-13	BRCA	tumor	Breast	0	0	0	0	0	0	0	0	0	130.948	0	224.057	0	0	0	11.9044	0	0	0	0	0	12.3012	0	0	0	0	0	0	6.0481	12.3012	0	1011.87	42.581	0	86.1083	0	38.1761	0	0	0	0	0	279.958	0	0	177.684
TCGA-E9-A1NE-01A-21R-A14L-13	BRCA	tumor	Breast	0	0	0	0	0	0	0	0	4.9217	506.71	0	241.165	21.2013	0	0	0	0	0	0	0	0	0	0	0	0	0	0	0	1.57e-29	13.7808	0	1298.07	5.3003	0	169.964	0	0.1735	0	4.752	0	0	0	570.241	0	0	1117.78
TCGA-E9-A1NF-01A-11R-A14C-13	BRCA	tumor	Breast	0	0	0	0	0	0	15.7621	96.6945	0	611.923	0	204.063	8.7904	0	0	184.315	7.6184	0	0	0	0	0	0	0	0	0	0	0	0	7.6184	0	1762.05	210.97	0	205.696	0	110.335	0	0	0	0	0	1103.35	0	0	279.34
TCGA-E9-A1NG-01A-21R-A14L-13	BRCA	tumor	Breast	0	3.1715	0	0	0	0	3.0621	6.8309	0	446.702	0	161.745	17.0772	0	0	5.7291	0	0	0	0	0	0	0	0	0	0	0	1.3451	2.6896	14.8002	0	461.194	40.9853	0	68.0811	0	3.8147	0	1.5311	0	0	0	312.336	0	0	394.673
TCGA-E9-A1NH-01A-11R-A14C-13	BRCA	tumor	Breast	0	0	0	0	15.3182	0	0	45.9547	14.2241	552.444	0	312.929	15.3182	0	0	89.9328	13.2758	0	0	0	0	0	0	0	0	13.2297	0	0	0	0	0	2312.56	45.9547	0	703.617	0	109.869	0	0	0	0	0	563.077	0	0	427.776
TCGA-E9-A1NI-01A-11R-A14C-13	BRCA	tumor	Breast	0	0	0	0	0	0	0	27.8629	0	373.308	0	413.963	27.8629	0	0	23.3689	0	0	0	0	0	0	0	0	0	0	0	10.9735	11.8728	0	0	2383.62	83.5886	0	217.33	0	33.3073	0	0	0	0	0	399.688	0	0	241.478
TCGA-E9-A1QZ-01A-21R-A168-13	BRCA	tumor	Breast	0	0	5.2751	0	0	0	10.1863	0	0	905.416	0	250.566	34.0851	0	0	7.1469	0	0	0	5.0932	0.9596	0	0	0	0	0	0	6.26e-14	6.37e-26	9.8468	2.4617	824.273	2.8404	0	96.0063	0	35.2139	0	5.0932	0	0	0	277.578	0	0	284.463
TCGA-E9-A1R0-01A-22R-A16E-13	BRCA	tumor	Breast	0	0	0	0	0	0	5.562	0	0	1491.61	0	201.621	18.6111	0	0	10.4062	0	0	0	0	0	5.3766	0	0	0	0	0	8.3994	0	0	0	52.0311	12.4074	0	123.661	0	55.6195	0	0	0	0	0	88.9911	0	0	59.7394
TCGA-E9-A1R2-01A-11R-A14C-13	BRCA	tumor	Breast	0	0	0	0	0	0	10.2598	0	10.6262	268.028	0	371.916	22.8871	0	0	76.7827	0	0	0	0	0	0	0	0	0	0	0	0	18.0233	79.3421	0	1545.25	11.4436	0	386.793	0	95.7575	0	15.3896	0	0	0	512.988	0	0	286.513
TCGA-E9-A1R3-01A-31R-A14L-13	BRCA	tumor	Breast	0	0	29.1838	0	0	0	14.0887	0	0	408.566	0	102.143	15.7144	0	0	0	0	0	0	0	0	0	0	0	0	0	0	0	0	27.2382	0	369.034	15.7144	0	95.3339	0	0	0	0	0	0	0	70.4437	0	0	90.7942
TCGA-E9-A1R4-01A-21R-A14C-13	BRCA	tumor	Breast	0	0	0	0	0	0	0	0	5.6279	228.7	0	146.324	84.8506	0	0	86.4147	0	0	0	0	0	0	0	0	0	0	0	3.2824	0	31.5159	0	2033.29	36.3645	0	793.151	0	135.844	0	2.7169	0	0	0	244.52	0	0	431.885
TCGA-E9-A1R5-01A-11R-A14L-13	BRCA	tumor	Breast	0	0	0	0	0	0	0	0	0	506.672	0	268.98	8.2763	0	0	6.9414	0	0	0	14.8403	0	0	0	0	0	0	0	0	0	0	0	5164.41	57.9341	0	193.665	0	63.0711	0	3.7101	0	0	0	727.173	0	0	382.549
TCGA-E9-A1R6-01A-11R-A14C-13	BRCA	tumor	Breast	0	0	7.9179	0	0	3.8224	0	0	0	171.561	0	158.359	25.581	0	0	57.2135	0	0	0	0	0	3.695	0	0	0	0	0	3.403e-06	3.6335	11.0851	3.695	1315.91	55.4256	0	199.532	0	129.963	0	0	0	0	0	271.394	0	0	406.454
TCGA-E9-A1R7-01A-11R-A14L-13	BRCA	tumor	Breast	0	0	0	0	0	0	0	0	0	302.07	0	190.378	12.4256	0	0	0	0	0	0	0	0	0	0	0	0	0	0	0	4.8925	0	0	2230.19	74.5535	0	139.995	0	0.2871	0	0	0	0	0	334.206	0	0	281.186
TCGA-E9-A1RA-01A-11R-A14C-13	BRCA	tumor	Breast	0	0	0	0	0	0	0	0	0	686.181	0	635.604	11.2213	0	0	75.291	0	0	0	0	0	48.6255	0	0	0	0	0	0.008738	17.6036	0	0	1355.24	493.735	0	165.327	0	397.267	0	5.0302	0	0	0	1096.59	0	0	680.756
TCGA-E9-A1RB-01A-11R-A156-13	BRCA	tumor	Breast	0	0	0	0	0	8.4337	42.1683	0	0	566.704	0	279.516	9.4068	0	0	0	0	0	0	0	2.1186	0	0	0	0	8.1242	0	2.5472	5.23e-15	40.7627	0	410.257	9.4068	0	73.3728	0	25.301	0	0	0	0	0	59.0356	0	0	99.6421
TCGA-E9-A1RC-01A-11R-A156-13	BRCA	tumor	Breast	0	0	3.7127	0	0	0	32.2622	15.9932	0	1345.34	0	189.349	19.9916	0	0	20.1205	3.4652	0	0	7.1694	1.3838	0	0	0	0	3.4532	0	6.01e-24	7.9e-20	6.9304	0	4322.56	11.9949	0	72.7692	0	32.2622	0	1.7924	0	0	0	695.43	0	0	277.216
TCGA-E9-A1RD-01A-11R-A156-13	BRCA	tumor	Breast	0	0	0	0	0	0	3.6283	0	0	295.935	0	82.6738	8.0939	0	0	6.7885	0	0	0	7.2566	0.4557	0	0	0	0	0	0	1.5939	0	3.5074	0	230.808	0	0	73.6548	0	1.8142	0	0	0	0	0	43.5398	0	0	42.8679
TCGA-E9-A1RE-01A-11R-A156-13	BRCA	tumor	Breast	0	0	18.8706	0	0	0	30.3664	3.387	0	212.437	0	242.172	16.9351	0	0	5.6815	0	3.2616	0	0	2.552	0	0	0	0	2.9252	0	0.9172	2.08e-32	0	0	3460.01	27.0962	0	55.773	0	55.764	0	1.5183	0	0	0	239.895	0	0	153.294
TCGA-E9-A1RF-01A-11R-A156-13	BRCA	tumor	Breast	0	0	2.7868	0	0	2.6907	37.6695	12.0046	0	461.029	0	470.964	27.0102	0	0	0	0	2.89	0	2.6907	0	10.4039	0	0	0	2.592	0	0	2.3633	5.202	0	4764.84	114.043	0	49.4187	0	22.1132	0	1.3453	0	0	0	363.241	0	0	635.797
TCGA-E9-A1RG-01A-11R-A14C-13	BRCA	tumor	Breast	0	0	0	0	0	16.8665	0	9.4063	8.7345	276.121	0	262.034	0	0	0	55.2243	0	0	0	25.2998	0	8.1522	0	0	0	0	0	3.7046	0	16.3043	0	3242.45	178.72	0	220.108	0	219.265	0	0	0	0	0	430.096	0	0	570.651
TCGA-E9-A1RH-01A-21R-A168-13	BRCA	tumor	Breast	0	0	0	0	0	0	0	0	0	3708.34	0	288.949	46.1001	0	0	135.326	0	0	0	0	2.5957	0	0	0	0	0	0	0.01249	0	0	0	2068.56	46.1001	0	99.8835	0	695.249	0	0	0	0	0	330.649	0	0	843.461
TCGA-E9-A1RI-01A-11R-A168-13	BRCA	tumor	Breast	0	0	10.532	0	0	10.1689	10.1689	11.3422	0	1015.02	0	326.493	0	0	0	47.564	0	0	0	0	0	0	0	0	0	0	0	0	0	9.8299	0	3852.68	136.106	0	206.428	0	111.381	0	0	0	0	0	579.625	0	0	349.507
TCGA-E9-A226-01A-21R-A156-13	BRCA	tumor	Breast	0	0	0	0	0	0	0	0	0	505.811	0	195.383	14.0275	0	0	0	0	0	0	20.9606	0.5266	0	0	0	0	4.0383	0	1.06e-19	0	4.0524	0	447.07	0	0	60.7858	0	4.1921	0	5.5895	0	0	0	29.3449	0	0	49.5292
TCGA-E9-A227-01A-11R-A156-13	BRCA	tumor	Breast	0	0	0	0	0	1.7332	0	0	0	422.921	0	226.187	9.6661	0	0	6.4857	0	0	0	1.7332	0	6.7018	0	0	0	1.6696	0	0.5235	5.15e-24	6.7018	0	917.72	7.7329	0	68.6939	0	0.4989	0	0.8666	0	0	0	181.99	0	0	629.229
TCGA-E9-A228-01A-31R-A156-13	BRCA	tumor	Breast	0	0	0	0	0	0	7.7464	12.9604	0	163.018	0	276.797	0	0	0	3.6233	0	4.1601	0	0	0.4865	0	0	0	0	3.7311	0	0	1.28e-34	18.7205	0	5141.51	125.284	0	175.973	0	29.4365	0	0	0	0	0	271.125	0	0	216.326
TCGA-E9-A229-01A-31R-A156-13	BRCA	tumor	Breast	0	0	0	0	6.3046	0	5.6524	3.1523	0	1056.1	0	204.9	12.6093	0	0	13.2194	0	0	0	0	0	2.732	0	0	0	0	0	6.01e-15	0	51.9081	0	1628.63	15.7616	0	136.6	0	40.0534	0	8.0076	0	0	0	268.49	0	0	428.014
TCGA-E9-A22A-01A-11R-A156-13	BRCA	tumor	Breast	0	0	0	0	0	0	0	7.3222	0	806.758	0	135.983	7.3222	0	0	0	0	0	0	0	0	0	0	0	0	6.3238	0	0	26.6585	95.188	0	325.482	21.9665	0	126.917	0	1.37e-23	0	22.9764	0	0	0	26.2588	0	0	70.5096
TCGA-E9-A22B-01A-11R-A156-13	BRCA	tumor	Breast	0	0	0	0	0	14.2458	23.7431	13.2413	0	361.701	0	322.143	10.5931	0	0	2.2211	6.8855	2.5502	0	0	0	0	0	0	0	0	0	0	1.62e-19	6.8855	0	4364.51	60.9101	0	119.348	0	0.08818	0	0	0	0	0	410.755	0	0	589.092
TCGA-E9-A22D-01A-11R-A156-13	BRCA	tumor	Breast	0	3.8586	0	0	0	0	55.8832	16.6217	0	98.228	0	250.809	12.4663	0	0	0	0	4.0015	0	0	0	0	0	0	0	7.1777	0	4.72e-30	0	72.0273	0	2878.77	58.1759	0	223.285	0	32.0397	0	1.8628	0	0	0	476.87	0	0	380.144
TCGA-E9-A22E-01A-11R-A156-13	BRCA	tumor	Breast	0	0	0	0	0	2.4967	14.9804	2.7848	7.7577	931.75	0	338.753	16.7089	0	0	4.6713	0	0	0	0	0	2.4135	0	0	0	0	0	3.2903	0.0002201	2.4135	0	1095.42	27.8482	0	77.2323	0	21.4007	0	2.4967	0	0	0	227.203	0	0	423.705
TCGA-E9-A22G-01A-11R-A156-13	BRCA	tumor	Breast	0	0	0	0	0	0	0	0	0	40.5105	0	482.147	0	0	0	0	15.6978	0	0	0	0.6799	0	0	0	0	0	0	0	0	0	0	2187.56	18.1128	0	0	0	5.8141	0	2.7065	0	0	0	590.021	0	0	273.258
TCGA-E9-A22H-01A-11R-A156-13	BRCA	tumor	Breast	0	0	10.9152	0	0	0	2.6347	2.9387	0	346.057	0	204.66	20.571	0	0	2.4647	0	0	0	2.6347	0.3309	0	0	0	0	15.2283	0	3.2e-08	2.71e-14	22.922	0	2718.59	29.3871	0	71.3128	0	73.7502	0	1.3174	0	0	0	260.836	0	0	266.008
TCGA-E9-A243-01A-21R-A168-13	BRCA	tumor	Breast	0	0	0	0	0	0	0	0	0	1162.4	0	313.517	45.0178	0	0	37.7568	0	0	0	0	2.5348	0	0	0	0	0	0	0	0	19.5077	0	3435.87	67.5266	0	234.092	0	242.158	0	0	0	0	0	928.297	0	0	953.71
TCGA-E9-A244-01A-11R-A168-13	BRCA	tumor	Breast	0	0	0	0	4.9474	4.4356	0	0	0	435.361	0	344.553	14.8423	0	0	20.7473	0	4.7642	0	4.4356	0.5571	4.2878	0	0	0	4.2729	0	0	6.06e-10	0	0	5058.18	19.7897	0	107.194	0	64.5854	0	0	0	0	0	1104.47	0	0	762.27
TCGA-E9-A245-01A-22R-A16E-13	BRCA	tumor	Breast	0	2.8427	0	0	0	0	2.7447	3.0614	0	437.035	0	125.08	3.0614	0	0	5.1353	0	0	0	0	0	0	0	0	0	2.644	0	1.658	0	0	0	48.7849	0	0	124.701	0	32.9365	0	0	0	0	0	175.661	0	0	23.5841
TCGA-E9-A247-01A-11R-A168-13	BRCA	tumor	Breast	0	15.019	6.0076	0	0	0	26.102	19.4092	0	233	0	207.262	19.4092	0	0	2.7131	0	0	0	2.9002	0	11.2142	0	0	0	0	0	0.876	0	25.2319	0	2997.99	12.9394	0	84.1064	0	69.6053	0	0	0	0	0	516.239	0	0	392.496
TCGA-E9-A248-01A-11R-A168-13	BRCA	tumor	Breast	0	0	0	0	0	0	0	0	0	2613.28	0	479.714	48.4326	0	0	514.531	0	31.0925	0	14.4741	0	0	0	0	0	0	0	0.2388	0	0	0	3005.95	16.1442	0	293.825	0	1.3827	0	0	0	0	0	1317.14	0	0	839.499
TCGA-E9-A249-01A-11R-A168-13	BRCA	tumor	Breast	0	9.2412	0	0	0	0	0	0	0	671.237	0	434.336	19.9041	0	0	8.3469	0	0	0	0	0	0	0	0	0	0	0	5.3898	0	8.6251	0	5291.92	189.089	0	103.501	0	222.876	0	0	0	0	0	624.577	0	0	412.089
TCGA-E9-A24A-01A-11R-A168-13	BRCA	tumor	Breast	0	0	0	0	0	8.3853	0	9.3528	0	329.02	0	286.596	9.3528	0	0	23.5328	0	0	0	8.3853	0	8.1058	0	0	0	0	0	2.5326	3.9854	8.1058	0	2102.26	46.7639	0	235.067	0	0.01319	0	4.1926	0	0	0	394.107	0	0	630.447
TCGA-E9-A295-01A-11R-A16E-13	BRCA	tumor	Breast	0	0	7.1729	0	0	0	13.8511	0	0	801.561	0	68.1422	0	0	0	35.633	0	0	0	0	0	0	0	0	0	0	0	2.0917	0	0	0	29.1542	0	0	43.5154	0	24.2393	0	0	0	0	0	79.6436	0	0	48.3504
TCGA-E9-A2JS-01A-11R-A17X-13	BRCA	tumor	Breast	0	0	0	0	0	0	27.6384	0	0	1015.67	0	267.171	30.8274	0	0	8.6184	0	0	0	0	0	0	0	0	0	0	0	0	8.7573	0	0	137.895	51.379	0	35.6228	0	13.8192	0	4.6064	0	0	0	64.4895	0	0	59.3713
TCGA-E9-A2JT-01A-22R-A18L-13	BRCA	tumor	Breast	0	0	0	0	0	0	0	0	0	393.403	0	145.91	13.6638	0	0	5.73	0	0	0	0	1.1822	0	0	0	0	0	0	0	0	2.9605	0	28.65	0	0	82.8939	0	15.3129	0	3.0626	0	0	0	94.94	0	0	154.604
TCGA-E9-A3Q9-01A-11R-A21U-13	BRCA	tumor	Breast	0	0	0	0	0	0	0	0	0	127.12	0	282.397	5.2434	0	0	0	4.5443	5.0492	0	0	1.8147	0	0	0	0	0	0	0	0	18.1773	0	233.079	52.4344	0	136.329	0	17.3195	0	0	0	0	0	272.659	0	0	131.28
TCGA-E9-A3QA-01A-61R-A22I-13	BRCA	tumor	Breast	0	0	0	0	0	0	9.2044	0	0	252.92	0	395.623	25.666	0	0	0	0	0	0	4.6022	0	0	0	0	0	0	0	6.53e-15	2.85e-15	0	0	680.232	0	0	93.4243	0	13.8065	0	2.3011	0	0	0	308.346	0	0	662.373
TCGA-E9-A3X8-01A-31R-A22V-13	BRCA	tumor	Breast	0	0	0	0	2.5737	0	4.615	0	0	956.946	0	157.733	2.5737	0	0	2.1586	2.2306	0	0	0	0.2969	0	0	0	0	0	0	1.26e-15	5.09e-20	6.6917	0	97.1374	0	0	17.8445	0	3.4612	0	0	0	0	0	55.3795	0	0	66.9169
TCGA-E9-A54X-01A-11R-A25Z-13	BRCA	tumor	Breast	0	0	0	0	0	0	0	0	0	276.315	0	242.626	51.1219	0	0	38.1124	4.9229	0	0	5.0926	0	24.6142	0	0	0	0	0	2.85e-08	556.225	4.9229	14.7685	123.865	22.7208	0	649.816	0	271.607	0	5.0926	0	0	0	234.26	0	0	453.996
TCGA-E9-A54Y-01A-11R-A25Z-13	BRCA	tumor	Breast	0	3.3716	0	0	3.6309	6.5107	3.2553	0	6.7432	164.446	0	593.4	21.7857	0	0	9.1359	3.1468	0	0	3.2553	0	12.5873	0	0	0	0	0	9.71e-39	2.497e-05	15.7341	12.5873	295.395	29.0475	0	528.665	0	499.598	0	0	0	0	0	188.809	0	0	360.136
TCGA-E9-A5FK-01A-11R-A27U-13	BRCA	tumor	Breast	0	2.8957	0	0	0	0	0	0	0	328.461	0	747.097	31.1847	0	0	2.6155	0	3.003	0	8.3876	0	5.4054	0	0	0	0	0	9.555e-06	9.5563	2.7027	5.4054	70.6183	0	0	629.723	0	150.178	0	4.1938	0	0	0	204.099	0	0	123.122
TCGA-E9-A5FL-01A-11R-A27U-13	BRCA	tumor	Breast	0	0	0	0	0	0	29.0502	0	0	1515.06	0	564.145	24.3016	0	0	61.1461	0	54.6037	0	0	0	7.0205	0	0	0	0	0	6.04e-12	12.7997	7.0205	14.0409	237.79	48.6033	0	603.761	0	283.24	0	0	0	0	0	806.144	0	0	850.257
TCGA-E9-A5UO-01A-11R-A28I-13	BRCA	tumor	Breast	0	0	2.8929	0	9.3464	0	2.7932	3.1154	0	36.5814	0	245.898	15.5773	0	0	0	0	0	0	0	0	0	0	0	0	0	0	0	6.14e-30	45.901	0	438.978	3.1154	0	315.907	0	26.1147	0	0	0	0	0	106.14	0	0	129.003
TCGA-E9-A5UP-01A-11R-A28I-13	BRCA	tumor	Breast	0	0	5.3978	0	0	0	5.2116	0	0	67.028	0	302.275	17.439	0	0	0	0	0	0	0	0	5.0379	0	0	0	0	0	0	3.6e-14	5.0379	0	1140.85	5.813	0	85.6447	0	99.0212	0	0	0	0	0	985.001	0	0	1488.99
TCGA-E9-A6HE-01A-11R-A31S-13	BRCA	tumor	Breast	0	0	0	0	0	0	0	0	0	275.817	0	217.575	18.024	0	0	0	0	0	0	8.0797	0	3.9052	0	0	0	0	0	7.53e-09	7.87e-35	3.9052	0	98.2596	4.506	0	105.44	0	8.0797	0	0	0	0	0	234.311	0	0	91.1211
TCGA-EW-A1IW-01A-11R-A13P-13	BRCA	tumor	Breast	0	0	0	0	0	0	0	0	0	551.795	0	311.878	40.3042	0	0	11.2678	0	12.9372	0	0	0	0	0	0	0	0	0	2.25e-08	5.7247	0	0	1183.12	80.6084	0	384.233	0	216.797	0	0	0	0	0	807.011	0	0	543.36
TCGA-EW-A1IX-01A-12R-A143-13	BRCA	tumor	Breast	0	0	0	0	0	0	0	6.7618	0	929.622	0	295.106	27.0473	0	0	5.6712	0	0	0	0	0	0	0	0	0	0	0	8.6e-15	2.308e-05	29.3013	0	986.792	20.2855	0	123.065	0	27.2805	0	0	0	0	0	412.239	0	0	813.925
TCGA-EW-A1IY-01A-11R-A13P-13	BRCA	tumor	Breast	0	0	0	0	0	0	9.5266	0	0	588.188	0	444.006	10.6258	0	0	8.9119	0	0	0	19.0531	0	0	0	0	0	0	0	5.7546	0	0	0	2014.1	21.2516	0	221.016	0	133.371	0	0	0	0	0	685.912	0	0	839.043
TCGA-EW-A1IZ-01A-11R-A13P-13	BRCA	tumor	Breast	0	0	0	0	6.1919	0	5.5514	0	0	151.329	0	419.722	18.5757	0	0	0	16.0989	0	0	16.6541	0	0	0	0	0	0	0	0	5.0335	21.4652	10.7326	841.298	61.9189	0	295.147	0	110.884	0	0	0	0	0	827.151	0	0	608.181
TCGA-EW-A1J1-01A-11R-A13P-13	BRCA	tumor	Breast	0	0	4.2541	0	0	0	8.2149	13.7442	4.2541	80.6912	0	714.696	27.4883	0	0	0	3.9705	0	0	0	0	3.9705	0	0	0	0	0	0	0	0	3.9705	1402.49	187.837	0	198.527	0	45.5794	0	0	0	0	0	1569.05	0	0	317.643
TCGA-EW-A1J2-01A-21R-A13P-13	BRCA	tumor	Breast	0	0	0	0	0	11.3358	0	0	0	1041.03	0	305.257	12.6438	0	0	21.2089	0	0	0	0	0	0	0	0	0	10.9199	0	8.04e-15	0	0	0	1834.57	12.6438	0	98.6216	0	11.3358	0	0	0	0	0	351.41	0	0	316.563
TCGA-EW-A1J3-01A-11R-A13P-13	BRCA	tumor	Breast	0	0	0	0	0	0	0	0	23.96	221.103	0	215.64	0	0	0	0	0	0	0	0	0	0	0	0	0	11.1425	0	0	1.77e-26	0	0	2402.18	25.8031	0	67.088	0	2.34e-10	0	0	0	0	0	196.637	0	0	981.473
TCGA-EW-A1J5-01A-11R-A13P-13	BRCA	tumor	Breast	0	15.6005	0	0	0	0	22.5938	8.4003	0	1.9577	0	195.006	0	0	0	0	7.2802	0	0	0	0	0	0	0	0	14.5099	0	0	0	182.006	0	1486.58	16.8005	0	29.1209	0	7.5313	0	3.7656	0	0	0	195.813	0	0	169.872
TCGA-EW-A1J6-01A-11R-A13P-13	BRCA	tumor	Breast	0	0	13.512	0	0	6.523	6.523	7.2757	60.8039	57.864	0	331.043	29.1027	0	0	6.1022	0	0	0	0	0	0	0	0	0	0	0	0	5.27e-17	37.8335	6.3056	2983.97	130.962	0	94.5838	0	136.982	0	0	0	0	0	189.168	0	0	329.292
TCGA-EW-A1OV-01A-11R-A143-13	BRCA	tumor	Breast	0	0	0	0	0	9.0754	9.0754	0	9.3996	178.288	0	498.177	10.1226	0	0	16.9799	0	9.7477	0	0	0	0	0	0	0	0	0	2.7411	1.32e-23	0	0	1757.42	91.1035	0	368.463	0	63.5281	0	0	0	0	0	589.904	0	0	672.591
TCGA-EW-A1OW-01A-21R-A143-13	BRCA	tumor	Breast	0	1.7427	0	0	0	0	13.4612	0	0	379.281	0	108.05	9.384	0	0	1.5741	3.2531	0	0	0	0.2165	0	0	0	0	0	0	0	5.68e-30	11.3859	0	473.801	3.7536	0	39.0375	0	22.0116	0	0	0	0	0	137.977	0	0	572.911
TCGA-EW-A1OX-01A-11R-A143-13	BRCA	tumor	Breast	0	0	0	0	0	3.8717	3.8717	12.9553	0	7.2438	0	216.539	17.2738	0	0	3.6219	0	0	0	0	0	0	0	0	0	0	0	0	4.8e-15	7.4853	0	2893.91	21.5922	0	116.022	0	44.5246	0	0	0	0	0	391.042	0	0	195.449
TCGA-EW-A1OY-01A-11R-A143-13	BRCA	tumor	Breast	0	0	0	0	0	0	6.6812	7.4521	0	262.507	0	691.986	14.9043	0	0	12.5004	0	7.1761	0	0	0	12.9171	0	0	0	0	0	0	7.38e-30	0	0	3475.11	260.825	0	109.795	0	201.632	0	3.3406	0	0	0	494.412	0	0	925.723
TCGA-EW-A1OZ-01A-11R-A143-13	BRCA	tumor	Breast	0	0	0	0	0	7.1375	14.275	0	0	346.789	0	317.874	15.9221	0	0	13.354	0	0	0	21.4125	0	0	0	0	0	0	0	3.1354	0	27.5983	0	15904.7	318.442	0	427.774	0	271.225	0	7.1375	0	0	0	563.863	0	0	567.299
TCGA-EW-A1P0-01A-11R-A143-13	BRCA	tumor	Breast	0	0	0	0	0	0	0	0	0	118.313	0	432.264	28.213	0	0	11.8313	0	0	0	0	0	0	0	0	0	0	0	0	0	0	12.2256	3868.83	28.213	0	1039.18	0	177.021	0	0	0	0	0	442.653	0	0	502.61
TCGA-EW-A1P1-01A-31R-A14C-13	BRCA	tumor	Breast	0	0	0	0	0	0	0	0	0	859.039	0	250.694	20.7675	0	0	87.0897	0	0	0	0	0.7796	11.999	0	0	0	5.9787	0	5.6236	1.59e-38	0	5.9995	847.673	48.4576	0	245.98	0	37.2384	0	0	0	0	0	310.32	0	0	2253.15
TCGA-EW-A1P3-01A-11R-A143-13	BRCA	tumor	Breast	0	0	10.7592	0	11.5868	0	0	0	0	408.154	0	182.906	0	0	0	19.4359	0	0	0	10.3882	0	0	0	0	0	0	0	4.5634	0	0	10.0419	476.179	23.1736	0	100.419	0	20.7763	0	0	0	0	0	83.1052	0	0	223.153
TCGA-EW-A1P4-01A-21R-A143-13	BRCA	tumor	Breast	0	13.3801	0	0	0	0	0	0	0	217.535	0	240.842	28.8187	0	0	0	0	0	0	0	0	0	0	0	0	0	0	0	6.14	0	0	1897.39	100.865	0	37.4643	0	430.573	0	0	0	0	0	413.399	0	0	374.643
TCGA-EW-A1P5-01A-11R-A143-13	BRCA	tumor	Breast	0	0	0	0	0	0	20.4638	22.825	0	337.272	0	529.865	0	0	0	0	0	0	0	0	2.5704	0	0	0	0	0	0	0	0	19.7816	0	3273.54	91.2998	0	435.196	0	0.004941	0	10.2319	0	0	0	634.376	0	0	43.9592
TCGA-EW-A1P6-01A-11R-A143-13	BRCA	tumor	Breast	0	0	0	0	23.2771	0	10.4345	0	0	702.807	0	1232.02	23.2771	0	0	19.5227	0	11.2075	0	0	1.3106	10.0867	0	0	0	10.0517	0	0	1.29e-14	20.1734	0	8472.85	46.5541	0	151.301	0	134.158	0	0	0	0	0	907.805	0	0	235.357
TCGA-EW-A1P7-01A-21R-A143-13	BRCA	tumor	Breast	0	0	0	0	0	0	0	0	0	745.69	0	465.315	36.2247	0	0	55.7004	0	0	0	5.4129	0	20.9298	0	0	0	0	0	1.6349	0	0	0	3423.04	66.412	0	350.575	0	97.4267	0	5.4129	0	0	0	671.198	0	0	860.449
TCGA-EW-A1P8-01A-11R-A143-13	BRCA	tumor	Breast	0	0	0	0	0	0	20.8857	0	0	195.383	0	475.896	0	0	0	39.0765	0	0	0	0	0	0	0	0	0	0	0	0	0	0	0	2246.9	139.774	0	121.137	0	0.03285	0	0	0	0	0	229.743	0	0	672.984
TCGA-EW-A1PA-01A-11R-A143-13	BRCA	tumor	Breast	0	4.262	1.0655	0	0	1.0287	19.5463	5.7373	3.1965	467.261	0	351.613	10.3271	0	0	0.9624	0.9945	1.105	0	5.1438	0.2584	0.9945	0	0	0	0	0	3.57e-15	1.4e-23	22.8726	0.9945	104.899	1.1474	0	88.5069	0	20.2535	0	1.5431	0	0	0	63.7826	0	0	477.341
TCGA-EW-A1PB-01A-11R-A143-13	BRCA	tumor	Breast	0	21.1017	0	0	0	0	10.187	0	10.5508	114.354	0	400.932	22.7249	0	0	0	0	10.9416	0	0	0	0	0	0	0	0	0	0	6.32e-15	9.8475	0	2315.74	45.4498	0	256.034	0	399.325	0	10.187	0	0	0	295.424	0	0	372.015
TCGA-EW-A1PC-01B-11R-A21U-13	BRCA	tumor	Breast	0	0	0	0	0	0	0	0	0	586.031	0	269.81	0	0	0	0	0	0	0	11.8412	0	0	0	0	0	0	0	0	0	0	0	875.103	13.2075	0	45.786	0	29.603	0	0	0	0	0	153.936	0	0	457.86
TCGA-EW-A1PD-01A-11R-A143-13	BRCA	tumor	Breast	0	0	0	0	0	7.8186	0	0	0	672.856	0	267.228	0	0	0	21.9425	0	0	0	0	0.9821	0	0	0	0	0	0	0	0	15.1159	0	1857.79	52.3243	0	60.4637	0	31.2743	0	0	0	0	0	148.553	0	0	310.716
TCGA-EW-A1PE-01A-11R-A143-13	BRCA	tumor	Breast	0	0	0	0	0	0	0	14.0561	0	471.543	0	182.729	42.1682	0	0	35.3669	0	0	0	0	1.5829	0	0	0	0	0	0	3.8062	0	12.1819	0	1898.02	70.2804	0	109.637	0	100.816	0	0	0	0	0	793.926	0	0	500.813
TCGA-EW-A1PF-01A-11R-A143-13	BRCA	tumor	Breast	0	0	0	0	0	0	12.952	28.893	0	402.54	0	147.56	14.4465	0	0	60.582	0	0	0	0	0	0	0	0	0	0	0	0	0	12.5203	0	787.566	0	0	237.885	0	19.428	0	0	0	0	0	518.081	0	0	222.583
TCGA-EW-A1PG-01A-11R-A143-13	BRCA	tumor	Breast	0	0	0	0	0	0	0	0	0	464.555	0	290.141	14.2027	0	0	23.8239	0	0	0	0	0	12.309	0	0	0	0	0	6.596e-05	18.1559	0	0	667.068	71.0135	0	307.725	0	76.3965	0	6.3667	0	0	0	432.937	0	0	1832.67
TCGA-EW-A1PH-01A-11R-A14L-13	BRCA	tumor	Breast	0	0	0	0	0	0	0	0	0	161.276	0	178.555	0	0	0	0	0	20.5743	0	0	0	0	0	0	0	0	0	0	0	18.5168	0	501.746	0	0	92.5842	0	19.1553	0	0	0	0	0	114.932	0	0	452.634
TCGA-EW-A2FR-01A-11R-A21U-13	BRCA	tumor	Breast	0	0	0	0	0	7.7445	0	0	0	668.202	0	104.274	0	0	0	7.2448	0	0	0	0	0	0	0	0	0	0	0	0	9.0588	0	7.4863	275.303	8.6381	0	37.4315	0	11.6167	0	2.4278	0	0	0	61.9557	0	0	216.271
TCGA-EW-A2FS-01A-11R-A17A-13	BRCA	tumor	Breast	0	4.001	8.002	0	0	3.863	0	17.2351	4.001	887.744	0	304.077	4.3088	0	0	18.0691	0	4.1492	0	0	0	3.7343	0	0	0	0	0	2.3335	2.344e-06	0	0	1890.03	4.3088	0	130.7	0	54.0766	0	0	0	0	0	227.92	0	0	464.711
TCGA-EW-A2FV-01A-11R-A17A-13	BRCA	tumor	Breast	0	1.6099	6.4397	0	0	0	13.9896	17.3375	0	581.417	0	283.345	12.1363	0	0	1.4541	3.0052	0	0	3.1088	0.3905	0	0	0	0	1.4974	0	1.4084	2.45e-26	48.0827	0	764.865	6.935	0	64.6112	0	12.4352	0	1.5544	0	0	0	91.7095	0	0	232.066
TCGA-EW-A2FW-01A-11R-A17A-13	BRCA	tumor	Breast	0	3.0864	6.1727	0	0	2.9799	23.8396	13.2951	0	540.661	0	197.528	13.2951	0	0	2.7877	0	0	0	5.9599	0.3743	0	0	0	0	2.8706	0	0.9	3.81e-14	2.8806	0	2818.36	23.2665	0	54.7317	0	71.5168	0	0	0	0	0	163.897	0	0	300.864
TCGA-EW-A3E8-01B-11R-A24J-13	BRCA	tumor	Breast	0	3.3742	0	0	7.2675	3.2578	16.2892	0	0	435.815	0	951.522	29.07	0	0	51.8102	0	0	0	0	0	3.1493	0	0	0	0	0	2e-08	5.723	3.1493	3.1493	143.24	7.2675	0	1351.03	0	103.527	0	3.2578	0	0	0	371.394	0	0	108.474
TCGA-EW-A3U0-01A-11R-A22I-13	BRCA	tumor	Breast	0	0	0	0	0	0	3.6281	0	3.7576	177.968	0	304.369	20.2335	0	0	3.394	0	3.8968	0	14.5123	0	0	0	0	0	0	0	1.0958	3.75e-15	0	0	498.918	4.0467	0	108.721	0	50.1684	0	0	0	0	0	457.137	0	0	350.713
TCGA-EW-A423-01A-11R-A24J-13	BRCA	tumor	Breast	0	7.3813	7.3813	0	0	0	7.1268	0	7.3813	86.671	0	509.311	55.6438	0	0	20.001	0	0	0	0	1.7903	6.8892	0	0	0	0	0	0	15.9069	0	0	140.007	7.9491	0	730.259	0	185.297	0	0	0	0	0	356.34	0	0	214.332
TCGA-EW-A424-01A-11R-A24J-13	BRCA	tumor	Breast	0	0	0	0	0	0	3.2575	3.6334	0	307.635	0	421.729	10.9001	0	0	91.42	0	0	0	0	0	0	0	0	0	0	0	0.006328	5.7224	0	0	167.603	0	0	1127.31	0	115.127	0	0	0	0	0	690.589	0	0	146.949
TCGA-EW-A6S9-01A-22R-A33A-13	BRCA	tumor	Breast	0	0	0	0	0	3.8372	11.5116	0	3.9742	132.626	0	135.124	4.28	0	0	3.5896	0	0	0	3.8372	0	0	0	0	0	0	0	0.003333	4.4884	3.7093	0	139.996	8.5599	0	285.616	0	0.6605	0	1.9186	0	0	0	53.7208	0	0	136.007
TCGA-EW-A6SA-01A-21R-A32K-13	BRCA	tumor	Breast	0	0	2.9489	0	0	0	2.8472	0	0	18.6448	0	88.4675	15.8788	0	0	0	0	0	0	0	0	0	0	0	0	0	0	0	0	5.5046	0	316.961	3.1758	0	143.121	0	0	0	1.4236	0	0	0	88.2641	0	0	82.5697
TCGA-EW-A6SB-01A-12R-A32K-13	BRCA	tumor	Breast	0	0	0	0	0	0	15.549	0	0	7.2729	0	418.713	34.6863	0	0	0	0	0	0	0	0	7.5154	0	0	0	0	0	0	0	7.5154	0	298.19	17.3431	0	22.5461	0	42.7598	0	0	0	0	0	248.784	0	0	158.658
TCGA-EW-A6SC-01A-12R-A32K-13	BRCA	tumor	Breast	0	4.5835	4.5835	0	0	0	17.7018	4.9361	0	198.717	0	123.755	14.8083	0	0	4.1399	0	0	0	0	0	0	0	0	0	0	0	0	2.945e-05	25.6676	0	182.157	0	0	85.5588	0	35.4036	0	2.2127	0	0	0	66.3818	0	0	1915.57
TCGA-EW-A6SD-01A-12R-A33A-13	BRCA	tumor	Breast	0	0	0	0	0	0	3.6419	0	0	73.0945	0	71.6666	4.0621	0	0	0	0	0	0	0	0	0	0	0	0	0	0	0	6.3976	10.5614	0	436.083	4.0621	0	10.5614	0	0.0009863	0	0	0	0	0	54.6279	0	0	453.749
TCGA-GI-A2C8-01A-11R-A16E-13	BRCA	tumor	Breast	0	2.147	2.147	0	0	0	2.073	0	0	806.323	0	75.1463	4.6244	0	0	3.8785	0	0	0	0	0	0	0	0	0	1.9969	0	4.41e-15	3.04e-26	0	0	54.2993	4.6244	0	78.1521	0	14.9717	0	0	0	0	0	138.891	0	0	91.2888
TCGA-GI-A2C9-01A-11R-A21U-13	BRCA	tumor	Breast	0	0	0	0	0	5.8565	17.5694	0	0	113.803	0	388.2	13.0644	0	0	5.4786	0	0	0	5.8565	0	0	0	0	0	0	0	0	0.003208	5.6613	0	443.769	19.5966	0	56.6125	0	43.9235	0	0	0	0	0	292.823	0	0	245.321
TCGA-GM-A2D9-01A-11R-A18L-13	BRCA	tumor	Breast	0	0	0	0	0	0	0	0	0	397.229	0	92.9825	11.7806	0	0	4.9402	0	0	0	2.6405	0.3398	0	0	0	0	0	0	0	0	0	0	44.4622	2.9451	0	25.5246	0	13.2024	0	1.3202	0	0	0	63.3714	0	0	138.967
TCGA-GM-A2DA-01A-11R-A18L-13	BRCA	tumor	Breast	0	0	0	0	0	0	8.6945	0	0	348.485	0	54.0303	0	0	0	2.7112	0	0	0	5.7964	0.3729	0	0	0	0	0	0	0	7.66e-23	0	0	108.448	3.2326	0	36.4204	0	17.3891	0	2.8982	0	0	0	14.4909	0	0	177.433
TCGA-GM-A2DB-01A-31R-A18L-13	BRCA	tumor	Breast	0	0	0	0	9.7168	4.3558	4.3558	0	0	218.568	0	67.6703	9.7168	0	0	12.2243	0	0	0	0	3.3629	0	0	0	0	0	0	0	3.62e-20	0	8.4212	12.2243	0	0	16.8424	0	21.7788	0	0	0	0	0	43.5579	0	0	341.526
TCGA-GM-A2DC-01A-11R-A18L-13	BRCA	tumor	Breast	0	0	7.0685	0	0	3.4124	6.8247	3.8061	0	237.014	0	183.781	3.8061	0	0	0	0	0	0	0	0	3.2986	0	0	0	0	0	0	3.08e-34	0	3.2986	172.38	0	0	92.3616	0	27.299	0	1.1375	0	0	0	44.3609	0	0	454.478
TCGA-GM-A2DD-01A-11R-A17X-13	BRCA	tumor	Breast	0	0	11.4774	0	0	0	5.5408	6.1801	0	807.031	0	206.593	0	0	0	0	0	0	0	0	0	0	0	0	0	0	0	0	0.03002	0	5.3561	108.85	74.1617	0	5.3561	0	8.3112	0	0	0	0	0	33.2449	0	0	267.806
TCGA-GM-A2DF-01A-11R-A17X-13	BRCA	tumor	Breast	0	19.113	0	0	0	0	0	0	0	558.528	0	143.347	0	0	0	0	0	0	0	0	0	0	0	0	0	8.8884	0	0	9.54e-15	0	8.9194	120.843	144.082	0	17.8388	0	27.6808	0	3.0756	0	0	0	119.95	0	0	1575.76
TCGA-GM-A2DH-01A-11R-A17X-13	BRCA	tumor	Breast	0	7.5134	3.7567	0	0	3.6271	7.2543	0	0	652.47	0	206.618	28.3196	0	0	13.5725	0	0	0	0	0	3.5062	0	0	0	0	0	0	1.7239	17.5312	0	288.417	48.5479	0	31.5562	0	29.0172	0	3.6271	0	0	0	134.204	0	0	872.664
TCGA-GM-A2DI-01A-31R-A18L-13	BRCA	tumor	Breast	0	0	0	0	7.1939	3.2249	0	0	0	726.776	0	136.942	0	0	0	9.0504	0	0	0	0	0	0	0	0	0	3.2249	0	0	0	0	0	57.3194	0	0	49.878	0	1.6124	0	3.2249	0	0	0	67.7222	0	0	166.26
TCGA-GM-A2DK-01A-21R-A17X-13	BRCA	tumor	Breast	0	4.4486	4.4486	0	7.1862	12.8857	12.8857	7.1862	4.4486	1136.71	0	68.9537	2.3954	0	0	8.0362	2.076	0	0	2.1476	0	2.076	0	0	0	0	0	0	0.00878	12.4561	33.2164	34.154	26.3495	0	10.3801	0	4.2952	0	6.4428	0	0	0	21.4761	0	0	198.376
TCGA-GM-A2DL-01A-11R-A18L-13	BRCA	tumor	Breast	0	0	0	0	8.041	0	3.6046	0	0	797.275	0	52.2666	0	0	0	3.372	0	0	0	7.2092	0	0	0	0	0	0	0	1.0887	1.07e-23	0	0	6.7441	0	0	20.9067	0	14.4184	0	0	0	0	0	50.4643	0	0	135.506
TCGA-GM-A2DM-01A-11R-A17X-13	BRCA	tumor	Breast	0	0	0	0	0	0	0	0	0	844.495	0	272.636	0	0	0	20.1022	0	0	0	0	0	15.5792	0	0	0	0	0	0	0	0	0	195.996	23.968	0	31.1584	0	0	0	0	0	0	0	343.817	0	0	144.252
TCGA-GM-A2DN-01A-11R-A17X-13	BRCA	tumor	Breast	0	0	0	0	0	0	0	0	0	1203.99	0	159.999	7.4916	0	0	6.2833	0	0	0	0	0	0	0	0	0	0	0	4.15e-14	4.17e-15	0	0	87.966	112.374	0	38.9564	0	13.4332	0	0	0	0	0	100.749	0	0	245.281
TCGA-GM-A2DO-01A-11R-A18L-13	BRCA	tumor	Breast	0	0	0	0	10.2767	0	0	0	0	230.94	0	238.567	5.1384	0	0	0	4.4533	0	0	0	0.5786	0	0	0	0	0	0	0	2.53e-39	4.4533	0	77.5729	20.5535	0	102.425	0	27.6409	0	0	0	0	0	82.9227	0	0	227.611
TCGA-GM-A3NW-01A-21R-A22I-13	BRCA	tumor	Breast	0	0	0	0	0	0	26.3449	0	0	44.4356	0	136.429	9.7949	0	0	0	4.2445	0	0	0	0	0	0	0	0	0	0	0	3.39e-12	0	0	53.3979	4.8974	0	101.867	0	4.3908	0	0	0	0	0	26.3449	0	0	61.3087
TCGA-GM-A3NY-01A-11R-A21U-13	BRCA	tumor	Breast	0	0	0	0	0	9.1603	9.1603	0	14.2311	208.64	0	156.542	5.1086	0	0	12.8539	0	0	0	4.5801	0	0	0	0	0	0	0	0	6.8e-24	0	8.8549	239.94	15.3258	0	35.4197	0	36.6179	0	0	0	0	0	54.9615	0	0	221.373
TCGA-GM-A3XG-01A-31R-A24J-13	BRCA	tumor	Breast	0	0	0	0	3.9977	0	0	0	0	710.813	0	475.153	15.9907	0	0	103.94	0	0	0	0	0	0	0	0	0	0	0	0.002319	70.6426	3.4647	3.4647	87.1752	0	0	1209.17	0	119.103	0	0	0	0	0	197.127	0	0	196.331
TCGA-GM-A3XL-01A-11R-A22V-13	BRCA	tumor	Breast	0	0	0	0	5.7282	0	0	0	0	127.932	0	319.143	22.9128	0	0	4.8043	0	5.516	0	10.2713	1.9825	0	0	0	0	0	0	8.61e-24	5.2601	0	9.9289	413.17	5.7282	0	89.36	0	142.218	0	0	0	0	0	148.933	0	0	992.889
TCGA-GM-A3XN-01A-12R-A22V-13	BRCA	tumor	Breast	0	8.011	0	0	5.7515	0	0	0	0	555.302	0	184.252	8.6272	0	0	14.4714	0	0	0	0	0	0	0	0	0	0	0	3.66e-15	3.9487	2.4923	0	185.716	8.6272	0	57.3228	0	25.7824	0	2.5782	0	0	0	51.5648	0	0	238.153
TCGA-GM-A4E0-01A-12R-A25Z-13	BRCA	tumor	Breast	0	0	3.8811	0	0	0	3.7472	0	0	662.537	0	919.815	54.335	0	0	7.011	0	4.0248	0	0	0	7.2447	0	0	0	0	0	0.0002047	2.511e-05	3.6223	3.6223	119.187	29.2573	0	1264.2	0	116.915	0	0	0	0	0	460.911	0	0	647.996
TCGA-GM-A5PV-01A-11R-A28I-13	BRCA	tumor	Breast	0	0	3.7822	0	0	0	0	0	0	201.214	0	177.763	4.0731	0	0	3.4162	0	0	0	0	0	3.5301	0	0	0	0	0	6.81e-09	3.2075	7.0601	0	34.1618	0	0	123.552	0	36.4237	0	0	0	0	0	76.6873	0	0	152.969
TCGA-GM-A5PX-01A-12R-A28I-13	BRCA	tumor	Breast	0	0	0	0	0	1.4137	1.4137	0	0	270.795	0	146.416	6.3071	0	0	3.9674	0	0	0	1.4137	0	0	0	0	0	0	0	3.01e-15	2.9772	0	0	25.1269	0	0	88.8257	0	16.8546	0	0	0	0	0	72.0972	0	0	147.284
TCGA-HN-A2NL-01A-11R-A18L-13	BRCA	tumor	Breast	0	0	0	0	0	0	29.6573	0	0	73.295	0	161.262	0	0	0	0	0	0	0	14.8287	2.8621	0	0	0	0	0	0	0	1.08e-23	28.6688	0	90.1679	0	0	7.1672	0	22.243	0	0	0	0	0	185.358	0	0	31.8542
TCGA-HN-A2OB-01A-21R-A27U-13	BRCA	tumor	Breast	0	0	0	0	4.3966	0	0	0	0	612.069	0	730.781	4.3966	0	0	3.6875	0	0	0	0	0	0	0	0	0	0	0	0.03976	0	0	0	58.9998	0	0	685.873	0	42.2336	0	3.9418	0	0	0	587.328	0	0	59.273
TCGA-JL-A3YW-01A-12R-A23A-13	BRCA	tumor	Breast	0	0	0	0	23.8536	3.0551	3.0551	0	0	1311.19	0	284.783	0	0	0	8.5741	0	0	0	0	0.3931	0	0	0	0	0	0	0.0003836	0.008641	0	2.9533	220.069	3.4077	0	29.5331	0	35.1341	0	0	0	0	0	149.702	0	0	607.068
TCGA-JL-A3YX-01A-11R-A22V-13	BRCA	tumor	Breast	0	0	0	0	0	0	25.156	0	0	127.441	0	86.8481	4.6764	0	0	3.9222	4.0529	0	0	4.1927	0	0	0	0	0	0	0	5.95e-15	0	8.1058	0	141.198	4.6764	0	20.2646	0	0	0	0	0	0	0	125.78	0	0	72.0518
TCGA-LD-A66U-01A-11R-A31S-13	BRCA	tumor	Breast	0	0	0	0	3.7443	0	0	0	0	216.663	0	260.764	3.7443	0	0	3.1404	0	0	0	0	0	0	0	0	0	0	0	8.52e-20	0	3.2451	0	34.5442	0	0	184.969	0	8.28e-12	0	0	0	0	0	154.42	0	0	93.7462
TCGA-LD-A74U-01A-13R-A33A-13	BRCA	tumor	Breast	0	0	0	0	0	0	2.713	0	0	152.279	0	123.636	9.0782	0	0	2.538	0	0	0	0	0	0	0	0	0	0	0	1.92e-15	0	7.8678	0	53.2977	0	0	68.1872	0	0	0	0	0	0	0	43.4083	0	0	49.5377
TCGA-LD-A7W5-01A-22R-A358-13	BRCA	tumor	Breast	0	1.6065	0	0	1.7301	4.6533	1.5511	0	0	253.088	0	94.7837	6.9203	0	0	7.2552	0	0	0	0	0.1948	0	0	0	0	0	0	5.66e-09	0	7.497	0	113.181	31.1414	0	122.951	0	8.2726	0	0	0	0	0	99.2708	0	0	166.6
TCGA-LD-A7W6-01A-81R-A358-13	BRCA	tumor	Breast	0	0	0	0	0	0	5.6708	0	0	126.719	0	93.9733	7.9064	0	0	1.3262	0	0	0	1.4177	0.1824	1.3704	0	0	0	0	0	1.01e-15	0	9.5931	2.7409	98.1415	0	0	50.7064	0	7.7974	0	0.7089	0	0	0	48.2018	0	0	56.3405
TCGA-LL-A440-01A-11R-A24J-13	BRCA	tumor	Breast	0	0	0	0	0	0	0	0	0	932.034	0	617.684	15.6517	0	0	341.308	0	0	0	0	0.4406	3.3912	0	0	0	0	0	1.55e-08	1.6674	6.7824	0	88.6089	0	0	813.889	0	68.2738	0	3.5081	0	0	0	249.078	0	0	158.256
TCGA-LL-A441-01A-11R-A24J-13	BRCA	tumor	Breast	0	3.8434	0	0	4.139	0	0	0	7.6867	473.707	0	818.638	41.3901	0	0	0	0	3.9857	0	7.4217	0	3.5872	0	0	0	0	0	3.304e-06	7.6007	0	3.5872	409.629	20.6951	0	792.759	0	144.647	0	0	0	0	0	1053.88	0	0	486.258
TCGA-LL-A442-01A-11R-A24J-13	BRCA	tumor	Breast	0	0	0	0	0	7.8285	7.8285	0	0	32.2564	0	482.433	21.8296	0	0	0	0	0	0	3.9143	0	0	0	0	0	0	0	0	0	0	0	230.689	4.3659	0	340.541	0	17.6142	0	0	0	0	0	579.311	0	0	117.718
TCGA-LL-A50Y-01A-11R-A25Z-13	BRCA	tumor	Breast	0	0	0	0	0	0	0	0	0	280.038	0	649.613	15.8996	0	0	0	0	20.4143	0	4.7516	0	0	0	0	0	0	0	11.4811	0	13.7797	0	93.3461	0	0	959.983	0	33.2613	0	0	0	0	0	974.08	0	0	132.693
TCGA-LL-A5YL-01A-12R-A29V-13	BRCA	tumor	Breast	0	0	0	0	0	0	0	0	0	254.558	0	147.077	0	0	0	4.9201	0	0	0	0	0	0	0	0	0	0	0	6.9312	0	0	0	29.5209	5.8663	0	101.683	0	21.0379	0	0	0	0	0	120.968	0	0	62.1396
TCGA-LL-A5YM-01A-11R-A28I-13	BRCA	tumor	Breast	0	0	5.241	0	0	0	5.0603	11.2883	0	144.398	0	191.297	5.6442	0	0	0	0	2.7176	0	0	0	2.4458	0	0	0	0	0	1.5284	5.56e-30	34.2412	0	281.662	5.6442	0	210.339	0	36.709	0	0	0	0	0	106.266	0	0	304.367
TCGA-LL-A5YN-01A-11R-A28I-13	BRCA	tumor	Breast	0	3.1975	3.1975	0	0	0	12.3489	0	3.1975	197.758	0	367.71	17.2172	0	0	2.8881	0	3.3159	0	9.2617	0	2.9843	0	0	0	0	0	5.75e-09	4.48e-24	32.8275	0	245.484	13.7738	0	188.012	0	30.8722	0	0	0	0	0	506.305	0	0	252.009
TCGA-LL-A5YO-01A-21R-A28I-13	BRCA	tumor	Breast	0	8.2833	0	0	0	0	0	0	0	224.449	0	265.066	17.841	0	0	0	0	8.5901	0	0	0	0	0	0	0	0	0	5.67e-15	0	7.7311	0	209.488	0	0	286.051	0	4.1307	0	3.9989	0	0	0	903.739	0	0	257.703
TCGA-LL-A5YP-01A-21R-A28I-13	BRCA	tumor	Breast	0	0	0	0	0	0	0	0	0	349.128	0	148.663	8.8944	0	0	3.7299	0	0	0	3.9871	0	7.7084	0	0	0	0	0	0	0	7.7084	0	141.736	8.8944	0	77.0845	0	23.9228	0	0	0	0	0	259.164	0	0	231.254
TCGA-LL-A6FP-01A-11R-A31S-13	BRCA	tumor	Breast	0	0	0	0	0	4.9931	4.9931	0	2.5857	35.0315	0	106.013	13.9229	0	0	0	0	0	0	0	0	0	0	0	0	0	0	0	0	2.4133	0	51.3801	0	0	111.012	0	7.4896	0	0	0	0	0	139.805	0	0	58.9919
TCGA-LL-A6FQ-01A-11R-A31S-13	BRCA	tumor	Breast	0	4.0246	4.0246	0	0	3.8858	11.6573	0	4.0246	65.0951	0	185.13	4.3341	0	0	0	0	0	0	0	0	0	0	0	0	0	0	5.1209	0	7.5125	3.7563	79.9719	8.6683	0	93.9064	0	31.0863	0	0	0	0	0	128.231	0	0	818.029
TCGA-LL-A6FR-01A-12R-A31S-13	BRCA	tumor	Breast	0	11.4968	0	0	0	5.5502	11.1004	0	0	306.267	0	109.22	12.3812	0	0	0	0	0	0	0	0	0	0	0	0	0	0	1.86e-23	4.875	5.3652	0	67.4974	0	0	69.7473	0	88.7749	0	0	0	0	0	360.762	0	0	286.143
TCGA-LL-A73Y-01A-11R-A33A-13	BRCA	tumor	Breast	0	0	0	0	0	0	2.9574	0	0	99.6725	0	156.215	3.2987	0	0	0	0	0	0	5.9148	0.3715	0	0	0	0	0	0	0	0	0	0	130.031	0	0	17.153	0	2.9574	0	0	0	0	0	144.913	0	0	158.824
TCGA-LL-A73Z-01A-11R-A32K-13	BRCA	tumor	Breast	0	0	0	0	0	0	4.6753	0	0	157.451	0	150.11	5.2147	0	0	13.1209	0	0	0	4.6753	0	0	0	0	0	0	0	7.52e-11	0	0	4.5194	192.44	5.2147	0	117.505	0	7.0129	0	7.0129	0	0	0	51.428	0	0	341.468
TCGA-LL-A740-01A-21R-A32K-13	BRCA	tumor	Breast	0	5.7255	0	0	0	0	0	0	0	206.857	0	57.255	6.1659	0	0	0	0	0	0	0	0	0	0	0	0	0	0	0	4.8556	0	0	144.8	6.1659	0	85.5009	0	0	0	0	0	0	0	49.7527	0	0	267.19
TCGA-LL-A7SZ-01A-32R-A358-13	BRCA	tumor	Breast	0	0	3.7447	0	0	0	3.6156	0	0	138.675	0	396.939	0	0	0	3.3823	0	0	0	10.8467	0.4652	0	0	0	0	0	0	2.57e-15	5.25e-24	13.9802	0	307.791	4.0328	0	314.556	0	24.1039	0	1.2052	0	0	0	155.47	0	0	248.538
TCGA-LQ-A4E4-01A-11R-A25Z-13	BRCA	tumor	Breast	0	0	0	0	0	0	0	0	3.2383	195.934	0	576.417	24.4118	0	0	2.9249	0	3.3582	0	3.1266	0	3.0224	0	0	0	0	0	5.666	0	3.0224	0	58.4982	0	0	1296.61	0	159.067	0	1.5633	0	0	0	146.952	0	0	298.883
TCGA-MS-A51U-01A-31R-A25Z-13	BRCA	tumor	Breast	0	0	0	0	0	0	4.4412	4.9536	9.1995	847.542	0	1370.73	44.5823	0	0	4.1546	0	9.5402	0	4.4412	0	0	0	0	0	0	0	0.01069	3.9009	4.2931	12.8793	195.267	14.8608	0	1279.35	0	119.911	0	2.2206	0	0	0	910.435	0	0	57.2414
TCGA-OK-A5Q2-01A-11R-A27U-13	BRCA	tumor	Breast	0	3.8609	3.8609	0	0	0	3.7278	0	0	460.317	0	706.542	4.1579	0	0	3.4873	0	4.0039	0	7.4555	0	0	0	0	0	0	0	9.928e-06	11.7822	0	0	101.13	0	0	1012.58	0	33.6891	0	1.8639	0	0	0	820.105	0	0	288.279
TCGA-OL-A5D6-01A-21R-A27U-13	BRCA	tumor	Breast	0	0	0	0	0	0	8.2491	0	0	397.508	0	931.266	9.2009	0	0	0	0	0	0	0	0	0	0	0	0	0	0	9.966	7.2456	0	0	115.754	9.2009	0	1842.03	0	42.6205	0	0	0	0	0	1484.84	0	0	186.063
TCGA-OL-A5D7-01A-11R-A27U-13	BRCA	tumor	Breast	0	0	0	0	0	0	15.2998	0	0	85.8765	0	522.927	51.1956	0	0	0	0	16.4332	0	30.5997	0	0	0	0	0	0	0	0	13.4386	73.9492	0	329.193	0	0	1212.77	0	517.411	0	0	0	0	0	3121.17	0	0	821.658
TCGA-OL-A5D8-01A-11R-A27U-13	BRCA	tumor	Breast	0	0	0	0	0	0	6.0827	13.5692	0	119.496	0	636.297	47.4921	0	0	0	0	19.5999	0	0	0	0	0	0	0	0	0	11.0231	10.6855	17.6399	0	165.019	0	0	699.717	0	78.421	0	0	0	0	0	997.568	0	0	84.933
TCGA-OL-A5DA-01A-11R-A27U-13	BRCA	tumor	Breast	0	0	0	0	5.1025	0	2.2873	2.5512	0	365.068	0	881.274	22.9612	0	0	4.2795	0	2.4568	0	4.5746	0	0	0	0	0	0	0	0.005289	9.8252	2.2111	2.2111	115.547	2.5512	0	972.876	0	60.0423	0	2.2873	0	0	0	269.905	0	0	103.184
TCGA-OL-A5RU-01A-11R-A28I-13	BRCA	tumor	Breast	0	0	2.7129	0	0	0	0	0	0	131.417	0	130.218	8.7647	0	0	2.4503	0	0	0	0	0	0	0	0	0	0	0	1.86e-15	1.62e-15	2.532	0	85.762	0	0	101.281	0	2.967e-06	0	0	0	0	0	267.172	0	0	118.161
TCGA-OL-A5RV-01A-12R-A28I-13	BRCA	tumor	Breast	0	0	2.3367	0	0	0	2.2561	0	4.6733	299.683	0	170.576	5.0328	0	0	0	0	0	0	2.2561	0	0	0	0	0	0	0	0.0005756	0	0	0	56.9843	2.5164	0	93.7779	0	9.0243	0	0	0	0	0	115.06	0	0	55.7336
TCGA-OL-A5RW-01A-11R-A28I-13	BRCA	tumor	Breast	0	0	0	0	0	0	0	0	0	274.329	0	221.781	5.1922	0	0	0	0	4.9999	0	0	0	0	0	0	0	0	0	0	2.89e-15	13.4997	0	143.707	5.1922	0	103.498	0	140.484	0	0	0	0	0	302.58	0	0	1344.97
TCGA-OL-A5RX-01A-11R-A28I-13	BRCA	tumor	Breast	0	0	0	0	0	0	0	0	0	428.871	0	175.351	0	0	0	0	0	0	0	3.4552	0	10.0201	0	0	0	0	0	0.0008815	0	0	0	161.614	7.7077	0	143.621	0	15.5484	0	0	0	0	0	262.595	0	0	118.756
TCGA-OL-A5RY-01A-21R-A28I-13	BRCA	tumor	Breast	0	0	3.7439	0	0	0	0	0	0	377.65	0	280.796	20.1597	0	0	0	0	0	0	3.6149	0	0	0	0	0	0	0	6.74e-09	0	0	0	84.5408	0	0	199.178	0	16.2668	0	1.8074	0	0	0	430.167	0	0	240.722
TCGA-OL-A5RZ-01A-11R-A28I-13	BRCA	tumor	Breast	0	0	0	0	0	0	2.3297	2.5985	0	50.1254	0	62.7347	5.197	0	0	0	0	2.5022	0	2.3297	0	0	0	0	0	0	0	0	4.6746	15.7641	0	128.583	12.9924	0	180.161	0	26.7931	0	0	0	0	0	174.725	0	0	738.16
TCGA-OL-A5S0-01A-11R-A28I-13	BRCA	tumor	Breast	0	0	0	0	0	0	0	0	0	339.763	0	297.256	14.1647	0	0	0	0	0	0	0	0.3268	0	0	0	0	0	0	0.003069	0.783	7.3656	4.9104	180.577	0	0	88.3875	0	126.408	0	0	0	0	0	152.392	0	0	501.954
TCGA-OL-A66H-01A-11R-A29V-13	BRCA	tumor	Breast	0	0	4.0148	0	0	0	7.7528	4.3237	4.0148	154.941	0	365.35	12.971	0	0	0	0	0	0	0	0	0	0	0	0	0	0	2.75e-15	3.4048	3.7472	0	210.325	0	0	157.381	0	2.195e-05	0	0	0	0	0	585.335	0	0	391.372
TCGA-OL-A66I-01A-21R-A29V-13	BRCA	tumor	Breast	0	0	0	0	0	0	15.4559	0	0	231.284	0	244.121	8.6196	0	0	0	0	0	0	11.5919	0	0	0	0	0	0	0	5.48e-15	0	11.2055	0	159.046	0	0	212.905	0	21.2528	0	0	0	0	0	386.398	0	0	302.965
TCGA-OL-A66J-01A-11R-A29V-13	BRCA	tumor	Breast	0	0	0	0	0	0	0	0	0	472.619	0	238.345	35.2305	0	0	4.2212	0	0	0	0	0	0	0	0	0	0	0	2.45e-08	0	4.3619	0	109.75	0	0	170.113	0	22.5614	0	0	0	0	0	257.2	0	0	261.712
TCGA-OL-A66K-01A-11R-A29V-13	BRCA	tumor	Breast	0	0	2.9356	0	0	0	0	0	0	343.154	0	149.714	3.1614	0	0	0	0	0	0	0	0	2.7399	0	0	0	0	0	3.59e-30	3.7292	5.4797	0	127.271	0	0	35.6183	0	4.2515	0	0	0	0	0	184.233	0	0	91.329
TCGA-OL-A66L-01A-12R-A31S-13	BRCA	tumor	Breast	0	0	0	0	0	0	5.8308	0	0	212.73	0	241.562	32.5179	0	0	0	0	3.1314	0	2.9154	0	0	0	0	0	0	0	1.115e-05	0.03318	5.6364	0	24.5458	9.7554	0	200.094	0	17.4924	0	1.4577	0	0	0	64.1388	0	0	482.229
TCGA-OL-A66N-01A-12R-A31S-13	BRCA	tumor	Breast	0	0	0	0	4.0316	0	10.8435	0	0	283.651	0	190.923	12.0947	0	0	3.3813	0	3.8822	0	0	0	0	0	0	0	0	0	6.436e-06	0	0	0	43.957	0	0	195.665	0	7.229	0	0	0	0	0	61.4465	0	0	42.7046
TCGA-OL-A66O-01A-11R-A31S-13	BRCA	tumor	Breast	0	0	0	0	0	0	0	7.7014	0	393.876	0	579.254	15.4028	0	0	0	0	7.4161	0	0	0	0	0	0	0	0	0	1.37e-09	0	26.6981	0	116.266	0	0	340.401	0	1.564e-05	0	0	0	0	0	200.236	0	0	103.826
TCGA-OL-A66P-01A-11R-A31S-13	BRCA	tumor	Breast	0	0	0	0	0	6.9482	0	0	7.1964	178.725	0	554.119	85.2491	0	0	0	0	14.9258	0	6.9482	0	6.7166	0	0	0	0	0	2.0986	0.01965	6.7166	6.7166	214.498	0	0	174.632	0	61.4368	0	6.9482	0	0	0	409.944	0	0	246.275
TCGA-OL-A6VO-01A-12R-A33A-13	BRCA	tumor	Breast	0	0	0	0	0	21.3936	10.6968	23.8621	0	88.1494	0	99.7095	23.8621	0	0	0	0	0	0	21.3936	0	0	0	0	0	0	0	0	0	10.3402	0	340.227	0	0	62.0415	0	26.742	0	0	0	0	0	64.1808	0	0	390.632
TCGA-OL-A6VR-01A-32R-A33A-13	BRCA	tumor	Breast	0	0	0	0	0	0	0	0	0	55.1987	0	403.715	5.115	0	0	4.29	0	0	0	0	0	0	0	0	0	0	0	2.7701	4.0279	4.433	0	248.817	0	0	443.295	0	13.7574	0	0	0	0	0	123.817	0	0	123.138
TCGA-PE-A5DC-01A-12R-A27U-13	BRCA	tumor	Breast	0	0	0	0	0	0	12.5948	7.024	6.5223	282.738	0	939.215	28.0962	0	0	0	0	0	0	0	0	6.0875	0	0	0	0	0	0.04841	11.0627	12.175	0	100.149	7.024	0	1734.94	0	89.6207	0	0	0	0	0	352.655	0	0	568.167
TCGA-PE-A5DD-01A-12R-A27U-13	BRCA	tumor	Breast	0	0	4.7618	0	0	0	0	0	0	276.701	0	528.556	5.128	0	0	0	0	0	0	0	0	0	0	0	0	0	0	13.8861	0	13.3329	0	64.5142	0	0	728.867	0	4.65e-10	0	11.4939	0	0	0	468.952	0	0	138.268
TCGA-PE-A5DE-01A-11R-A27U-13	BRCA	tumor	Breast	0	0	0	0	0	0	0	0	0	113.381	0	572.867	33.8046	0	0	7.0881	0	0	0	0	0.4758	0	0	0	0	0	0	0.004578	1.1062	10.9865	0	109.865	21.1279	0	607.919	0	90.9237	0	0	0	0	0	1147.9	0	0	3308.15
TCGA-S3-A6ZF-01A-32R-A32K-13	BRCA	tumor	Breast	0	4.6651	0	0	0	0	9.0084	0	0	122.195	0	149.282	15.0718	0	0	4.2136	0	0	0	0	0	0	0	0	0	0	0	1.3604	0	13.0622	0	168.544	0	0	39.1866	0	4.5042	0	0	0	0	0	85.5799	0	0	246.73
TCGA-S3-A6ZG-01A-22R-A32K-13	BRCA	tumor	Breast	0	0	0	0	3.4656	0	0	3.4656	0	78.3375	0	67.5799	10.3969	0	0	0	0	0	0	3.1071	0	0	0	0	0	0	0	0.9384	1.4768	6.0071	0	87.1998	0	0	93.1101	0	12.4285	0	0	0	0	0	21.7498	0	0	36.7101
TCGA-S3-A6ZH-01A-22R-A32K-13	BRCA	tumor	Breast	0	0	7.7906	0	0	0	11.2829	4.1949	3.8953	91.362	0	105.173	0	0	0	0	0	0	0	11.2829	0	0	0	0	0	0	0	2.67e-15	0	14.5425	0	204.064	12.5848	0	138.153	0	7.86e-24	0	0	0	0	0	48.8927	0	0	92.9102
TCGA-V7-A7HQ-01A-11R-A33A-13	BRCA	tumor	Breast	0	7.0291	0	0	0	6.7867	0	0	0	0.9036	0	133.553	15.1396	0	0	0	0	0	0	0	0	0	0	0	0	0	0	2.0498	7.5e-30	32.8026	6.5605	165.071	0	0	131.21	0	0	0	0	0	0	0	142.521	0	0	94.763
TCGA-A6-2671-01A-01T-1409-13	COAD	tumor	Colon	0	0	0	0	0	0	0	0	0	132.041	0	269.397	13.1873	0	0	11.0603	11.429	0	0	0	1.485	0	0	0	0	0	0	0	0.04246	0	0	1128.15	145.06	0	34.2869	0	389.636	0	0	0	0	0	342.869	0	0	469.857
TCGA-A6-2672-01A-01T-0827-13	COAD	tumor	Colon	0	0	0	0	0	0	0	0	0	124.287	0	189.204	18.5235	0	0	2050.73	0	0	0	0	0	16.0537	0	0	0	0	0	2.1e-29	7.8931	16.0537	0	683.577	129.664	0	2231.46	0	2968.97	0	0	0	0	0	448.396	0	0	909.709
TCGA-A6-2672-01B-03R-2303-13	COAD	tumor	Colon	0	0	0	0	0	0	0	0	0	309.505	0	260.173	102.507	0	0	0	0	0	0	0	1.5768	29.6132	0	5.9226	0	0	0	0	1.35e-29	0	0	280.848	75.1719	0	5.9226	0	117.823	0	3.0634	0	0	0	202.187	0	0.03885	822.588
TCGA-A6-2674-01A-02T-0822-13	COAD	tumor	Colon	0	0	0	0	0	0	0	0	0	565.802	0	121.809	0	0	0	251.476	0	0	0	0	0	0	0	0	0	0	0	0	2.49e-23	0	0	1241.66	168.658	0	129.929	0	252.017	0	0	0	0	0	285.62	0	0	1263.2
TCGA-A6-2675-01A-02T-1722-13	COAD	tumor	Colon	0	0	0	0	0	0	2.8888	0	0	740.063	0	152.593	3.2222	0	0	40.537	0	0	0	0	0	0	0	0	0	0	0	0	2.332e-06	0	0	124.314	22.5552	0	50.2659	0	67.599	2.7926	0	0	0	0	101.11	0	0.03663	74.468
TCGA-A6-2676-01A-01T-0827-13	COAD	tumor	Colon	0	0	0	0	0	14.6529	0	0	0	54.8301	0	75.8809	0	14.6529	0	973.234	0	0	0	0	0	0	0	0	0	0	0	2.58e-26	0	0	0	328.98	49.0307	0	892.359	0	3828.08	0	0	0	0	0	351.669	0	0	550.839
TCGA-A6-2677-01A-01T-0822-13	COAD	tumor	Colon	0	0	0	0	0	0	0	0	0	25.7429	0	427.516	0	0	0	0	0	0	0	0	0	0	0	0	0	0	0	0	4.09e-23	0	0	2497.06	61.3869	0	106.404	0	853.066	0	0	0	0	0	302.698	0	0	709.36
[truncated: 4,442 more rows]
[truncated: 206 more columns]
