# Supplementary material for: Unique somatic and malignant expression patterns implicate PIWI-interacting RNAs in cancer-type specific biology
Source: Sci Rep. 2015 May 27;5:10423. doi: 10.1038/srep10423 (PMC4444957; doi:10.1038/srep10423)
Supplement: Supplementary Table 3 [file srep10423-s4.xls]

## Sheet: Master Tumors Stats
	BLCA				BRCA				COAD				HNSCC				KIRC				LUAD				LUSC				OV				PRAD				STAD				THCA				UCEC
piRNA ID	Minimun # of reads per sequence	Maximum # of reads per sequence	Mean # reads per sequence	Total # reads per sequence	Minimun # of reads per sequence	Maximum # of reads per sequence	Mean # reads per sequence	Total # reads per sequence	Minimun # of reads per sequence	Maximum # of reads per sequence	Mean # reads per sequence	Total # reads per sequence	Minimun # of reads per sequence	Maximum # of reads per sequence	Mean # reads per sequence	Total # reads per sequence	Minimun # of reads per sequence	Maximum # of reads per sequence	Mean # reads per sequence	Total # reads per sequence	Minimun # of reads per sequence	Maximum # of reads per sequence	Mean # reads per sequence	Total # reads per sequence	Minimun # of reads per sequence	Maximum # of reads per sequence	Mean # reads per sequence	Total # reads per sequence	Minimun # of reads per sequence	Maximum # of reads per sequence	Mean # reads per sequence	Total # reads per sequence	Minimun # of reads per sequence	Maximum # of reads per sequence	Mean # reads per sequence	Total # reads per sequence	Minimun # of reads per sequence	Maximum # of reads per sequence	Mean # reads per sequence	Total # reads per sequence	Minimun # of reads per sequence	Maximum # of reads per sequence	Mean # reads per sequence	Total # reads per sequence	Minimun # of reads per sequence	Maximum # of reads per sequence	Mean # reads per sequence	Total # reads per sequence
FR000693	N/E	N/E	N/E	N/E	N/E	N/E	N/E	N/E	N/E	N/E	N/E	N/E	N/E	N/E	N/E	N/E	N/E	N/E	N/E	N/E	N/E	N/E	N/E	N/E	N/E	N/E	N/E	N/E	0	6	0.2167	104	N/E	N/E	N/E	N/E	N/E	N/E	N/E	N/E	N/E	N/E	N/E	N/E	N/E	N/E	N/E	N/E
FR001130	0	4	0.1538	40	0	8	0.2426	253	0	4	0.1496	63	0	4	0.3011	137	N/E	N/E	N/E	N/E	0	5	0.3097	166	0	3	0.1991	93	0	6	0.4854	233	N/E	N/E	N/E	N/E	0	3	0.125	40	0	4	0.2024	101	0	4	0.1815	94
FR001944	0	2	0.2231	58	0	6	0.2167	226	N/E	N/E	N/E	N/E	N/E	N/E	N/E	N/E	N/E	N/E	N/E	N/E	0	3	0.1772	95	N/E	N/E	N/E	N/E	0	4	0.2458	118	N/E	N/E	N/E	N/E	N/E	N/E	N/E	N/E	N/E	N/E	N/E	N/E	0	4	0.2297	119
FR002120	N/E	N/E	N/E	N/E	N/E	N/E	N/E	N/E	N/E	N/E	N/E	N/E	N/E	N/E	N/E	N/E	N/E	N/E	N/E	N/E	0	5	0.2388	128	N/E	N/E	N/E	N/E	N/E	N/E	N/E	N/E	N/E	N/E	N/E	N/E	N/E	N/E	N/E	N/E	0	5	0.1944	97	N/E	N/E	N/E	N/E
FR002829	0	5	0.3577	93	0	7	0.1563	163	0	21	0.8955	377	0	9	0.5604	255	N/E	N/E	N/E	N/E	0	5	0.2537	136	0	24	0.3961	185	0	24	0.4396	211	0	2	0.1483	39	0	11	0.4	128	0	11	0.2846	142	0	30	0.9498	492
FR003121	0	9	0.7269	189	0	14	0.2819	294	0	35	1.121	472	0	8	0.5473	249	0	5	0.2552	135	0	20	0.5522	296	0	12	0.5396	252	0	39	1.75	840	0	8	0.3688	97	0	20	0.5344	171	0	8	0.4429	221	0	18	0.9305	482
FR003837	0	86	2.135	555	0	30	1.042	1087	0	14		341	0	17	0.8857	403	0	3	0.2098	111	0	59	1.459	782	0	15	0.9336	436	0	19	1.06	509	0	14	2.125	559	0	8	0.6156	197	0	6	0.3848	192	0	17	1.226	635
FR004109	0	4	0.2269	59	0	25	0.3672	383	N/E	N/E	N/E	N/E	N/E	N/E	N/E	N/E	N/E	N/E	N/E	N/E	0	4	0.1549	83	0	4	0.2013	94	0	6	0.1667	80	0	5	0.3688	97	N/E	N/E	N/E	N/E	0	4	0.1703	85	0	6	0.3668	190
FR004361	0	5	0.2923	76	0	9	0.1668	174	0	5	0.285	120	0	3	0.07033	32	0	6	0.1871	99	0	5	0.1418	76	N/E	N/E	N/E	N/E	0	8	0.3229	155	0	3	0.1597	42	0	4	0.1844	59	0	8	0.2826	141	0	13	0.612	317
FR004819	0	3157	167.1	43435	0	1291	89.72	93579	0	1478	153.3	64546	0.006777	3131	156.9	71400	0	475.2	16.49	8725	0.006777	17113	146.5	78503	0	1369	82.15	38366	0.3321	24594	1068	512706	0.006777	361.2	68.58	18037	0.006777	730.4	79.36	25397	0	1574	39.23	19574	0	16411	110	56992
FR005690	N/E	N/E	N/E	N/E	N/E	N/E	N/E	N/E	N/E	N/E	N/E	N/E	N/E	N/E	N/E	N/E	N/E	N/E	N/E	N/E	N/E	N/E	N/E	N/E	N/E	N/E	N/E	N/E	N/E	N/E	N/E	N/E	N/E	N/E	N/E	N/E	N/E	N/E	N/E	N/E	N/E	N/E	N/E	N/E	0	3	0.1583	82
FR006353	2	343	48.93	12721	2	425	50.71	52886	1	344	52.56	22128	1	253	50.43	22944	1	434	41.28	21835	5	927	69.6	37303	5	456	58.42	27284	4	1211	156.5	75112	6	511	68.66	18057	2	842	45.46	14548	0	361	65.66	32766	1	579	58.59	30351
FR006894	0	60	2.108	548	0	80	2.412	2516	0	21	1.629	686	0	11	1.692	770	0	121	2.677	1416	0	73	2.961	1587	0	37	2.107	984	0	44	4.675	2244	0	21	2.034	535	0	14	1.534	491	0	95	5.413	2701	0	52	1.965	1018
FR006950	N/E	N/E	N/E	N/E	N/E	N/E	N/E	N/E	0	4	0.19	80	0	2	0.07912	36	N/E	N/E	N/E	N/E	N/E	N/E	N/E	N/E	N/E	N/E	N/E	N/E	0	20	0.7188	345	N/E	N/E	N/E	N/E	N/E	N/E	N/E	N/E	N/E	N/E	N/E	N/E	0	5	0.2278	118
FR007558	0	3	0.1154	30	N/E	N/E	N/E	N/E	N/E	N/E	N/E	N/E	N/E	N/E	N/E	N/E	N/E	N/E	N/E	N/E	0	10	0.3526	189	N/E	N/E	N/E	N/E	N/E	N/E	N/E	N/E	N/E	N/E	N/E	N/E	0	3	0.1438	46	0	3	0.1683	84	N/E	N/E	N/E	N/E
FR007639	0	275	2.858	743	0	548	8.246	8601	0	532	17.35	7304	0	53	2.813	1280	0	420	6.112	3233	0	2953	11.9	6381	0	2799	18.05	8429	0	177	9.281	4455	0	7	0.8327	219	0	26	1.425	456	0	64	1.81	903	0	405	5.324	2758
FR008494	0	5	0.3115	81	0	13	0.1438	150	0	17	0.6722	283	0	6	0.3033	138	0	4	0.1361	72	0	5	0.2817	151	0	5	0.2805	131	0	28	0.3167	152	0	2	0.1179	31	0	5	0.3219	103	0	4	0.2505	125	0	11	0.6564	340
FR008939	0	6	0.4538	118	0	8	0.1918	200	0	3	0.2185	92	0	8	0.7956	362	N/E	N/E	N/E	N/E	0	4	0.2146	115	0	17	0.6317	295	N/E	N/E	N/E	N/E	N/E	N/E	N/E	N/E	0	8	0.4875	156	N/E	N/E	N/E	N/E	0	6	0.3552	184
FR009639	N/E	N/E	N/E	N/E	N/E	N/E	N/E	N/E	N/E	N/E	N/E	N/E	N/E	N/E	N/E	N/E	N/E	N/E	N/E	N/E	N/E	N/E	N/E	N/E	N/E	N/E	N/E	N/E	0	3	0.2021	97	N/E	N/E	N/E	N/E	N/E	N/E	N/E	N/E	N/E	N/E	N/E	N/E	N/E	N/E	N/E	N/E
FR009646	0	4	0.2769	72	0	10	0.4765	497	0	6	0.4632	195	0	5	0.3978	181	0	3	0.1304	69	0	8	0.5243	281	0	5	0.4604	215	N/E	N/E	N/E	N/E	0	3	0.1179	31	0	7	0.4719	151	0	9	0.6653	332	0	7	0.3514	182
FR010002	0	10.68	0.3322	86.38	0	4.89	0.0518	54.03	0	13.69	0.3748	157.8	0	6.691	0.3661	166.6	N/E	N/E	N/E	N/E	0	24.89	0.9563	512.6	0	19.78	0.8722	407.3	0	7.519	0.3797	182.3	N/E	N/E	N/E	N/E	0	6.691	0.3378	108.1	0	1.415	0.1641	81.88	0	4.353	0.1446	74.92
FR012473	0	18	0.6038	157	0	14	0.441	460	0	16	0.943	397	0	6	0.4747	216	0	23	0.2193	116	0	26	0.6866	368	0	13	0.5632	263	0	5	0.5542	266	0	7	0.2966	78	0	11	0.6406	205	0	14	0.3808	190	0	14	0.749	388
FR013003	N/E	N/E	N/E	N/E	N/E	N/E	N/E	N/E	N/E	N/E	N/E	N/E	N/E	N/E	N/E	N/E	N/E	N/E	N/E	N/E	N/E	N/E	N/E	N/E	N/E	N/E	N/E	N/E	0	7	0.2104	101	N/E	N/E	N/E	N/E	N/E	N/E	N/E	N/E	N/E	N/E	N/E	N/E	N/E	N/E	N/E	N/E
FR013040	0	9.4	0.199	51.73	N/E	N/E	N/E	N/E	0	3.6	0.3348	141	0	9	0.4493	204.4	N/E	N/E	N/E	N/E	0	3	0.1399	75	0	3	0.1959	91.5	0	11	0.7069	339.3	N/E	N/E	N/E	N/E	0	3	0.1427	45.67	N/E	N/E	N/E	N/E	0	5.333	0.3867	200.3
FR013706	0	4	0.2462	64	N/E	N/E	N/E	N/E	0	12	0.2304	97	0	4	0.1604	73	0	5	0.1418	75	0	12	0.1549	83	0	3	0.1478	69	0	28	0.6563	315	N/E	N/E	N/E	N/E	0	4	0.1375	44	0	6	0.2385	119	0	6	0.4015	208
FR013752	0	1.927	0.1334	34.68	0	5.78	0.1321	137.8	0	7.706	0.3181	133.9	0	8.67	0.4001	182.1	0	50.09	0.4116	217.7	0	3.853	0.1635	87.66	N/E	N/E	N/E	N/E	0	10.6	0.5057	242.8	N/E	N/E	N/E	N/E	N/E	N/E	N/E	N/E	0	3.853	0.1602	79.95	0	19.27	0.5895	305.4
FR014504	N/E	N/E	N/E	N/E	N/E	N/E	N/E	N/E	N/E	N/E	N/E	N/E	N/E	N/E	N/E	N/E	N/E	N/E	N/E	N/E	0	8	0.1343	72	0	2	0.1199	56	0	9	0.2375	114	N/E	N/E	N/E	N/E	0	4	0.1344	43	N/E	N/E	N/E	N/E	0	5	0.1795	93
FR015426	0	1.818	0.1201	31.23	0	4.999	0.1362	142	0	1.818	0.0826	34.78	0	3.437	0.149	67.79	0	2.726	0.0691	36.55	0	2.727	0.1168	62.62	0	18.46	0.1749	81.68	0	9.998	0.2016	96.79	0	3.181	0.1574	41.39	0	1.562	0.09041	28.93	N/E	N/E	N/E	N/E	0	15.07	0.1139	58.99
FR015567	0	5.403	0.299	77.73	0	105.5	0.3921	408.9	0	3.53	0.2153	90.65	0	51.94	0.7386	336	0	7.141	0.3088	163.4	0	5.106	0.2546	136.4	0	13.21	0.4678	218.5	0	8.332	0.3137	150.6	0	20.43	0.7142	187.8	0	4.24	0.2267	72.56	0	4.927	0.2409	120.2	0	6.956	0.181	93.74
FR016000	0	35	1.858	483	0	65	1.267	1322	0	7	0.5701	240	0	8	0.6857	312	0	4	0.2193	116	0	26	2.103	1127	0	8	0.6488	303	0	9	0.3125	150	0	4	0.5323	140	0	13	0.8031	257	0	4	0.2946	147	0	33	3.019	1564
FR016548	0	9	0.5154	134	0	16	0.1841	192	0	39	1.09	459	0	24	0.6747	307	N/E	N/E	N/E	N/E	N/E	N/E	N/E	N/E	0	10	0.3148	147	0	195	0.9604	461	0	2	0.1141	30	0	14	0.45	144	0	17	0.4749	237	0	28	0.9884	512
FR016773	1	511	58.86	15303	1	4399	198	206497	4	2083	208.1	87592	2	996	77.66	35336	3	610	121.5	64263	0	3335	137.4	73652	0	2718	135.8	63396	21	6476	328.2	157515	1	252	50.38	13251	0	1493	171.2	54784	0	795	99.63	49716	0	19004	275.8	142877
FR018916	0	40	3.427	891	0	70	4.001	4173	0	73	5.867	2470	0	33	2.295	1044	0	36	5.777	3056	0	39	3.438	1843	0	41	3.418	1596	0	124	5.525	2652	0	10	1.251	329	0	53	3.409	1091	0	35	2.872	1433	0	244	11.51	5960
FR018977	N/E	N/E	N/E	N/E	N/E	N/E	N/E	N/E	N/E	N/E	N/E	N/E	N/E	N/E	N/E	N/E	N/E	N/E	N/E	N/E	N/E	N/E	N/E	N/E	N/E	N/E	N/E	N/E	N/E	N/E	N/E	N/E	0	8	0.1489	39.16	N/E	N/E	N/E	N/E	N/E	N/E	N/E	N/E	N/E	N/E	N/E	N/E
FR019019	0	472	37.61	9779	0	839	50.45	52624	0	607	31.09	13087	0	420	22.01	10015	2	11219	208.4	110258	0	1293	49.92	26757	1	1025	53.55	25010	0	465	47.01	22564	1	1074	100.6	26446	0	377	15.47	4951	0	513	111.9	55832	1	685	49.8	25795
FR019031	0	4	0.2692	70	N/E	N/E	N/E	N/E	0	2	0.1425	60	0	2	0.1187	54	0	10	0.2325	123	0	4	0.1866	100	0	3	0.1328	62	N/E	N/E	N/E	N/E	N/E	N/E	N/E	N/E	N/E	N/E	N/E	N/E	0	8	0.2625	131	0	17	0.6795	352
FR019089	0	111.3	9.139	2376	0	248.8	12.98	13542	8.88e-16	1561	33.61	14151	0	175.3	14.29	6501	0	362.8	13.94	7372	0	292.9	7.369	3950	0	261.8	18.54	8660	0	347.5	46.4	22274	0	43.66	3.601	947.1	0	62.1	7.937	2540	0	105.2	6.283	3135	0	181.9	16.59	8592
FR019162	N/E	N/E	N/E	N/E	N/E	N/E	N/E	N/E	0	3	0.2423	102	0	5	0.1253	57	N/E	N/E	N/E	N/E	0	4	0.1791	96	N/E	N/E	N/E	N/E	0	6	0.1854	89	N/E	N/E	N/E	N/E	0	2	0.1469	47	0	4	0.2325	116	N/E	N/E	N/E	N/E
FR021331	0	4	0.1346	35	0	4.5	0.2113	220.4	0	2.5	0.1377	57.99	0	2.813	0.25	113.8	0	2	0.1408	74.51	0	16	0.3689	197.7	0	3.583	0.2383	111.3	0	11.96	0.9287	445.8	0	1.5	0.1168	30.71	0	3	0.1874	59.98	0	4.333	0.3403	169.8	0	4.5	0.1995	103.4
FR021452	N/E	N/E	N/E	N/E	N/E	N/E	N/E	N/E	N/E	N/E	N/E	N/E	N/E	N/E	N/E	N/E	N/E	N/E	N/E	N/E	N/E	N/E	N/E	N/E	N/E	N/E	N/E	N/E	N/E	N/E	N/E	N/E	N/E	N/E	N/E	N/E	N/E	N/E	N/E	N/E	0	9	0.2004	100	N/E	N/E	N/E	N/E
FR024428	N/E	N/E	N/E	N/E	N/E	N/E	N/E	N/E	N/E	N/E	N/E	N/E	N/E	N/E	N/E	N/E	N/E	N/E	N/E	N/E	N/E	N/E	N/E	N/E	N/E	N/E	N/E	N/E	0	6	0.1979	95	N/E	N/E	N/E	N/E	N/E	N/E	N/E	N/E	0	4	0.3327	166	N/E	N/E	N/E	N/E
FR025280	0	5	0.1385	36	N/E	N/E	N/E	N/E	N/E	N/E	N/E	N/E	N/E	N/E	N/E	N/E	N/E	N/E	N/E	N/E	0	11	0.2966	159	N/E	N/E	N/E	N/E	N/E	N/E	N/E	N/E	0	4	0.2091	55	0	3	0.1563	50	N/E	N/E	N/E	N/E	N/E	N/E	N/E	N/E
FR025321	0.004722	388	35.06	9115	0	751	52.22	54461	3	295	36.3	15283	1	218	40.9	18611	2	426	54.84	29012	0	530	53.72	28795	4	1036	66.81	31198	4	660	63.62	30537	2	484	55.95	14714	1	349	38.28	12250	0	468	79.59	39714	4	407	57.97	30031
FR026107	0	0.5955	0.03484	9.059	N/E	N/E	N/E	N/E	0	2.084	0.07174	30.2	0	1.02	0.04103	18.67	N/E	N/E	N/E	N/E	N/E	N/E	N/E	N/E	0	1.787	0.06239	29.14	N/E	N/E	N/E	N/E	N/E	N/E	N/E	N/E	N/E	N/E	N/E	N/E	N/E	N/E	N/E	N/E	0	1.489	0.08844	45.81
FR026803	0	5.872	0.218	56.67	N/E	N/E	N/E	N/E	0	24.06	0.4431	186.5	0	7	0.1922	87.43	N/E	N/E	N/E	N/E	0	7.682	0.21	112.6	0	10.04	0.3339	155.9	N/E	N/E	N/E	N/E	N/E	N/E	N/E	N/E	0	8.003	0.2007	64.22	0	18.96	0.5993	299	0	17.76	1.003	519.5
FR026913	7	1421	145.2	37742	2	1504	68.36	71299	0	712	85.91	36169	6	4453	164.6	74908	3	616	68.74	36363	2	959	79.45	42585	6	1347	117.2	54726	0	421	55.41	26596	5	1073	98.1	25800	3	1094	70.03	22409	0	1239	97.01	48407	3	1641	109.3	56614
FR027151	0	320	29.13	7574	0	637	22.25	23206	0	2218	59.83	25187	3	1893	84.44	38420	0	301	11.31	5982	0	1047	38.19	20470	2	1040	60.61	28306	5	2623	126.6	60778	1	799	22.84	6006	1	616	30.61	9795	0	523	36.86	18392	0	1995	69.7	36103
FR027884	0.08732	53.94	7.18	1867	0	46.31	1.629	1699	0	51.12	4.4	1853	0.3784	38.13	5.293	2408	0.02911	12.46	0.7246	383.3	0.05822	23.24	2.658	1425	0.08732	72.96	4.786	2235	N/E	N/E	N/E	N/E	0	13.63	0.9269	243.8	0.2329	63.44	6.088	1948	0	12.38	0.9826	490.3	0.02911	109.1	5.594	2898
FR028698	0	154	2.277	592	0	55	2.209	2304	0	49	3.245	1366	0	11	1.829	832	0	95	1.085	574	0	330	3.091	1657	0	102	2.328	1087	0	33	2.113	1014	0	7	1.011	266	0	9	1.247	399	0	18	0.6092	304	0	429	2.195	1137
FR028930	N/E	N/E	N/E	N/E	N/E	N/E	N/E	N/E	N/E	N/E	N/E	N/E	N/E	N/E	N/E	N/E	N/E	N/E	N/E	N/E	0	3	0.125	67	N/E	N/E	N/E	N/E	N/E	N/E	N/E	N/E	N/E	N/E	N/E	N/E	N/E	N/E	N/E	N/E	N/E	N/E	N/E	N/E	0	5	0.1583	82
FR029085	0	3	0.15	39	N/E	N/E	N/E	N/E	N/E	N/E	N/E	N/E	N/E	N/E	N/E	N/E	N/E	N/E	N/E	N/E	N/E	N/E	N/E	N/E	N/E	N/E	N/E	N/E	0	4	0.1438	69	0	4	0.1635	43	0	3	0.1719	55	0	7	0.5451	272	0	5	0.1602	83
FR029743	0	7	0.4769	124	0	3	0.1342	140	0	3	0.2162	91	0	5	0.1802	82	N/E	N/E	N/E	N/E	0	5	0.3265	175	0	3	0.2355	110	0	11	0.6854	329	0	3	0.1673	44	0	3	0.1719	55	0	5	0.505	252	0	4	0.2876	149
FR030135	0	4	0.2885	75	N/E	N/E	N/E	N/E	0	20	0.3278	138	0	3	0.1692	77	N/E	N/E	N/E	N/E	N/E	N/E	N/E	N/E	0	4	0.1328	62	0	14	0.5729	275	N/E	N/E	N/E	N/E	0	7	0.1781	57	0	5	0.1844	92	0	4	0.3166	164
FR032701	0	6	0.4462	116	0	9	0.418	436	0	9	0.2922	123	0	6	0.2527	115	0	4	0.2231	118	0	13	0.9981	535	0	8	0.3812	178	0	15	0.6729	323	0	4	0.1825	48	0	3	0.3625	116	0	6	0.6052	302	0	6	0.473	245
FR035643	1	1882	114.5	29759	0	2296	36.62	38190	1	2468	113	47575	4	5042	148.1	67392	0	387	16.18	8557	0	1203	48.16	25816	1	1927	79.03	36909	4	3168	84.86	40732	3	1521	117.2	30816	0	2372	45.46	14547	0	1479	86.51	43168	2	3324	80.99	41953
FR036138	N/E	N/E	N/E	N/E	N/E	N/E	N/E	N/E	N/E	N/E	N/E	N/E	N/E	N/E	N/E	N/E	N/E	N/E	N/E	N/E	N/E	N/E	N/E	N/E	N/E	N/E	N/E	N/E	N/E	N/E	N/E	N/E	N/E	N/E	N/E	N/E	N/E	N/E	N/E	N/E	N/E	N/E	N/E	N/E	0	2.521	0.1265	65.55
FR037883	0	8	0.4962	129	N/E	N/E	N/E	N/E	0	71	0.8884	374	0	7	0.2462	112	N/E	N/E	N/E	N/E	0	120	2.496	1338	0	12	0.4411	206	N/E	N/E	N/E	N/E	0	39	4.369	1149	0	13	0.875	280	0	6	0.2786	139	N/E	N/E	N/E	N/E
FR038115	N/E	N/E	N/E	N/E	N/E	N/E	N/E	N/E	N/E	N/E	N/E	N/E	N/E	N/E	N/E	N/E	N/E	N/E	N/E	N/E	N/E	N/E	N/E	N/E	N/E	N/E	N/E	N/E	0	4	0.1979	95	N/E	N/E	N/E	N/E	N/E	N/E	N/E	N/E	N/E	N/E	N/E	N/E	0	3	0.1351	70
FR038165	0	275.7	7.917	2058	0	266.7	6.005	6264	0	122.1	3.914	1648	0	499.1	4.656	2118	0	760.5	10.16	5373	0	379.1	12.82	6870	0	262.3	13.14	6138	0	69.36	1.615	775.4	0	193.1	5.698	1499	0	150.4	5.159	1651	0	1571	51.41	25655	0	1119	20.66	10699
FR041203	N/E	N/E	N/E	N/E	N/E	N/E	N/E	N/E	N/E	N/E	N/E	N/E	N/E	N/E	N/E	N/E	N/E	N/E	N/E	N/E	N/E	N/E	N/E	N/E	N/E	N/E	N/E	N/E	0	6	0.1771	85	N/E	N/E	N/E	N/E	N/E	N/E	N/E	N/E	N/E	N/E	N/E	N/E	N/E	N/E	N/E	N/E
FR041836	0	11	0.2615	68	N/E	N/E	N/E	N/E	N/E	N/E	N/E	N/E	N/E	N/E	N/E	N/E	N/E	N/E	N/E	N/E	0	7	0.1772	95	N/E	N/E	N/E	N/E	N/E	N/E	N/E	N/E	N/E	N/E	N/E	N/E	N/E	N/E	N/E	N/E	N/E	N/E	N/E	N/E	N/E	N/E	N/E	N/E
FR042730	0	15	0.9192	239	0	22	0.2359	246	0	12	0.9976	420	0	18	1.086	494	N/E	N/E	N/E	N/E	0	14	0.8787	471	0	14	0.7238	338	0	31	0.9667	464	0	2	0.1749	46	0	31	0.6125	196	0	6	0.2445	122	0	25	0.6236	323
FR043670	2	3986	343.2	89222	1	11851	207.4	216367	4	5751	286.8	120724	2	17383	571.4	259987	0	2658	83.03	43925	0	3689	209.1	112099	1	14819	507.1	236798	0	9427	244.5	117362	1	7841	688.2	180999	0	3262	173.8	55611	0	14327	711.7	355152	0	22687	461.9	239256
FR045157	0	6	0.3808	99	0	11	0.3202	334	0	13	0.4204	177	0	5	0.4198	191	0	6	0.2363	125	0	5	0.2761	148	0	6	0.1734	81	0	7	0.2625	126	0	7	0.4411	116	0	7	0.275	88	0	8	0.7094	354	0	8	0.4653	241
FR046594	N/E	N/E	N/E	N/E	N/E	N/E	N/E	N/E	0	71.71	0.6892	290.1	0	140.1	2.216	1008	N/E	N/E	N/E	N/E	N/E	N/E	N/E	N/E	N/E	N/E	N/E	N/E	N/E	N/E	N/E	N/E	N/E	N/E	N/E	N/E	N/E	N/E	N/E	N/E	N/E	N/E	N/E	N/E	N/E	N/E	N/E	N/E
FR047012	N/E	N/E	N/E	N/E	N/E	N/E	N/E	N/E	N/E	N/E	N/E	N/E	N/E	N/E	N/E	N/E	N/E	N/E	N/E	N/E	N/E	N/E	N/E	N/E	N/E	N/E	N/E	N/E	N/E	N/E	N/E	N/E	N/E	N/E	N/E	N/E	N/E	N/E	N/E	N/E	N/E	N/E	N/E	N/E	0	6	0.1892	98
FR048331	0	9	0.25	65	N/E	N/E	N/E	N/E	N/E	N/E	N/E	N/E	N/E	N/E	N/E	N/E	N/E	N/E	N/E	N/E	N/E	N/E	N/E	N/E	N/E	N/E	N/E	N/E	N/E	N/E	N/E	N/E	0	11	0.9886	260	0	7	0.5281	169	N/E	N/E	N/E	N/E	N/E	N/E	N/E	N/E
FR048796	N/E	N/E	N/E	N/E	N/E	N/E	N/E	N/E	N/E	N/E	N/E	N/E	N/E	N/E	N/E	N/E	N/E	N/E	N/E	N/E	N/E	N/E	N/E	N/E	N/E	N/E	N/E	N/E	N/E	N/E	N/E	N/E	N/E	N/E	N/E	N/E	N/E	N/E	N/E	N/E	0	4	0.2505	125	N/E	N/E	N/E	N/E
FR049269	N/E	N/E	N/E	N/E	N/E	N/E	N/E	N/E	N/E	N/E	N/E	N/E	N/E	N/E	N/E	N/E	N/E	N/E	N/E	N/E	N/E	N/E	N/E	N/E	N/E	N/E	N/E	N/E	0	22	0.2146	103	N/E	N/E	N/E	N/E	N/E	N/E	N/E	N/E	N/E	N/E	N/E	N/E	N/E	N/E	N/E	N/E
FR049370	N/E	N/E	N/E	N/E	N/E	N/E	N/E	N/E	N/E	N/E	N/E	N/E	N/E	N/E	N/E	N/E	N/E	N/E	N/E	N/E	N/E	N/E	N/E	N/E	N/E	N/E	N/E	N/E	N/E	N/E	N/E	N/E	N/E	N/E	N/E	N/E	N/E	N/E	N/E	N/E	N/E	N/E	N/E	N/E	0	22.47	0.2352	121.8
FR049394	N/E	N/E	N/E	N/E	N/E	N/E	N/E	N/E	N/E	N/E	N/E	N/E	N/E	N/E	N/E	N/E	N/E	N/E	N/E	N/E	N/E	N/E	N/E	N/E	N/E	N/E	N/E	N/E	0	5	0.174	83.5	N/E	N/E	N/E	N/E	N/E	N/E	N/E	N/E	N/E	N/E	N/E	N/E	N/E	N/E	N/E	N/E
FR050070	N/E	N/E	N/E	N/E	N/E	N/E	N/E	N/E	0	8	0.1686	71	0	3	0.03736	17	N/E	N/E	N/E	N/E	N/E	N/E	N/E	N/E	N/E	N/E	N/E	N/E	N/E	N/E	N/E	N/E	N/E	N/E	N/E	N/E	N/E	N/E	N/E	N/E	N/E	N/E	N/E	N/E	N/E	N/E	N/E	N/E
FR052968	0	3.424	0.155	40.3	0	5.992	0.1291	134.7	0	3.424	0.1635	68.83	0	2.568	0.1575	71.65	N/E	N/E	N/E	N/E	0	12.84	0.2521	135.1	0	5.136	0.2578	120.4	0	5.136	0.1397	67.08	N/E	N/E	N/E	N/E	0	2.568	0.1113	35.63	N/E	N/E	N/E	N/E	0	5.136	0.2133	110.5
FR054474	N/E	N/E	N/E	N/E	N/E	N/E	N/E	N/E	N/E	N/E	N/E	N/E	N/E	N/E	N/E	N/E	N/E	N/E	N/E	N/E	0	3.744	0.1246	66.8	N/E	N/E	N/E	N/E	0	10.22	0.5239	251.5	N/E	N/E	N/E	N/E	N/E	N/E	N/E	N/E	0	3.019	0.1879	93.77	N/E	N/E	N/E	N/E
FR054563	0	4	0.1615	42	N/E	N/E	N/E	N/E	N/E	N/E	N/E	N/E	N/E	N/E	N/E	N/E	N/E	N/E	N/E	N/E	0	3	0.209	112	N/E	N/E	N/E	N/E	0	9	0.5583	268	0	4	0.1749	46	N/E	N/E	N/E	N/E	0	3	0.1503	75	N/E	N/E	N/E	N/E
FR054799	0	2	0.1231	32	N/E	N/E	N/E	N/E	N/E	N/E	N/E	N/E	N/E	N/E	N/E	N/E	N/E	N/E	N/E	N/E	N/E	N/E	N/E	N/E	N/E	N/E	N/E	N/E	0	9	0.225	108	N/E	N/E	N/E	N/E	0	3	0.1219	39	N/E	N/E	N/E	N/E	N/E	N/E	N/E	N/E
FR055135	0	7	0.6615	172	0	12	0.2848	297	0	76	1.356	571	0	8	0.6	273	0	6	0.1285	68	0	10	0.3321	178	0	10	0.5011	234	0	10	0.3854	185	N/E	N/E	N/E	N/E	0	15	0.5219	167	0	8	0.3627	181	0	20	1.116	578
FR056860	N/E	N/E	N/E	N/E	N/E	N/E	N/E	N/E	N/E	N/E	N/E	N/E	N/E	N/E	N/E	N/E	N/E	N/E	N/E	N/E	N/E	N/E	N/E	N/E	N/E	N/E	N/E	N/E	0	5	0.2458	118	N/E	N/E	N/E	N/E	N/E	N/E	N/E	N/E	N/E	N/E	N/E	N/E	N/E	N/E	N/E	N/E
FR057472	N/E	N/E	N/E	N/E	N/E	N/E	N/E	N/E	N/E	N/E	N/E	N/E	N/E	N/E	N/E	N/E	N/E	N/E	N/E	N/E	N/E	N/E	N/E	N/E	N/E	N/E	N/E	N/E	N/E	N/E	N/E	N/E	0	2	0.1293	34	N/E	N/E	N/E	N/E	N/E	N/E	N/E	N/E	N/E	N/E	N/E	N/E
FR060041	N/E	N/E	N/E	N/E	N/E	N/E	N/E	N/E	0	1.169	0.03968	16.7	0	0.5011	0.01615	7.35	N/E	N/E	N/E	N/E	N/E	N/E	N/E	N/E	0	1.169	0.03899	18.21	N/E	N/E	N/E	N/E	N/E	N/E	N/E	N/E	N/E	N/E	N/E	N/E	N/E	N/E	N/E	N/E	N/E	N/E	N/E	N/E
FR060745	N/E	N/E	N/E	N/E	N/E	N/E	N/E	N/E	N/E	N/E	N/E	N/E	N/E	N/E	N/E	N/E	N/E	N/E	N/E	N/E	0	4	0.1287	69	N/E	N/E	N/E	N/E	N/E	N/E	N/E	N/E	N/E	N/E	N/E	N/E	N/E	N/E	N/E	N/E	N/E	N/E	N/E	N/E	0	3	0.1332	69
FR061350	0	11	0.9654	251	0	19	0.5896	615	0	40	1.96	825	0	16	0.9495	432	0	5	0.2987	158	0	12	1.002	537	0	11	0.7987	373	0	11	0.4438	213	0	3	0.3384	89	0	14	0.9188	294	0	11	0.6573	328	0	16	1.17	606
FR061877	N/E	N/E	N/E	N/E	N/E	N/E	N/E	N/E	0	4.996	0.2017	84.93	0	1.999	0.05051	22.98	N/E	N/E	N/E	N/E	N/E	N/E	N/E	N/E	N/E	N/E	N/E	N/E	N/E	N/E	N/E	N/E	N/E	N/E	N/E	N/E	N/E	N/E	N/E	N/E	0	2.999	0.1322	65.95	0	5.995	0.2257	116.9
FR064000	2	330	55.9	14534	0	6189	224.7	234340	0	19884	771.6	324830	3	2095	67.6	30759	0	22420	499.5	264215	0	7423	178.7	95779	4	11069	276.6	129166	19	3671	421.1	202116	0	328	28.8	7575	0	342	36.94	11821	0	1149	54.3	27095	0	673	63.54	32912
FR065160	0	27.97	0.916	238.2	0	258.4	0.687	716.6	0	20.65	0.9959	419.3	0	16	0.5656	257.3	0	5	0.2099	111	0	30	0.6707	359.5	0	23	1.185	553.4	0	20	0.6432	308.7	0	11	0.3071	80.77	0	9.87	0.4518	144.6	0	15.95	0.3744	186.8	0	96.98	2.857	1480
FR066386	0	3	0.1308	34	N/E	N/E	N/E	N/E	0	2	0.1211	51	0	2	0.08132	37	N/E	N/E	N/E	N/E	0	4	0.1828	98	N/E	N/E	N/E	N/E	N/E	N/E	N/E	N/E	N/E	N/E	N/E	N/E	N/E	N/E	N/E	N/E	N/E	N/E	N/E	N/E	0	3	0.1776	92
FR066510	0	30	2.131	554	0	32	1.222	1275	0	126	4.048	1704	0	18	2.295	1044	0	21	1.274	674	0	29	1.81	970	0	21	1.645	768	0	182	5.756	2763	0	47	2.194	577	0	66	2.256	722	0	58	4.545	2268	0	112	5.753	2980
FR066878	N/E	N/E	N/E	N/E	N/E	N/E	N/E	N/E	N/E	N/E	N/E	N/E	N/E	N/E	N/E	N/E	N/E	N/E	N/E	N/E	N/E	N/E	N/E	N/E	N/E	N/E	N/E	N/E	0	5	0.1667	80	N/E	N/E	N/E	N/E	N/E	N/E	N/E	N/E	N/E	N/E	N/E	N/E	N/E	N/E	N/E	N/E
FR068891	N/E	N/E	N/E	N/E	N/E	N/E	N/E	N/E	N/E	N/E	N/E	N/E	N/E	N/E	N/E	N/E	N/E	N/E	N/E	N/E	0	323.4	5.863	3142	N/E	N/E	N/E	N/E	N/E	N/E	N/E	N/E	N/E	N/E	N/E	N/E	N/E	N/E	N/E	N/E	N/E	N/E	N/E	N/E	N/E	N/E	N/E	N/E
FR069557	0	277	20.3	5279	0	175	2.801	2921	0	70	1.924	810	0	105	9.602	4369	0	113	2.686	1421	0	299	17.5	9381	0	108	10.92	5100	0	6	0.1813	87	0	15	1.152	303	0	33	2.841	909	0	2203	201.7	100660	0	359	7.629	3952
FR070720	0	4.998	0.1776	46.17	N/E	N/E	N/E	N/E	0	1.666	0.1203	50.63	0	4.998	0.2353	107	N/E	N/E	N/E	N/E	0	2.499	0.1329	71.22	0	2.499	0.1103	51.52	0	3.332	0.2282	109.5	N/E	N/E	N/E	N/E	N/E	N/E	N/E	N/E	0	2.499	0.1288	64.26	0	4.046	0.1453	75.29
FR070884	N/E	N/E	N/E	N/E	N/E	N/E	N/E	N/E	N/E	N/E	N/E	N/E	N/E	N/E	N/E	N/E	N/E	N/E	N/E	N/E	N/E	N/E	N/E	N/E	N/E	N/E	N/E	N/E	N/E	N/E	N/E	N/E	N/E	N/E	N/E	N/E	0	5.011	0.1342	42.93	N/E	N/E	N/E	N/E	N/E	N/E	N/E	N/E
FR071598	0	1.818	0.1201	31.23	0	4.999	0.1362	142	0	1.818	0.0826	34.78	0	3.437	0.149	67.79	0	2.726	0.0691	36.55	0	2.727	0.1168	62.62	0	18.46	0.1749	81.68	0	9.998	0.2016	96.79	0	3.181	0.1574	41.39	0	1.562	0.09041	28.93	N/E	N/E	N/E	N/E	0	15.07	0.1139	58.99
FR071609	0	3	0.1269	33	N/E	N/E	N/E	N/E	N/E	N/E	N/E	N/E	N/E	N/E	N/E	N/E	N/E	N/E	N/E	N/E	N/E	N/E	N/E	N/E	N/E	N/E	N/E	N/E	N/E	N/E	N/E	N/E	N/E	N/E	N/E	N/E	N/E	N/E	N/E	N/E	N/E	N/E	N/E	N/E	N/E	N/E	N/E	N/E
FR072386	7402	169496	48008	12480000	2638	569806	46963	48980000	886	179734	31082	13090000	3190	287600	60961	27740000	926	294377	30254	16000000	3486	300004	72868	39060000	2163	190833	33912	15840000	995	857178	108738	52190000	15153	308549	60600	15940000	3405	180396	36831	11790000	0	402940	110792	55290000	2316	221297	48743	25250000
FR072519	0	26	1.504	391	0	14	0.6299	657	0	182	3.561	1499	0	20	0.989	450	0	10	0.2439	129	0	18	0.7537	404	0	22	0.8201	383	0	49	1.256	603	0	10	0.5856	154	0	34	1.203	385	0	17	0.994	496	0	38	1.942	1006
FR073001	0	18	1.138	296	0	20	0.6251	652	0	61	1.888	795	0	12	1.013	461	0	6	0.6786	359	0	18	0.8806	472	0	14	1.03	481	0	59	1.415	679	0	11	0.5779	152	0	31	1.003	321	0	25	2.104	1050	0	57	3.191	1653
FR074386	1.02e-08	11657	968.5	251817	0.3796	47325	1963	2048000	0.5891	5357	566	238274	9.891	9054	1170	532375	2.77e-08	14097	1571	830814	4.54e-12	13013	1048	561974	4.47e-12	14922	1185	553570	7.29e-07	1962	114.6	54990	0.6316	16706	2176	572346	0.005859	39520	974.2	311738	0	9966	1732	864151	3.9e-06	20865	1064	551127
FR075316	1	1858	112.5	29253	2	11405	593.8	619304	3	9764	794.6	334532	0	3231	204.8	93192	0	5775	833.5	440923	0	15156	657.1	352193	4	4732	710.4	331755	2	46899	1242	596042	2	1740	234.4	61637	0	5184	465	148801	0	8696	816	407196	3	10992	815.2	422285
FR075764	N/E	N/E	N/E	N/E	N/E	N/E	N/E	N/E	N/E	N/E	N/E	N/E	N/E	N/E	N/E	N/E	N/E	N/E	N/E	N/E	N/E	N/E	N/E	N/E	N/E	N/E	N/E	N/E	0	2.079	0.11	52.78	N/E	N/E	N/E	N/E	N/E	N/E	N/E	N/E	N/E	N/E	N/E	N/E	N/E	N/E	N/E	N/E
FR077664	0	4	0.1385	36	N/E	N/E	N/E	N/E	0	6	0.3064	129	0	6	0.211	96	N/E	N/E	N/E	N/E	N/E	N/E	N/E	N/E	N/E	N/E	N/E	N/E	N/E	N/E	N/E	N/E	N/E	N/E	N/E	N/E	N/E	N/E	N/E	N/E	N/E	N/E	N/E	N/E	0	4	0.1757	91
FR079959	0	3	0.1385	36	0	9	0.1467	153	N/E	N/E	N/E	N/E	N/E	N/E	N/E	N/E	N/E	N/E	N/E	N/E	N/E	N/E	N/E	N/E	N/E	N/E	N/E	N/E	N/E	N/E	N/E	N/E	N/E	N/E	N/E	N/E	N/E	N/E	N/E	N/E	N/E	N/E	N/E	N/E	0	5	0.249	129
FR079998	N/E	N/E	N/E	N/E	N/E	N/E	N/E	N/E	N/E	N/E	N/E	N/E	N/E	N/E	N/E	N/E	N/E	N/E	N/E	N/E	N/E	N/E	N/E	N/E	N/E	N/E	N/E	N/E	0	6	0.2167	104	N/E	N/E	N/E	N/E	N/E	N/E	N/E	N/E	N/E	N/E	N/E	N/E	N/E	N/E	N/E	N/E
FR082269	0	634	41.67	10835	0	505	20.35	21228	0	601	40.9	17219	1	883	45.65	20771	0	467	25.03	13243	0	1248	44.76	23989	0	300	30.05	14035	0	284	30.27	14529	0	381	29.75	7823	0	305	25.47	8150	0	11868	632.4	315563	1	695	56.17	29097
FR082509	N/E	N/E	N/E	N/E	N/E	N/E	N/E	N/E	N/E	N/E	N/E	N/E	N/E	N/E	N/E	N/E	N/E	N/E	N/E	N/E	N/E	N/E	N/E	N/E	N/E	N/E	N/E	N/E	N/E	N/E	N/E	N/E	N/E	N/E	N/E	N/E	N/E	N/E	N/E	N/E	N/E	N/E	N/E	N/E	N/E	N/E	N/E	N/E
FR083318	N/E	N/E	N/E	N/E	N/E	N/E	N/E	N/E	N/E	N/E	N/E	N/E	N/E	N/E	N/E	N/E	N/E	N/E	N/E	N/E	N/E	N/E	N/E	N/E	N/E	N/E	N/E	N/E	0	9	0.1284	61.65	N/E	N/E	N/E	N/E	N/E	N/E	N/E	N/E	N/E	N/E	N/E	N/E	0	6	0.1283	66.46
FR083863	N/E	N/E	N/E	N/E	N/E	N/E	N/E	N/E	N/E	N/E	N/E	N/E	N/E	N/E	N/E	N/E	N/E	N/E	N/E	N/E	N/E	N/E	N/E	N/E	N/E	N/E	N/E	N/E	0	4.24	0.182	87.35	0	3.392	0.1225	32.23	N/E	N/E	N/E	N/E	N/E	N/E	N/E	N/E	0	4.24	0.1342	69.54
FR086093	0	30	1.25	325	0	9	0.4497	469	0	140	2.729	1149	0	15	1.321	601	0	10	0.1834	97	0	13	0.8153	437	0	63	0.9165	428	0	64	1.327	637	0	6	0.4259	112	0	60	1.388	444	0	25	0.6653	332	0	44	1.859	963
FR087328	N/E	N/E	N/E	N/E	N/E	N/E	N/E	N/E	N/E	N/E	N/E	N/E	N/E	N/E	N/E	N/E	N/E	N/E	N/E	N/E	N/E	N/E	N/E	N/E	N/E	N/E	N/E	N/E	0	4.735	0.2436	116.9	N/E	N/E	N/E	N/E	N/E	N/E	N/E	N/E	N/E	N/E	N/E	N/E	N/E	N/E	N/E	N/E
FR087630	0	34	0.9808	255	0	41	0.3404	355	0	8	0.2969	125	0	13	0.3824	174	N/E	N/E	N/E	N/E	0	89	1.455	780	0	20	0.4732	221	0	196	1.215	583	0	44	0.8099	213	0	36	1.084	347	0	9	0.2705	135	0	82	2.181	1130
FR089006	9.82e-06	2385	136.6	35515	0	6060	95.33	99432	0.000264	766.6	72.82	30656	2.03e-14	5047	263.3	119804	1.43e-07	1547	29.43	15567	7.41e-09	1134	75.27	40344	0.177	3901	149.4	69760	0.1187	4863	303.9	145879	2.24e-05	1169	101.7	26754	0	3872	113.5	36314	0	3403	210.6	105090	0.00012	1551	114.5	59328
FR089602	N/E	N/E	N/E	N/E	N/E	N/E	N/E	N/E	0	5	0.1425	60	0	1	0.02857	13	N/E	N/E	N/E	N/E	N/E	N/E	N/E	N/E	0	3	0.1135	53	N/E	N/E	N/E	N/E	N/E	N/E	N/E	N/E	N/E	N/E	N/E	N/E	N/E	N/E	N/E	N/E	0	3	0.1448	75
FR089682	N/E	N/E	N/E	N/E	N/E	N/E	N/E	N/E	N/E	N/E	N/E	N/E	N/E	N/E	N/E	N/E	N/E	N/E	N/E	N/E	N/E	N/E	N/E	N/E	N/E	N/E	N/E	N/E	0	7	0.2323	111.5	N/E	N/E	N/E	N/E	N/E	N/E	N/E	N/E	N/E	N/E	N/E	N/E	N/E	N/E	N/E	N/E
FR090658	0	2	0.1231	32	N/E	N/E	N/E	N/E	0	3	0.1211	51	0	3	0.08791	40	N/E	N/E	N/E	N/E	N/E	N/E	N/E	N/E	N/E	N/E	N/E	N/E	N/E	N/E	N/E	N/E	N/E	N/E	N/E	N/E	N/E	N/E	N/E	N/E	N/E	N/E	N/E	N/E	0	5	0.2568	133
FR090905	7.342	2912	188.9	49126	2.991	1200	132	137626	6.526	1608	192.6	81083	3.127	1721	174.1	79235	3.399	1124	118.7	62801	3.127	1157	144.3	77363	10.06	992.8	148.8	69503	10.88	2248	397.3	190713	1.496	1304	104.5	27493	2.855	1698	143.7	45970	0	3851	378.8	188997	3.399	1174	209.1	108309
FR091055	18	1295	209.7	54521	1	1248	136.5	142349	4	566	97.05	40856	15	976	196.3	89305	2	857	89.32	47249	7	1192	259.9	139328	10	912	155.3	72527	22	4938	776.6	372762	17	953	126.5	33264	7	462	108.4	34697	0	2707	642.3	320488	6	1768	293.3	151917
FR092448	0	2.544	0.1598	41.55	0	3.392	0.1659	173	0	3.392	0.1954	82.26	0	2.544	0.2274	103.5	N/E	N/E	N/E	N/E	0	3.392	0.1519	81.41	0	4.24	0.1544	72.09	0	4.24	0.2261	108.6	N/E	N/E	N/E	N/E	0	2.544	0.1087	34.77	0	2.544	0.1666	83.11	0	2.544	0.1604	83.11
FR092610	0	3	0.1962	51	N/E	N/E	N/E	N/E	N/E	N/E	N/E	N/E	N/E	N/E	N/E	N/E	N/E	N/E	N/E	N/E	0	2	0.1269	68	N/E	N/E	N/E	N/E	N/E	N/E	N/E	N/E	N/E	N/E	N/E	N/E	N/E	N/E	N/E	N/E	N/E	N/E	N/E	N/E	N/E	N/E	N/E	N/E
FR095339	0	7.723	0.6352	165.2	0	78.22	1.484	1548	0	69.53	2.569	1082	0	17.38	0.9552	434.6	0	34.77	1.787	945.4	0	14.49	1.456	780.3	0	17.38	1.849	863.4	N/E	N/E	N/E	N/E	0	10.63	1.684	442.8	0	8.694	1.183	378.6	0	11.58	0.6948	346.7	0	28.01	1.52	787.6
FR095987	0	6	0.1808	47	N/E	N/E	N/E	N/E	0	11	0.209	88	0	4	0.2066	94	N/E	N/E	N/E	N/E	N/E	N/E	N/E	N/E	0	4	0.1927	90	N/E	N/E	N/E	N/E	N/E	N/E	N/E	N/E	0	8	0.2	64	N/E	N/E	N/E	N/E	0	7	0.2857	148
FR097339	0	5	0.2769	72	0	5	0.2483	259	N/E	N/E	N/E	N/E	N/E	N/E	N/E	N/E	0	2	0.1153	61	0	3	0.1287	69	0	2	0.1328	62	0	7	0.4792	230	0	3	0.2814	74	0	3	0.1438	46	0	3	0.1804	90	0	4	0.2761	143
FR097576	0	5	0.55	143	0	19	0.8907	929	0	8	0.3017	127	0	8	0.7209	328	0	6	0.7164	379	0	14	1.216	652	0	7	0.4818	225	0	34	2.979	1430	0	10	0.3612	95	0	4	0.4594	147	0	20	1.902	949	0	7	0.7297	378
FR098442	N/E	N/E	N/E	N/E	N/E	N/E	N/E	N/E	0	3	0.1473	62	0	1	0.01758	8	N/E	N/E	N/E	N/E	N/E	N/E	N/E	N/E	N/E	N/E	N/E	N/E	N/E	N/E	N/E	N/E	0	4	0.327	86	0	4	0.2375	76	N/E	N/E	N/E	N/E	N/E	N/E	N/E	N/E
FR099055	N/E	N/E	N/E	N/E	N/E	N/E	N/E	N/E	N/E	N/E	N/E	N/E	N/E	N/E	N/E	N/E	N/E	N/E	N/E	N/E	N/E	N/E	N/E	N/E	N/E	N/E	N/E	N/E	N/E	N/E	N/E	N/E	N/E	N/E	N/E	N/E	0	2	0.1906	61	0	3	0.1182	59	N/E	N/E	N/E	N/E
FR102284	N/E	N/E	N/E	N/E	N/E	N/E	N/E	N/E	N/E	N/E	N/E	N/E	N/E	N/E	N/E	N/E	N/E	N/E	N/E	N/E	N/E	N/E	N/E	N/E	N/E	N/E	N/E	N/E	N/E	N/E	N/E	N/E	0	3	0.2814	74	N/E	N/E	N/E	N/E	N/E	N/E	N/E	N/E	N/E	N/E	N/E	N/E
FR102402	0	4	0.1731	45	0	6	0.1409	147	0	8	0.4656	196	0	3	0.2418	110	N/E	N/E	N/E	N/E	0	4	0.1567	84	0	4	0.1713	80	0	7	0.6375	306	0	2	0.1179	31	0	5	0.2313	74	0	5	0.2365	118	0	9	0.4788	248
FR102859	N/E	N/E	N/E	N/E	N/E	N/E	N/E	N/E	N/E	N/E	N/E	N/E	N/E	N/E	N/E	N/E	N/E	N/E	N/E	N/E	N/E	N/E	N/E	N/E	N/E	N/E	N/E	N/E	N/E	N/E	N/E	N/E	0	17	0.6426	169	N/E	N/E	N/E	N/E	N/E	N/E	N/E	N/E	N/E	N/E	N/E	N/E
FR103462	1.599	3418	143.2	37221	1.571	3209	108.9	113607	1.234	417.8	31.28	13169	0.3366	1194	73.07	33249	4.347	7749	218.7	115692	2.356	1349	76.51	41011	2.552	1994	100.7	47042	0.08414	143.1	11.23	5391	2.3	1281	136.9	36007	2.552	8757	85.46	27348	0	1420	132.4	66061	3.085	2590	149.9	77670
FR104116	N/E	N/E	N/E	N/E	N/E	N/E	N/E	N/E	0	5	0.1615	68	0	4	0.08791	40	N/E	N/E	N/E	N/E	N/E	N/E	N/E	N/E	N/E	N/E	N/E	N/E	0	10	0.175	84	N/E	N/E	N/E	N/E	N/E	N/E	N/E	N/E	N/E	N/E	N/E	N/E	N/E	N/E	N/E	N/E
FR105027	0	46	5.127	1333	0	80	2.641	2755	0	25	2.425	1021	0	347	4.754	2163	0	45	1.159	613	0	54	4.246	2276	0	75	2.717	1269	0	526	33.75	16201	0	26	3.205	843	0	22	2.981	954	0	71	6.02	3004	0	27	3.039	1574
FR105053	N/E	N/E	N/E	N/E	N/E	N/E	N/E	N/E	N/E	N/E	N/E	N/E	N/E	N/E	N/E	N/E	N/E	N/E	N/E	N/E	0	4	0.1623	87	N/E	N/E	N/E	N/E	N/E	N/E	N/E	N/E	N/E	N/E	N/E	N/E	N/E	N/E	N/E	N/E	N/E	N/E	N/E	N/E	N/E	N/E	N/E	N/E
FR106433	N/E	N/E	N/E	N/E	N/E	N/E	N/E	N/E	N/E	N/E	N/E	N/E	N/E	N/E	N/E	N/E	N/E	N/E	N/E	N/E	N/E	N/E	N/E	N/E	N/E	N/E	N/E	N/E	N/E	N/E	N/E	N/E	N/E	N/E	N/E	N/E	0	7	0.1688	54	N/E	N/E	N/E	N/E	N/E	N/E	N/E	N/E
FR106521	N/E	N/E	N/E	N/E	0	330.8	3.888	4055	0	1882	32.61	13729	0	102.3	1.866	848.9	N/E	N/E	N/E	N/E	0	4681	88.16	47256	0	2358	69.65	32524	N/E	N/E	N/E	N/E	0	98.28	2.2	578.7	0	988.9	20.56	6579	N/E	N/E	N/E	N/E	N/E	N/E	N/E	N/E
FR106597	0	6	0.4038	105	N/E	N/E	N/E	N/E	0	5	0.3373	142	0	7	0.3604	164	N/E	N/E	N/E	N/E	0	4	0.1716	92	0	3	0.1413	66	N/E	N/E	N/E	N/E	N/E	N/E	N/E	N/E	0	10	0.2219	71	N/E	N/E	N/E	N/E	0	4	0.2394	124
FR106749	N/E	N/E	N/E	N/E	N/E	N/E	N/E	N/E	N/E	N/E	N/E	N/E	N/E	N/E	N/E	N/E	N/E	N/E	N/E	N/E	N/E	N/E	N/E	N/E	N/E	N/E	N/E	N/E	0	14	0.2375	114	N/E	N/E	N/E	N/E	N/E	N/E	N/E	N/E	N/E	N/E	N/E	N/E	N/E	N/E	N/E	N/E
FR107946	0	892	86.28	22432	0	670.9	15.62	16288	0	737	69.84	29405	0	246	30.05	13674	0	449	36.98	19565	0	185.1	19.38	10388	0	882	37.19	17368	0.1519	580.9	75.31	36150	0	164	10.01	2631	0	239	25.05	8016	0	81	11.34	5660	0	209	20.01	10363
FR108660	0	16	0.85	221	0	10	0.2033	212	0	6	0.3705	156	0	18	0.9099	414	N/E	N/E	N/E	N/E	0	18	1.534	822	0	29	1.771	827	0	10	0.3146	151	0	8	0.5551	146	0	5	0.5438	174	0	48	3.727	1860	0	12	0.417	216
FR109932	0	15	0.8077	210	0	11	0.2378	248	0	5	0.4181	176	0	14	1.163	529	N/E	N/E	N/E	N/E	0	40	2.535	1359	0	13	0.9486	443	0	16	3.054	1466	0	5	0.1787	47	N/E	N/E	N/E	N/E	0	18	0.9559	477	0	15	0.4653	241
FR110237	N/E	N/E	N/E	N/E	N/E	N/E	N/E	N/E	N/E	N/E	N/E	N/E	N/E	N/E	N/E	N/E	N/E	N/E	N/E	N/E	N/E	N/E	N/E	N/E	N/E	N/E	N/E	N/E	N/E	N/E	N/E	N/E	0	1.649	0.1097	28.85	N/E	N/E	N/E	N/E	N/E	N/E	N/E	N/E	N/E	N/E	N/E	N/E
FR110343	0	3	0.1577	41	N/E	N/E	N/E	N/E	0	4	0.1686	71	0	3	0.1473	67	N/E	N/E	N/E	N/E	0	7	0.2948	158	N/E	N/E	N/E	N/E	0	8	0.3563	171	N/E	N/E	N/E	N/E	0	4	0.1438	46	0	4	0.2124	106	0	5	0.2201	114
FR111293	0	2	0.1731	45	0	5	0.2282	238	0	6	0.3943	166	0	4	0.2967	135	0	4	0.1191	63	0	4	0.2724	146	0	3	0.2163	101	0	9	1.048	503	N/E	N/E	N/E	N/E	0	3	0.2594	83	0	7	0.477	238	0	4	0.3012	156
FR111727	0	498	24.46	6359	0	205	6.734	7024	0	1051	33.76	14215	0	1384	51.49	23426	0	62	4.095	2166	0	196	9.045	4848	0	834	23.47	10962	0	958	10.4	4992	0	510	28.07	7382	0	289	11.11	3554	0	364	10.56	5267	0	201	12.84	6653
FR111929	N/E	N/E	N/E	N/E	N/E	N/E	N/E	N/E	N/E	N/E	N/E	N/E	N/E	N/E	N/E	N/E	N/E	N/E	N/E	N/E	N/E	N/E	N/E	N/E	N/E	N/E	N/E	N/E	N/E	N/E	N/E	N/E	N/E	N/E	N/E	N/E	N/E	N/E	N/E	N/E	0	2	0.1283	64	N/E	N/E	N/E	N/E
FR114004	26	10248	1177	306015	33	61684	1550	1617000	9	3940	460.9	194051	18	13914	1094	497592	39	15891	1460	772471	17	23641	997.1	534461	32	8716	805.3	376067	3	1616	184.9	88744	154	11169	1721	452702	22	15802	833.4	266682	0	7000	1024	511082	30	10025	836.3	433216
FR115701	N/E	N/E	N/E	N/E	N/E	N/E	N/E	N/E	N/E	N/E	N/E	N/E	N/E	N/E	N/E	N/E	N/E	N/E	N/E	N/E	N/E	N/E	N/E	N/E	0	9	0.2677	125	N/E	N/E	N/E	N/E	N/E	N/E	N/E	N/E	N/E	N/E	N/E	N/E	N/E	N/E	N/E	N/E	N/E	N/E	N/E	N/E
FR115804	N/E	N/E	N/E	N/E	N/E	N/E	N/E	N/E	0	3	0.1473	62	0	4	0.1275	58	N/E	N/E	N/E	N/E	N/E	N/E	N/E	N/E	0	8	0.1734	81	0	4	0.1521	73	N/E	N/E	N/E	N/E	N/E	N/E	N/E	N/E	N/E	N/E	N/E	N/E	0	5	0.1544	80
FR116115	N/E	N/E	N/E	N/E	N/E	N/E	N/E	N/E	N/E	N/E	N/E	N/E	N/E	N/E	N/E	N/E	N/E	N/E	N/E	N/E	N/E	N/E	N/E	N/E	N/E	N/E	N/E	N/E	N/E	N/E	N/E	N/E	N/E	N/E	N/E	N/E	N/E	N/E	N/E	N/E	N/E	N/E	N/E	N/E	0	3	0.1467	76
FR118220	0	4	0.2115	55	0	4	0.1323	138	0	14	0.6057	255	0	5	0.2725	124	N/E	N/E	N/E	N/E	0	10	0.2015	108	0	8	0.2248	105	N/E	N/E	N/E	N/E	N/E	N/E	N/E	N/E	0	9	0.3594	115	0	3	0.2124	106	0	7	0.3726	193
FR118379	N/E	N/E	N/E	N/E	N/E	N/E	N/E	N/E	N/E	N/E	N/E	N/E	N/E	N/E	N/E	N/E	N/E	N/E	N/E	N/E	0	6	0.1493	80	N/E	N/E	N/E	N/E	N/E	N/E	N/E	N/E	N/E	N/E	N/E	N/E	N/E	N/E	N/E	N/E	N/E	N/E	N/E	N/E	N/E	N/E	N/E	N/E
FR120047	N/E	N/E	N/E	N/E	N/E	N/E	N/E	N/E	N/E	N/E	N/E	N/E	N/E	N/E	N/E	N/E	N/E	N/E	N/E	N/E	N/E	N/E	N/E	N/E	N/E	N/E	N/E	N/E	0	7.776	0.3029	145.4	N/E	N/E	N/E	N/E	N/E	N/E	N/E	N/E	N/E	N/E	N/E	N/E	0	11.37	0.1851	95.86
FR121747	0	4.165	0.1474	38.32	N/E	N/E	N/E	N/E	N/E	N/E	N/E	N/E	N/E	N/E	N/E	N/E	N/E	N/E	N/E	N/E	N/E	N/E	N/E	N/E	N/E	N/E	N/E	N/E	N/E	N/E	N/E	N/E	N/E	N/E	N/E	N/E	0	24.99	0.669	214.1	0	6.664	0.242	120.8	N/E	N/E	N/E	N/E
FR122719	0	4	0.1731	45	N/E	N/E	N/E	N/E	N/E	N/E	N/E	N/E	N/E	N/E	N/E	N/E	N/E	N/E	N/E	N/E	0	4	0.2799	150	0	3	0.1542	72	0	5	0.3104	149	N/E	N/E	N/E	N/E	N/E	N/E	N/E	N/E	N/E	N/E	N/E	N/E	N/E	N/E	N/E	N/E
FR123248	0	10	0.3577	93	0	12	0.2464	257	0	5	0.4276	180	0	4	0.3099	141	N/E	N/E	N/E	N/E	0	4	0.3377	181	0	3	0.1863	87	0	13	1.177	565	N/E	N/E	N/E	N/E	0	4	0.2688	86	0	4	0.2104	105	0	6	0.4112	213
FR123582	N/E	N/E	N/E	N/E	N/E	N/E	N/E	N/E	N/E	N/E	N/E	N/E	N/E	N/E	N/E	N/E	N/E	N/E	N/E	N/E	0	3	0.1493	80	N/E	N/E	N/E	N/E	0	4	0.2375	114	N/E	N/E	N/E	N/E	N/E	N/E	N/E	N/E	N/E	N/E	N/E	N/E	0	4	0.1583	82
FR125672	0	38	2.696	701	0	42	2.57	2680	0	270	7.169	3018	0	46	3.624	1649	0	35	2.93	1550	0	60	5.493	2944	0	75	4.764	2225	0	51	3.225	1548	0	11	1.346	354	0	53	2.25	720	0	337	19.55	9754	0	48	4.309	2232
FR126304	N/E	N/E	N/E	N/E	N/E	N/E	N/E	N/E	N/E	N/E	N/E	N/E	N/E	N/E	N/E	N/E	N/E	N/E	N/E	N/E	N/E	N/E	N/E	N/E	N/E	N/E	N/E	N/E	N/E	N/E	N/E	N/E	N/E	N/E	N/E	N/E	N/E	N/E	N/E	N/E	N/E	N/E	N/E	N/E	0	4	0.139	72
FR126778	0	3	0.1538	40	N/E	N/E	N/E	N/E	N/E	N/E	N/E	N/E	N/E	N/E	N/E	N/E	N/E	N/E	N/E	N/E	0	3	0.1306	70	0	3	0.1478	69	0	3	0.2292	110	N/E	N/E	N/E	N/E	N/E	N/E	N/E	N/E	N/E	N/E	N/E	N/E	0	4	0.1486	77
FR127343	N/E	N/E	N/E	N/E	N/E	N/E	N/E	N/E	N/E	N/E	N/E	N/E	N/E	N/E	N/E	N/E	N/E	N/E	N/E	N/E	0	2	0.125	67	N/E	N/E	N/E	N/E	0	5	0.3729	179	N/E	N/E	N/E	N/E	N/E	N/E	N/E	N/E	N/E	N/E	N/E	N/E	N/E	N/E	N/E	N/E
FR127490	0	7	0.3308	86	N/E	N/E	N/E	N/E	N/E	N/E	N/E	N/E	N/E	N/E	N/E	N/E	N/E	N/E	N/E	N/E	0	6	0.3601	193	0	11	0.2248	105	N/E	N/E	N/E	N/E	N/E	N/E	N/E	N/E	0	10	0.7406	237	0	2	0.1263	63	N/E	N/E	N/E	N/E
FR127556	0	1.941	0.1344	34.95	0	2.912	0.1238	129.1	N/E	N/E	N/E	N/E	N/E	N/E	N/E	N/E	0	1.941	0.1248	66.01	0	9.707	0.1449	77.66	N/E	N/E	N/E	N/E	0	9.707	0.6391	306.8	N/E	N/E	N/E	N/E	N/E	N/E	N/E	N/E	N/E	N/E	N/E	N/E	0	7.766	0.2774	143.7
FR128806	0	12	0.2615	68	N/E	N/E	N/E	N/E	N/E	N/E	N/E	N/E	N/E	N/E	N/E	N/E	N/E	N/E	N/E	N/E	N/E	N/E	N/E	N/E	N/E	N/E	N/E	N/E	N/E	N/E	N/E	N/E	0	16	0.6882	181	0	8	0.2656	85	N/E	N/E	N/E	N/E	N/E	N/E	N/E	N/E
FR129496	N/E	N/E	N/E	N/E	N/E	N/E	N/E	N/E	0	3	0.1259	53	0	2	0.04835	22	N/E	N/E	N/E	N/E	N/E	N/E	N/E	N/E	N/E	N/E	N/E	N/E	0	8	0.3042	146	N/E	N/E	N/E	N/E	N/E	N/E	N/E	N/E	N/E	N/E	N/E	N/E	0	6	0.1351	70
FR131044	0	109	9.712	2525	0	116	8.966	9352	0	206	8.05	3389	0	90	8.209	3735	0	183	9.883	5228	0	74	8.571	4594	0	84	12.78	5970	0	1751	37.36	17934	0	74	6.152	1618	0	56	6.588	2108	0	86	8.743	4363	0	137	13.8	7147
FR132045	0	20.67	2.623	681.9	0	2079	15.89	16574	0	3702	56.46	23770	0	116	5.087	2315	0	1907	28.27	14955	0	1735	17.48	9368	0	824	15.8	7379	0.007974	334.3	29.54	14180	0	44.97	2.28	599.7	0	56.33	3.951	1264	0	30.79	3.833	1912	0	81	6.508	3371
FR132358	0	15	1.012	263	0	19	0.6596	688	0	11	0.639	269	0	9	0.8022	365	0	18	1.108	586	0	12	0.6399	343	0	22	1.452	678	0	21	1.958	940	0	7	0.3346	88	0	15	0.7563	242	0	7	0.3928	196	0	35	1.77	917
FR132879	8	649	117.5	30556	4	7484	347.7	362695	11	23907	1050	442203	6	2683	173.1	78768	9	48595	937.3	495807	3	11794	284.7	152582	16	13417	442.7	206740	50	3647	717.7	344486	10	539	74.54	19603	6	590	95.45	30545	0	1422	127.8	63762	9	1692	163.4	84631
FR133421	0	10	0.3731	97	0	10	0.1582	165	0	5	0.2945	124	0	16	0.4637	211	N/E	N/E	N/E	N/E	0	8	0.4011	215	0	6	0.2548	119	0	16	0.8563	411	0	2	0.1293	34	0	4	0.2063	66	0	9	0.4649	232	0	9	0.2259	117
FR134850	N/E	N/E	N/E	N/E	N/E	N/E	N/E	N/E	N/E	N/E	N/E	N/E	N/E	N/E	N/E	N/E	N/E	N/E	N/E	N/E	N/E	N/E	N/E	N/E	N/E	N/E	N/E	N/E	0	17	1.765	847	N/E	N/E	N/E	N/E	N/E	N/E	N/E	N/E	0	5	0.1904	95	N/E	N/E	N/E	N/E
	0.01658	10.24	1.364	354.5	0	8.796	0.3094	322.7	0	9.709	0.8357	351.8	0.07187	7.24	1.005	457.4	0.005528	2.367	0.1376	72.79	0.01106	20.76	0.7014	375.9	0.01658	13.86	0.9317	435.1	N/E	N/E	N/E	N/E	N/E	N/E	N/E	N/E	0.04423	12.05	1.156	370	0	2.351	0.1866	93.12	0.005528	20.73	1.083	560.9
FR135669	0	3	0.2615	68	0	10	0.2215	231	0	8	0.304	128	0	5	0.2418	110	N/E	N/E	N/E	N/E	0	4	0.2351	126	0	4	0.2056	96	0	5	0.1792	86	0	2	0.1217	32	0	3	0.1813	58	0	4	0.2445	122	0	7	0.2413	125
FR135938	0	3	0.2769	72	0	5	0.1457	152	0	6	0.171	72	0	6	0.2022	92	N/E	N/E	N/E	N/E	0	3	0.1884	101	0	2	0.182	85	N/E	N/E	N/E	N/E	N/E	N/E	N/E	N/E	0	3	0.1281	41	N/E	N/E	N/E	N/E	0	4	0.2201	114
FR136176	N/E	N/E	N/E	N/E	N/E	N/E	N/E	N/E	N/E	N/E	N/E	N/E	N/E	N/E	N/E	N/E	N/E	N/E	N/E	N/E	N/E	N/E	N/E	N/E	N/E	N/E	N/E	N/E	0	6	0.1688	81	N/E	N/E	N/E	N/E	N/E	N/E	N/E	N/E	N/E	N/E	N/E	N/E	N/E	N/E	N/E	N/E
FR136216	16.36	1033	190.6	49557	1.436	1009	117	122068	1.117	1509	206.2	86808	3.831	1819	242.9	110530	1.436	2428	134	70902	4.15	2217	155.2	83166	4.309	1186	155.2	72480	11.97	4646	810.2	388891	4.15	1254	130.6	34337	1.915	3992	118.5	37924	0	925.1	171.1	85391	5.436	1498	180.4	93430
FR136623	0	22.02	1.185	308.1	0	93.25	1.754	1830	0	24.98	0.9813	413.1	0	31.9	1.21	550.4	0	19.84	1.418	750.2	0	112.3	2.003	1074	0	123	1.881	878.3	0	201.5	4.106	1971	0	13.89	1.21	318.3	0	57.54	3.261	1044	0	32.74	1.917	956.6	0	101.4	4.447	2304
FR138193	N/E	N/E	N/E	N/E	N/E	N/E	N/E	N/E	N/E	N/E	N/E	N/E	N/E	N/E	N/E	N/E	N/E	N/E	N/E	N/E	0	4	0.1399	75	N/E	N/E	N/E	N/E	N/E	N/E	N/E	N/E	N/E	N/E	N/E	N/E	N/E	N/E	N/E	N/E	0	2	0.1303	65	N/E	N/E	N/E	N/E
FR138455	0	10	0.7385	192	0	8	0.278	290	0	17	0.4822	203	0	7	0.4659	212	0	7	0.2968	157	0	5	0.4142	222	0	8	0.4047	189	N/E	N/E	N/E	N/E	N/E	N/E	N/E	N/E	0	6	0.3438	110	0	9	0.4289	214	0	27	0.7703	399
FR140045	N/E	N/E	N/E	N/E	N/E	N/E	N/E	N/E	N/E	N/E	N/E	N/E	N/E	N/E	N/E	N/E	N/E	N/E	N/E	N/E	N/E	N/E	N/E	N/E	N/E	N/E	N/E	N/E	0	6	0.1583	76	N/E	N/E	N/E	N/E	N/E	N/E	N/E	N/E	N/E	N/E	N/E	N/E	N/E	N/E	N/E	N/E
FR140858	504	42451	3322	863642	81	14736	1236	1289000	59	7750	1479	622703	200	16010	2101	955941	44	6895	657.8	347996	136	13610	1986	1064000	179	11346	1756	820249	3	5670	166.6	79948	164	4511	1119	294324	180	22760	1757	562361	0	8706	1401	698949	126	17007	2878	1491000
FR141628	N/E	N/E	N/E	N/E	N/E	N/E	N/E	N/E	0	7	0.2542	107	0	3	0.09011	41	N/E	N/E	N/E	N/E	N/E	N/E	N/E	N/E	N/E	N/E	N/E	N/E	N/E	N/E	N/E	N/E	N/E	N/E	N/E	N/E	N/E	N/E	N/E	N/E	N/E	N/E	N/E	N/E	N/E	N/E	N/E	N/E
FR143879	0	9	1.238	322	0	31	1.657	1728	0	22	1.542	649	0	17	1.273	579	0	25	2.081	1101	0	54	2.248	1205	0	17	2.486	1161	0	31	2.217	1064	0	14	1.255	330	0	22	1.391	445	0	22	2.078	1037	0	24	2.84	1471
FR144444	0	8	0.6904	179.5	0	44	0.7593	792	0	5	0.2542	107	0	25	0.8549	389	N/E	N/E	N/E	N/E	0	10	0.9618	515.5	0	13	0.6338	296	0	11	0.5771	277	N/E	N/E	N/E	N/E	0	9	0.3922	125.5	0	5	0.2605	130	0	7	0.5174	268
FR145670	0	47	2.665	693	0	154	1.401	1461	0	9	0.2067	87	0	27	0.5319	242	0	16	0.4348	230	0	42	2.509	1345	0	36	1.586	740.9	N/E	N/E	N/E	N/E	0	60	2.791	734	0	35	2.478	793	0	14	1.613	805	0	31	0.6004	311
FR148018	0	3	0.1664	43.27	N/E	N/E	N/E	N/E	0	14	0.2566	108	0	12	0.3134	142.6	N/E	N/E	N/E	N/E	N/E	N/E	N/E	N/E	0	4	0.151	70.5	0	5	0.1972	94.67	N/E	N/E	N/E	N/E	0	7	0.126	40.33	N/E	N/E	N/E	N/E	0	4.667	0.1519	78.67
FR148074	N/E	N/E	N/E	N/E	N/E	N/E	N/E	N/E	N/E	N/E	N/E	N/E	N/E	N/E	N/E	N/E	N/E	N/E	N/E	N/E	N/E	N/E	N/E	N/E	0	5	0.1713	80	N/E	N/E	N/E	N/E	N/E	N/E	N/E	N/E	N/E	N/E	N/E	N/E	N/E	N/E	N/E	N/E	N/E	N/E	N/E	N/E
FR148093	0	28	3.677	956	0	51	2.779	2898	0	47	3.575	1505	0	149	6.262	2849	0	60	1.255	664	0	50	4.608	2470	0	55	3.747	1750	0	67	4.3	2064	0	25	3.369	886	0	38	4.75	1520	0	23	3.593	1793	0	40	3.672	1902
FR148815	N/E	N/E	N/E	N/E	N/E	N/E	N/E	N/E	N/E	N/E	N/E	N/E	N/E	N/E	N/E	N/E	N/E	N/E	N/E	N/E	N/E	N/E	N/E	N/E	N/E	N/E	N/E	N/E	N/E	N/E	N/E	N/E	N/E	N/E	N/E	N/E	0	3	0.1813	58	N/E	N/E	N/E	N/E	N/E	N/E	N/E	N/E
FR149081	0	1.64	0.0923	24	N/E	N/E	N/E	N/E	0	2.967	0.1477	62.19	0	1.902	0.08091	36.81	N/E	N/E	N/E	N/E	0	2.361	0.08387	44.96	0	2.67	0.1189	55.55	0	2.225	0.08134	39.04	N/E	N/E	N/E	N/E	0	1.493	0.06319	20.22	N/E	N/E	N/E	N/E	0	2.866	0.1783	92.37
FR149623	0	106	9.015	2344	0	75	2.295	2394	0	1073	19.63	8265	0	101	9.046	4116	0	60	1.189	629	0	103	4.604	2468	0	81	5.178	2418	0	816	21.5	10318	0	27	2.856	751	0	325	8.288	2652	0	102	6.559	3273	0	202	11.18	5791
FR151159	0	10.68	0.3667	95.33	0	4.89	0.0525	54.75	0	13.69	0.3768	158.6	0	6.691	0.3495	159	N/E	N/E	N/E	N/E	0	24.89	0.9519	510.2	0	18.48	0.844	394.2	0	7.519	0.3741	179.6	N/E	N/E	N/E	N/E	0	6.691	0.3378	108.1	0	1.415	0.1641	81.88	0	4.353	0.1458	75.51
FR152361	N/E	N/E	N/E	N/E	N/E	N/E	N/E	N/E	0	3	0.1283	54	0	6	0.156	71	N/E	N/E	N/E	N/E	N/E	N/E	N/E	N/E	0	4	0.1392	65	N/E	N/E	N/E	N/E	N/E	N/E	N/E	N/E	N/E	N/E	N/E	N/E	N/E	N/E	N/E	N/E	0	5	0.1486	77
FR152981	0	3	0.1692	44	N/E	N/E	N/E	N/E	N/E	N/E	N/E	N/E	N/E	N/E	N/E	N/E	N/E	N/E	N/E	N/E	0	3	0.1437	77	0	5	0.152	71	N/E	N/E	N/E	N/E	N/E	N/E	N/E	N/E	N/E	N/E	N/E	N/E	N/E	N/E	N/E	N/E	0	4	0.1873	97
FR154373	N/E	N/E	N/E	N/E	N/E	N/E	N/E	N/E	N/E	N/E	N/E	N/E	N/E	N/E	N/E	N/E	N/E	N/E	N/E	N/E	N/E	N/E	N/E	N/E	N/E	N/E	N/E	N/E	N/E	N/E	N/E	N/E	N/E	N/E	N/E	N/E	N/E	N/E	N/E	N/E	N/E	N/E	N/E	N/E	0	3	0.1274	66
FR154596	N/E	N/E	N/E	N/E	N/E	N/E	N/E	N/E	N/E	N/E	N/E	N/E	N/E	N/E	N/E	N/E	N/E	N/E	N/E	N/E	0	5	0.2015	108	0	4	0.1606	75	N/E	N/E	N/E	N/E	N/E	N/E	N/E	N/E	N/E	N/E	N/E	N/E	N/E	N/E	N/E	N/E	N/E	N/E	N/E	N/E
FR155758	N/E	N/E	N/E	N/E	N/E	N/E	N/E	N/E	N/E	N/E	N/E	N/E	N/E	N/E	N/E	N/E	N/E	N/E	N/E	N/E	N/E	N/E	N/E	N/E	N/E	N/E	N/E	N/E	N/E	N/E	N/E	N/E	N/E	N/E	N/E	N/E	N/E	N/E	N/E	N/E	N/E	N/E	N/E	N/E	0	4	0.1313	68
FR156205	0	2	0.1192	31	0	3	0.1438	150	0	5	0.2162	91	0	6	0.1538	70	N/E	N/E	N/E	N/E	0	5	0.125	67	0	6	0.1221	57	N/E	N/E	N/E	N/E	N/E	N/E	N/E	N/E	0	3	0.1938	62	0	3	0.1343	67	0	3	0.1718	89
FR157678	0	104.2	8.016	2084	0	247.9	5.063	5280	0	845.4	3.164	1332	0	193.3	15.71	7150	0	270.6	1.616	854.7	0	1985	61.63	33034	0	1439	52.42	24480	0	51.26	0.9787	469.8	0	102.5	3.643	958.1	0	27.73	2.976	952.2	0	81.52	4.054	2023	0	2256	99.86	51727
FR157961	0	12	0.4385	114	0	5	0.1553	162	0	35	0.9359	394	0	6	0.3451	157	N/E	N/E	N/E	N/E	0	6	0.194	104	0	7	0.2741	128	0	14	0.2521	121	N/E	N/E	N/E	N/E	0	30	0.6656	213	0	3	0.1503	75	0	9	0.5019	260
FR157967	0	13	0.4192	109	N/E	N/E	N/E	N/E	N/E	N/E	N/E	N/E	N/E	N/E	N/E	N/E	N/E	N/E	N/E	N/E	0	78	2.868	1537	N/E	N/E	N/E	N/E	N/E	N/E	N/E	N/E	0	9	0.7148	188	0	12	0.7875	252	0	13	0.7154	357	N/E	N/E	N/E	N/E
FR158689	0	4	0.1885	49	N/E	N/E	N/E	N/E	N/E	N/E	N/E	N/E	N/E	N/E	N/E	N/E	N/E	N/E	N/E	N/E	0	4	0.1493	80	N/E	N/E	N/E	N/E	0	8	0.4958	238	N/E	N/E	N/E	N/E	N/E	N/E	N/E	N/E	N/E	N/E	N/E	N/E	0	6	0.3475	180
FR159092	0	5	0.1308	34	N/E	N/E	N/E	N/E	0	10	0.266	112	0	17	0.222	101	N/E	N/E	N/E	N/E	N/E	N/E	N/E	N/E	N/E	N/E	N/E	N/E	0	10	0.2333	112	N/E	N/E	N/E	N/E	N/E	N/E	N/E	N/E	N/E	N/E	N/E	N/E	0	8	0.1583	82
FR159404	N/E	N/E	N/E	N/E	N/E	N/E	N/E	N/E	N/E	N/E	N/E	N/E	N/E	N/E	N/E	N/E	N/E	N/E	N/E	N/E	N/E	N/E	N/E	N/E	N/E	N/E	N/E	N/E	0	1.667	0.05745	27.58	N/E	N/E	N/E	N/E	N/E	N/E	N/E	N/E	0	1.167	0.05799	28.94	N/E	N/E	N/E	N/E
FR159422	N/E	N/E	N/E	N/E	N/E	N/E	N/E	N/E	N/E	N/E	N/E	N/E	N/E	N/E	N/E	N/E	N/E	N/E	N/E	N/E	0	3	0.1269	68	N/E	N/E	N/E	N/E	N/E	N/E	N/E	N/E	N/E	N/E	N/E	N/E	N/E	N/E	N/E	N/E	N/E	N/E	N/E	N/E	N/E	N/E	N/E	N/E
FR159523	N/E	N/E	N/E	N/E	N/E	N/E	N/E	N/E	N/E	N/E	N/E	N/E	N/E	N/E	N/E	N/E	N/E	N/E	N/E	N/E	N/E	N/E	N/E	N/E	N/E	N/E	N/E	N/E	N/E	N/E	N/E	N/E	N/E	N/E	N/E	N/E	N/E	N/E	N/E	N/E	0	6	0.1924	96	N/E	N/E	N/E	N/E
FR161271	0	2	0.1269	33	0	3	0.1438	150	0	4	0.1615	68	0	3	0.2132	97	N/E	N/E	N/E	N/E	0	3	0.2425	130	0	3	0.1285	60	N/E	N/E	N/E	N/E	N/E	N/E	N/E	N/E	0	2	0.1656	53	0	3	0.2285	114	0	4	0.1737	90
FR161625	N/E	N/E	N/E	N/E	N/E	N/E	N/E	N/E	N/E	N/E	N/E	N/E	N/E	N/E	N/E	N/E	N/E	N/E	N/E	N/E	0	3	0.1399	75	N/E	N/E	N/E	N/E	N/E	N/E	N/E	N/E	N/E	N/E	N/E	N/E	N/E	N/E	N/E	N/E	N/E	N/E	N/E	N/E	N/E	N/E	N/E	N/E
FR161697	N/E	N/E	N/E	N/E	N/E	N/E	N/E	N/E	N/E	N/E	N/E	N/E	N/E	N/E	N/E	N/E	N/E	N/E	N/E	N/E	N/E	N/E	N/E	N/E	N/E	N/E	N/E	N/E	N/E	N/E	N/E	N/E	0	4	0.1825	48	N/E	N/E	N/E	N/E	N/E	N/E	N/E	N/E	N/E	N/E	N/E	N/E
FR162144	0	54	3.246	844	0	65	2.817	2938	0	40	4.665	1964	0	82	3.418	1555	0	32	1.686	892	0	25	1.504	806	0	73	5.054	2360	0	316	26.91	12919	0	12	0.8441	222	0	64	5.428	1737	0	38	0.9639	481	0	98	4.068	2107
FR162734	N/E	N/E	N/E	N/E	N/E	N/E	N/E	N/E	N/E	N/E	N/E	N/E	N/E	N/E	N/E	N/E	N/E	N/E	N/E	N/E	N/E	N/E	N/E	N/E	N/E	N/E	N/E	N/E	N/E	N/E	N/E	N/E	0	3	0.2205	58	N/E	N/E	N/E	N/E	N/E	N/E	N/E	N/E	N/E	N/E	N/E	N/E
FR162794	0	1.333	0.07179	18.67	N/E	N/E	N/E	N/E	N/E	N/E	N/E	N/E	N/E	N/E	N/E	N/E	N/E	N/E	N/E	N/E	N/E	N/E	N/E	N/E	N/E	N/E	N/E	N/E	N/E	N/E	N/E	N/E	N/E	N/E	N/E	N/E	0	1	0.06354	20.33	N/E	N/E	N/E	N/E	N/E	N/E	N/E	N/E
FR162939	0	3.159	0.1489	38.7	N/E	N/E	N/E	N/E	N/E	N/E	N/E	N/E	N/E	N/E	N/E	N/E	N/E	N/E	N/E	N/E	N/E	N/E	N/E	N/E	N/E	N/E	N/E	N/E	0	5.529	0.1895	90.98	0	4.739	0.2584	67.95	N/E	N/E	N/E	N/E	0	4.739	0.1678	83.75	0	3.949	0.1952	101.1
FR163199	4	633	101.2	26315	1	4103	312.7	326146	4	2799	344.2	144896	0	1657	127.7	58081	9	2171	484.6	256377	0	4469	322.7	172969	11	3115	229.9	107373	0	2207	113.1	54285	2	1246	172.6	45402	3	2598	294.2	94133	0	2110	400.6	199906	0	5557	417.5	216252
FR165524	0	23	0.5154	134	N/E	N/E	N/E	N/E	0	35	0.9454	398	0	6	0.4725	215	N/E	N/E	N/E	N/E	0	3	0.1903	102	0	8	0.3555	166	0	17	0.625	300	N/E	N/E	N/E	N/E	0	9	0.4656	149	N/E	N/E	N/E	N/E	0	17	0.5734	297
FR166990	0	3	0.1833	47.67	N/E	N/E	N/E	N/E	0	5	0.208	87.58	0	4	0.1737	79.03	N/E	N/E	N/E	N/E	N/E	N/E	N/E	N/E	N/E	N/E	N/E	N/E	N/E	N/E	N/E	N/E	N/E	N/E	N/E	N/E	0	2	0.1153	36.91	N/E	N/E	N/E	N/E	0	4	0.176	91.15
FR167222	0	3	0.1154	30	N/E	N/E	N/E	N/E	0	5	0.2067	87	0	5	0.09451	43	N/E	N/E	N/E	N/E	N/E	N/E	N/E	N/E	N/E	N/E	N/E	N/E	N/E	N/E	N/E	N/E	0	4	0.1711	45	0	4	0.1219	39	0	5	0.1643	82	0	8	0.3629	188
FR167602	0	3	0.1692	44	N/E	N/E	N/E	N/E	0	4	0.2233	94	0	4	0.1538	70	N/E	N/E	N/E	N/E	0	3	0.1437	77	N/E	N/E	N/E	N/E	N/E	N/E	N/E	N/E	N/E	N/E	N/E	N/E	N/E	N/E	N/E	N/E	0	3	0.1683	84	0	4	0.1911	99
FR169300	0.5	205	14.22	3698	0	167	7.316	7631	0.5	213	15.75	6633	0	264.5	12.58	5722	0	204	8.383	4435	0	81.5	7.643	4097	0	204.5	13.61	6358	0	50	3.51	1685	0	112.5	8.029	2112	0	63.5	10.16	3252	0	268.5	16.7	8334	0	122.5	10.07	5217
FR170939	N/E	N/E	N/E	N/E	N/E	N/E	N/E	N/E	N/E	N/E	N/E	N/E	N/E	N/E	N/E	N/E	N/E	N/E	N/E	N/E	N/E	N/E	N/E	N/E	N/E	N/E	N/E	N/E	0	3	0.1646	79	N/E	N/E	N/E	N/E	N/E	N/E	N/E	N/E	N/E	N/E	N/E	N/E	N/E	N/E	N/E	N/E
FR172647	N/E	N/E	N/E	N/E	N/E	N/E	N/E	N/E	N/E	N/E	N/E	N/E	N/E	N/E	N/E	N/E	N/E	N/E	N/E	N/E	N/E	N/E	N/E	N/E	N/E	N/E	N/E	N/E	0	4	0.2	96	N/E	N/E	N/E	N/E	N/E	N/E	N/E	N/E	N/E	N/E	N/E	N/E	N/E	N/E	N/E	N/E
FR173429	N/E	N/E	N/E	N/E	N/E	N/E	N/E	N/E	N/E	N/E	N/E	N/E	N/E	N/E	N/E	N/E	N/E	N/E	N/E	N/E	N/E	N/E	N/E	N/E	N/E	N/E	N/E	N/E	0	4	0.1729	83	N/E	N/E	N/E	N/E	N/E	N/E	N/E	N/E	N/E	N/E	N/E	N/E	N/E	N/E	N/E	N/E
FR173465	0	4	0.15	39	N/E	N/E	N/E	N/E	0	5	0.1758	74	0	3	0.1868	85	N/E	N/E	N/E	N/E	N/E	N/E	N/E	N/E	N/E	N/E	N/E	N/E	0	6	0.3271	157	N/E	N/E	N/E	N/E	N/E	N/E	N/E	N/E	N/E	N/E	N/E	N/E	0	4	0.1911	99
FR174266	N/E	N/E	N/E	N/E	N/E	N/E	N/E	N/E	N/E	N/E	N/E	N/E	N/E	N/E	N/E	N/E	N/E	N/E	N/E	N/E	N/E	N/E	N/E	N/E	N/E	N/E	N/E	N/E	N/E	N/E	N/E	N/E	N/E	N/E	N/E	N/E	N/E	N/E	N/E	N/E	0	4	0.1242	62	N/E	N/E	N/E	N/E
FR175260	0	10.93	0.3771	98.05	0	8.939	0.2276	237.3	0	5.959	0.3161	133.1	0	3.973	0.2619	119.2	0	5.959	0.1529	80.86	0	7.946	0.3113	166.9	0	5.959	0.4488	209.6	0	7.946	0.598	287	0	4.966	0.1813	47.67	0	2.98	0.1645	52.64	0	8.939	0.3404	169.8	0	27.81	1.059	548.5
FR177847	0	1.64	0.09024	23.46	N/E	N/E	N/E	N/E	0	2.967	0.1442	60.7	0	1.513	0.0737	33.53	N/E	N/E	N/E	N/E	0	2.361	0.08662	46.43	0	2.67	0.1192	55.66	0	2.211	0.07516	36.08	N/E	N/E	N/E	N/E	0	1.342	0.05823	18.64	N/E	N/E	N/E	N/E	0	2.866	0.1734	89.83
FR179095	N/E	N/E	N/E	N/E	N/E	N/E	N/E	N/E	N/E	N/E	N/E	N/E	N/E	N/E	N/E	N/E	N/E	N/E	N/E	N/E	N/E	N/E	N/E	N/E	N/E	N/E	N/E	N/E	0	6	0.2542	122	N/E	N/E	N/E	N/E	N/E	N/E	N/E	N/E	N/E	N/E	N/E	N/E	N/E	N/E	N/E	N/E
FR182987	512	48407	5486	1426000	189	29007	2811	2931000	552	44517	5757	2424000	438	17536	4073	1853000	86	25315	2700	1428000	360	46649	6080	3259000	244	33298	4738	2213000	78	85192	6249	3000000	748	50578	4917	1293000	416	32332	6402	2049000	0	23242	5624	2807000	205	85938	8448	4376000
FR184142	0	112.3	0.9803	254.9	0	196.8	1.15	1200	0	33.24	0.6499	273.6	0	21.04	0.7413	337.3	0	22.95	0.1638	86.65	0	84.8	0.913	489.3	0	300.5	1.801	840.9	0	162.4	2.412	1158	0	13.28	0.3225	84.81	0	39.18	0.5227	167.3	N/E	N/E	N/E	N/E	0	397.8	1.841	953.5
FR184567	0	68	1.108	288	0	12	0.3845	401	0	14	0.6485	273	0	23	1.519	691	0	46	0.4669	247	0	23	0.916	491	0	11	0.9657	451	0	33	1.198	575	0	2	0.1331	35	0	9	0.7344	235	0	116	6.629	3308	0	19	1.755	909
FR184831	0	2	0.2	52	N/E	N/E	N/E	N/E	0	4	0.2209	93	0	4	0.1582	72	0	5	0.2571	136	0	4	0.2612	140	0	7	0.2206	103	N/E	N/E	N/E	N/E	0	4	0.2395	63	0	10	0.2781	89	0	3	0.1663	83	0	3	0.1467	76
FR185905	2.18e-15	144.7	13.85	3602	0	118.5	7.999	8342	5.49e-15	87.61	10.31	4341	3.38e-09	93.44	13.93	6336	0	185.6	9.763	5165	3e-15	96.64	17.02	9121	0	118.7	8.683	4055	2.76e-08	243.6	16.43	7888	3e-15	57.5	9.925	2610	0	117.7	7.656	2450	0	132.3	21.06	10511	0	130.7	10.93	5663
FR188833	N/E	N/E	N/E	N/E	N/E	N/E	N/E	N/E	N/E	N/E	N/E	N/E	N/E	N/E	N/E	N/E	N/E	N/E	N/E	N/E	N/E	N/E	N/E	N/E	N/E	N/E	N/E	N/E	N/E	N/E	N/E	N/E	N/E	N/E	N/E	N/E	N/E	N/E	N/E	N/E	0	3.334	0.1395	69.63	N/E	N/E	N/E	N/E
FR190502	0	2	0.1192	31	N/E	N/E	N/E	N/E	0	6	0.1995	84	0	3	0.1011	46	N/E	N/E	N/E	N/E	0	7	0.1828	98	N/E	N/E	N/E	N/E	0	8	0.2875	138	N/E	N/E	N/E	N/E	N/E	N/E	N/E	N/E	N/E	N/E	N/E	N/E	0	3	0.1351	70
FR190827	10	1844	215.7	56077	5	3743	224.3	233909	9	963	158.9	66890	4	1594	240.4	109397	21	4167	250.9	132751	10	2242	228.4	122413	15	4259	270.9	126515	3	4069	444.7	213479	9	4134	347.3	91350	10	6819	210	67203	0	997	257.8	128640	4	2288	164.1	85024
FR191737	0	4	0.125	32.5	0	4.5	0.2199	229.4	0	2.5	0.1378	58.03	0	2.813	0.2539	115.5	0	2	0.1296	68.55	0	14.5	0.3915	209.8	0	9.336	0.2502	116.9	0	9	0.874	419.5	0	1.5	0.1188	31.25	0	2.5	0.2015	64.48	0	4.333	0.3279	163.6	0	5.5	0.2116	109.6
FR194863	0	4	0.5308	138	0	11	0.349	364	0	9	0.4964	209	0	6	0.4681	213	N/E	N/E	N/E	N/E	0	8	0.4142	222	0	18	0.4047	189	0	9	0.35	168	0	3	0.2129	56	0	14	0.2531	81	0	5	0.3447	172	0	14	0.8089	419
FR196011	0	5.136	0.2305	59.92	0	5.136	0.142	148.1	0	11.13	0.1688	71.07	0	2.568	0.1618	73.61	N/E	N/E	N/E	N/E	0	2.568	0.1932	103.6	0	3.424	0.154	71.9	N/E	N/E	N/E	N/E	N/E	N/E	N/E	N/E	0	3.424	0.1658	53.07	N/E	N/E	N/E	N/E	0	6.848	0.2264	117.3
FR197104	0	36	5.392	1402	0	73	1.691	1764	0	13	1.138	479	0	24	3.119	1419	0	13	0.6314	334	0	55	4.366	2340	0	28	2.233	1043	0	45	2.183	1048	0	5	0.6046	159	0	13	1.903	609	0	11	1.277	637	0	33	2.819	1460
FR197889	0	104	12.47	3241	0	105	5.103	5322	0	105	11.91	5015	0	95	7.244	3296	0	60	2.174	1150	0	175	10.01	5363	0	63	8.777	4099	0	40	2.54	1219	0	53	5.65	1486	0	88	10.03	3208	0	134	12.16	6068	0	114	8.896	4608
FR198390	0	3	0.1846	48	N/E	N/E	N/E	N/E	0	10	0.2898	122	0	4	0.1451	66	N/E	N/E	N/E	N/E	0	3	0.1399	75	0	2	0.1178	55	N/E	N/E	N/E	N/E	0	2	0.1217	32	0	4	0.125	40	0	4	0.2164	108	0	6	0.2664	138
FR199846	N/E	N/E	N/E	N/E	N/E	N/E	N/E	N/E	N/E	N/E	N/E	N/E	N/E	N/E	N/E	N/E	N/E	N/E	N/E	N/E	0	4	0.1965	105.3	N/E	N/E	N/E	N/E	N/E	N/E	N/E	N/E	N/E	N/E	N/E	N/E	N/E	N/E	N/E	N/E	N/E	N/E	N/E	N/E	N/E	N/E	N/E	N/E
FR202470	0	1.333	0.07179	18.67	N/E	N/E	N/E	N/E	N/E	N/E	N/E	N/E	N/E	N/E	N/E	N/E	N/E	N/E	N/E	N/E	N/E	N/E	N/E	N/E	N/E	N/E	N/E	N/E	N/E	N/E	N/E	N/E	N/E	N/E	N/E	N/E	0	1	0.06354	20.33	N/E	N/E	N/E	N/E	N/E	N/E	N/E	N/E
FR202919	0	20	1.508	392	0	17	0.4708	491	0	19	1.116	470	0	10	0.6484	295	0	14	0.3686	195	0	51	3.151	1689	0	14	0.6488	303	0	6	0.1667	80	0	46	6.422	1689	0	28	2.109	675	0	30	2.427	1211	0	24	1.116	578
FR203981	N/E	N/E	N/E	N/E	N/E	N/E	N/E	N/E	N/E	N/E	N/E	N/E	N/E	N/E	N/E	N/E	N/E	N/E	N/E	N/E	N/E	N/E	N/E	N/E	N/E	N/E	N/E	N/E	N/E	N/E	N/E	N/E	0	2	0.1141	30	0	2	0.1125	36	N/E	N/E	N/E	N/E	N/E	N/E	N/E	N/E
FR204697	N/E	N/E	N/E	N/E	N/E	N/E	N/E	N/E	N/E	N/E	N/E	N/E	N/E	N/E	N/E	N/E	N/E	N/E	N/E	N/E	N/E	N/E	N/E	N/E	N/E	N/E	N/E	N/E	N/E	N/E	N/E	N/E	0	2.912	0.1845	48.54	N/E	N/E	N/E	N/E	N/E	N/E	N/E	N/E	N/E	N/E	N/E	N/E
FR205579	0.5238	387.1	45.2	11752	0.1233	469.8	37	38590	0.4006	202.4	29.56	12444	0.4314	2653	76.64	34870	0	234.2	21.92	11593	0.1849	304.5	29.14	15621	0.5238	720.3	69.17	32303	0.4006	300.1	44.19	21211	0.3698	375.8	43.11	11338	0.4006	192.9	27.67	8855	0	220.3	33.15	16544	0.3081	326.5	34.95	18106
FR205670	0	6.048	0.4704	122.3	0	11.23	0.3985	415.6	0	6.048	0.509	214.3	0	5.184	0.6958	316.6	0	3.456	0.1601	84.68	0	6.048	0.5982	320.6	0	4.32	0.3515	164.2	0	20.74	1.958	940.1	0	5.184	0.2497	65.67	0	7.776	0.4617	147.8	0	12.1	0.7723	385.4	0	6.912	0.5471	283.4
FR205900	N/E	N/E	N/E	N/E	N/E	N/E	N/E	N/E	N/E	N/E	N/E	N/E	N/E	N/E	N/E	N/E	N/E	N/E	N/E	N/E	N/E	N/E	N/E	N/E	N/E	N/E	N/E	N/E	N/E	N/E	N/E	N/E	N/E	N/E	N/E	N/E	N/E	N/E	N/E	N/E	0	3	0.1683	84	N/E	N/E	N/E	N/E
FR206006	0	47.31	1.483	385.6	0	91.21	0.7455	777.6	0	18.63	1.019	429.1	0	50.76	1.828	831.8	0	12.38	0.4467	236.3	0	25.32	0.5668	303.8	0	81.59	1.498	699.6	0	32.06	0.3231	155.1	0	38.29	2.555	671.9	0	7.78	0.5777	184.9	0	30.81	1.744	870	0	43.31	1.43	740.5
FR206428	0	5	0.2731	71	0	15	0.2061	215	N/E	N/E	N/E	N/E	N/E	N/E	N/E	N/E	N/E	N/E	N/E	N/E	0	7	0.3433	184	N/E	N/E	N/E	N/E	N/E	N/E	N/E	N/E	N/E	N/E	N/E	N/E	0	5	0.1531	49	N/E	N/E	N/E	N/E	0	6	0.2124	110
FR207372	0	14	0.4423	115	N/E	N/E	N/E	N/E	0	10	0.323	136	0	2	0.07253	33	N/E	N/E	N/E	N/E	0	12	0.8414	451	0	7	0.2355	110	N/E	N/E	N/E	N/E	0	7	0.3574	94	0	7	0.7	224	N/E	N/E	N/E	N/E	0	7	0.251	130
FR207412	0	17	1.635	425	0	16	0.8639	901	0	12	1.485	625	0	25	2.264	1030	0	6	0.2836	150	0	13	1.698	910	0	13	1.077	503	0	22	2.546	1222	0	6	0.5627	148	0	9	0.8906	285	0	15	1.275	636	0	16	1.413	732
FR207523	N/E	N/E	N/E	N/E	N/E	N/E	N/E	N/E	0	11	0.3325	140	0	35	0.2571	117	N/E	N/E	N/E	N/E	N/E	N/E	N/E	N/E	0	11	0.1692	79	0	5	0.1708	82	N/E	N/E	N/E	N/E	N/E	N/E	N/E	N/E	N/E	N/E	N/E	N/E	0	16	0.2085	108
FR207571	N/E	N/E	N/E	N/E	N/E	N/E	N/E	N/E	N/E	N/E	N/E	N/E	N/E	N/E	N/E	N/E	N/E	N/E	N/E	N/E	N/E	N/E	N/E	N/E	N/E	N/E	N/E	N/E	N/E	N/E	N/E	N/E	0	2	0.1103	29	N/E	N/E	N/E	N/E	N/E	N/E	N/E	N/E	N/E	N/E	N/E	N/E
FR208423	N/E	N/E	N/E	N/E	N/E	N/E	N/E	N/E	N/E	N/E	N/E	N/E	N/E	N/E	N/E	N/E	N/E	N/E	N/E	N/E	N/E	N/E	N/E	N/E	N/E	N/E	N/E	N/E	N/E	N/E	N/E	N/E	0	3.257	0.1576	41.46	N/E	N/E	N/E	N/E	N/E	N/E	N/E	N/E	N/E	N/E	N/E	N/E
FR208892	0	5	0.2038	53	N/E	N/E	N/E	N/E	N/E	N/E	N/E	N/E	N/E	N/E	N/E	N/E	N/E	N/E	N/E	N/E	N/E	N/E	N/E	N/E	N/E	N/E	N/E	N/E	N/E	N/E	N/E	N/E	N/E	N/E	N/E	N/E	N/E	N/E	N/E	N/E	N/E	N/E	N/E	N/E	N/E	N/E	N/E	N/E
FR210393	N/E	N/E	N/E	N/E	N/E	N/E	N/E	N/E	N/E	N/E	N/E	N/E	N/E	N/E	N/E	N/E	N/E	N/E	N/E	N/E	0	2	0.125	67	N/E	N/E	N/E	N/E	N/E	N/E	N/E	N/E	N/E	N/E	N/E	N/E	N/E	N/E	N/E	N/E	N/E	N/E	N/E	N/E	N/E	N/E	N/E	N/E
FR210409	568	44397	9952	2588000	106	66997	5238	5463000	47	60046	7842	3302000	302	68829	10212	4646000	145	102187	5282	2794000	243	78783	13509	7241000	121	33553	5427	2534000	13	63072	1807	867255	950	44803	10282	2704000	295	34858	7159	2291000	0	194755	29870	14900000	143	53817	6394	3312000
FR213383	0.02427	616.7	63.52	16514	0.000166	562.7	33.33	34760	0.3108	376.1	49.71	20928	0.4831	1742	80.38	36571	0	183.5	10.85	5741	0.002135	362.2	45.39	24331	0.2242	679.3	84.23	39335	0.03279	276.8	43.94	21091	0.001727	478.3	34.1	8969	0.04967	313.2	40.19	12862	0	428.8	42.25	21080	0.04741	422.6	62.52	32387
FR213473	0.2495	3102	194.6	50607	4.66e-05	3102	123.8	129160	2.919	3240	261.4	110041	9.571	16102	557.3	253592	0.001803	961.1	56.04	29643	0.02446	3698	143.9	77105	0.6028	2806	167.3	78149	3.5e-08	3565	107.1	51409	0.4449	702.7	80.91	21281	0.001144	8636	216.5	69285	0	4080	186.3	92976	0.2252	3186	220.2	114050
FR214430	0	84	3.269	850	0	50	0.6692	698	0	21	1.059	446	0	46	1.89	860	0	6	0.2798	148	0	93	3.735	2002	0	10	0.7345	343	N/E	N/E	N/E	N/E	0	346	4.338	1141	0	48	3.581	1146	0	140	4.595	2293	0	14	0.5444	282
FR215891	0	3	0.1615	42	N/E	N/E	N/E	N/E	0	4	0.1615	68	0	4	0.1077	49	N/E	N/E	N/E	N/E	0	4	0.2034	109	N/E	N/E	N/E	N/E	0	8	0.2688	129	N/E	N/E	N/E	N/E	N/E	N/E	N/E	N/E	N/E	N/E	N/E	N/E	0	7	0.249	129
FR217228	0	6	0.4615	120	0	4	0.1659	173	0	4	0.2518	106	0	3	0.1011	46	N/E	N/E	N/E	N/E	0	3	0.1231	66	0	3	0.182	85	0	14	0.7521	361	N/E	N/E	N/E	N/E	0	4	0.25	80	0	9	0.4629	231	0	7	0.8185	424
FR217789	0	10.13	0.8474	220.3	0	19.91	0.4777	498.3	0	23.94	1.348	567.5	0	22.93	1.036	471.6	0	7.973	0.3729	197.2	0	14.92	1.064	570.4	0	13.66	1.052	491.1	0	23.99	1.309	628.2	0	3.973	0.1967	51.72	0	10.29	0.4868	155.8	0	31.04	1.685	841	0	28.09	2.225	1153
FR217801	0.5	205	14.22	3698	0	167	7.316	7631	0.5	213	15.75	6633	0	264.5	12.58	5722	0	204	8.383	4435	0	81.5	7.643	4097	0	204.5	13.61	6358	0	50	3.51	1685	0	112.5	8.029	2112	0	63.5	10.16	3252	0	268.5	16.7	8334	0	122.5	10.07	5217
FR218180	0	7	0.6269	163	0	4	0.2081	217	0	8	0.5226	220	0	14	0.611	278	N/E	N/E	N/E	N/E	0	6	0.4216	226	0	5	0.3126	146	0	11	1.027	493	0	3	0.2548	67	0	3	0.2688	86	0	4	0.2866	143	0	10	0.3803	197
FR218523	14	812	198.6	51627	27	2758	274	285807	12	4927	387.9	163316	33	2903	284.1	129284	6	1634	217.6	115118	14	3739	360	192947	27	2810	331.5	154821	12	2596	335.3	160967	24	2178	291.6	76689	18	3442	258.8	82816	0	1749	340.8	170066	10	2863	308.3	159725
FR218589	0	5	0.15	39	N/E	N/E	N/E	N/E	0	9	0.2399	101	0	6	0.1451	66	N/E	N/E	N/E	N/E	N/E	N/E	N/E	N/E	0	5	0.1863	87	0	5	0.2	96	N/E	N/E	N/E	N/E	0	4	0.1625	52	0	3	0.1363	68	0	8	0.3089	160
FR218973	1	336	30.91	8037	0	732	12.75	13302	0	230	21.19	8922	1	337	26.32	11976	0	308	8.97	4745	0	179	22.92	12284	0	210	20.12	9398	0	1094	131.4	63066	1	125	19.65	5169	0	322	15.87	5079	0	277	17.54	8752	0	320	26.71	13835
FR221242	N/E	N/E	N/E	N/E	N/E	N/E	N/E	N/E	N/E	N/E	N/E	N/E	N/E	N/E	N/E	N/E	N/E	N/E	N/E	N/E	N/E	N/E	N/E	N/E	0	3	0.1285	60	N/E	N/E	N/E	N/E	N/E	N/E	N/E	N/E	N/E	N/E	N/E	N/E	N/E	N/E	N/E	N/E	N/E	N/E	N/E	N/E
FR221589	N/E	N/E	N/E	N/E	N/E	N/E	N/E	N/E	0	15	0.254	106.9	0	9	0.1063	48.39	N/E	N/E	N/E	N/E	N/E	N/E	N/E	N/E	0	3	0.06017	28.1	N/E	N/E	N/E	N/E	N/E	N/E	N/E	N/E	N/E	N/E	N/E	N/E	N/E	N/E	N/E	N/E	0	5	0.1327	68.74
FR221812	N/E	N/E	N/E	N/E	N/E	N/E	N/E	N/E	N/E	N/E	N/E	N/E	N/E	N/E	N/E	N/E	N/E	N/E	N/E	N/E	N/E	N/E	N/E	N/E	N/E	N/E	N/E	N/E	N/E	N/E	N/E	N/E	N/E	N/E	N/E	N/E	N/E	N/E	N/E	N/E	0	2	0.1423	71	N/E	N/E	N/E	N/E
FR222326	0	4666	89.44	23255	0	478	4.26	4443	0	819	36.08	15189	0	10776	103.6	47121	0	72	1.858	983	0	3988	43.25	23180	0	5029	108.9	50870	0	2969	64.3	30864	0	6	0.2053	54	0	1259	59.07	18903	0	31	1.906	951	0	2367	72.5	37555
FR223921	0	6	0.2115	55	N/E	N/E	N/E	N/E	0	5	0.1829	77	0	9	0.3033	138	0	7	0.1437	76	N/E	N/E	N/E	N/E	0	3	0.1563	73	0	4	0.1646	79	N/E	N/E	N/E	N/E	N/E	N/E	N/E	N/E	0	3	0.1283	64	0	4	0.2703	140
FR224235	0	3	0.1269	33	N/E	N/E	N/E	N/E	0	7	0.2447	103	0	5	0.222	101	N/E	N/E	N/E	N/E	N/E	N/E	N/E	N/E	N/E	N/E	N/E	N/E	0	4	0.1625	78	N/E	N/E	N/E	N/E	0	7	0.1625	52	N/E	N/E	N/E	N/E	0	6	0.1815	94
FR224609	0	4	0.2038	53	0	12	0.1755	183	0	4	0.247	104	0	4	0.2374	108	N/E	N/E	N/E	N/E	0	4	0.2015	108	0	6	0.1713	80	0	21	1.315	631	N/E	N/E	N/E	N/E	0	3	0.1625	52	0	5	0.1663	83	0	5	0.2297	119
FR225244	0	5	0.2038	53	N/E	N/E	N/E	N/E	N/E	N/E	N/E	N/E	N/E	N/E	N/E	N/E	N/E	N/E	N/E	N/E	N/E	N/E	N/E	N/E	N/E	N/E	N/E	N/E	N/E	N/E	N/E	N/E	N/E	N/E	N/E	N/E	N/E	N/E	N/E	N/E	N/E	N/E	N/E	N/E	N/E	N/E	N/E	N/E
FR225984	N/E	N/E	N/E	N/E	N/E	N/E	N/E	N/E	N/E	N/E	N/E	N/E	N/E	N/E	N/E	N/E	N/E	N/E	N/E	N/E	N/E	N/E	N/E	N/E	N/E	N/E	N/E	N/E	0	8	0.3021	145	N/E	N/E	N/E	N/E	N/E	N/E	N/E	N/E	N/E	N/E	N/E	N/E	N/E	N/E	N/E	N/E
FR227782	0	72.99	5.367	1395	0	40.32	2.034	2121	0	123.6	6.944	2923	0	120	5.349	2434	0	31.91	1.522	805.2	0	63.31	2.822	1513	0	72.31	3.096	1446	0	88.97	3.741	1796	0	13.14	1.394	366.6	0	66.64	4.841	1549	0	92.21	2.927	1460	0	59.99	4.768	2470
FR227926	N/E	N/E	N/E	N/E	N/E	N/E	N/E	N/E	N/E	N/E	N/E	N/E	N/E	N/E	N/E	N/E	0	3	0.155	82	N/E	N/E	N/E	N/E	N/E	N/E	N/E	N/E	N/E	N/E	N/E	N/E	N/E	N/E	N/E	N/E	N/E	N/E	N/E	N/E	N/E	N/E	N/E	N/E	N/E	N/E	N/E	N/E
FR228545	N/E	N/E	N/E	N/E	N/E	N/E	N/E	N/E	N/E	N/E	N/E	N/E	N/E	N/E	N/E	N/E	N/E	N/E	N/E	N/E	N/E	N/E	N/E	N/E	N/E	N/E	N/E	N/E	N/E	N/E	N/E	N/E	1.09e-21	33.33	0.5191	136.5	N/E	N/E	N/E	N/E	N/E	N/E	N/E	N/E	N/E	N/E	N/E	N/E
FR232277	0	6	0.2346	61	N/E	N/E	N/E	N/E	0	9	0.1924	81	0	1	0.03297	15	N/E	N/E	N/E	N/E	N/E	N/E	N/E	N/E	N/E	N/E	N/E	N/E	N/E	N/E	N/E	N/E	0	27	2.399	631	0	27	0.6469	207	0	5	0.1583	79	N/E	N/E	N/E	N/E
FR233167	N/E	N/E	N/E	N/E	N/E	N/E	N/E	N/E	N/E	N/E	N/E	N/E	N/E	N/E	N/E	N/E	N/E	N/E	N/E	N/E	N/E	N/E	N/E	N/E	N/E	N/E	N/E	N/E	0	3.824	0.1275	61.18	N/E	N/E	N/E	N/E	N/E	N/E	N/E	N/E	N/E	N/E	N/E	N/E	N/E	N/E	N/E	N/E
FR233520	0	16	1.458	379	0	57	0.7795	813	0	85	2.216	933	0	12	0.8549	389	0	30	1.253	663	0	13	1.151	617	0	15	0.9465	442	0	158	3.571	1714	0	11	1.027	270	0	120	1.663	532	0	39	2.671	1333	0	95	3.195	1655
FR233702	0	11	0.4404	114.5	N/E	N/E	N/E	N/E	0	3.5	0.1164	49	0	7.5	0.1582	72	N/E	N/E	N/E	N/E	N/E	N/E	N/E	N/E	N/E	N/E	N/E	N/E	N/E	N/E	N/E	N/E	0	2.5	0.1027	27	0	2	0.08594	27.5	0	1.5	0.06713	33.5	N/E	N/E	N/E	N/E
FR233730	1.31e-07	143.5	5.398	1404	1.04e-06	206.1	14.06	14662	8.26e-30	247.3	6.939	2921	1.82e-06	77.22	5.082	2312	0.002864	77.26	14.72	7787	2.46e-06	908.2	58.35	31274	3.07e-05	562.7	34.02	15886	0.000315	373.9	23.06	11070	0.00298	85.72	14.3	3760	1.06e-08	162	7.712	2468	0	87.82	6.638	3312	8.36e-08	167.3	8.55	4429
FR234237	N/E	N/E	N/E	N/E	N/E	N/E	N/E	N/E	N/E	N/E	N/E	N/E	N/E	N/E	N/E	N/E	N/E	N/E	N/E	N/E	0	23	0.1847	99	N/E	N/E	N/E	N/E	N/E	N/E	N/E	N/E	N/E	N/E	N/E	N/E	N/E	N/E	N/E	N/E	N/E	N/E	N/E	N/E	N/E	N/E	N/E	N/E
FR234424	N/E	N/E	N/E	N/E	N/E	N/E	N/E	N/E	N/E	N/E	N/E	N/E	N/E	N/E	N/E	N/E	N/E	N/E	N/E	N/E	N/E	N/E	N/E	N/E	N/E	N/E	N/E	N/E	0	6	0.2521	121	N/E	N/E	N/E	N/E	N/E	N/E	N/E	N/E	N/E	N/E	N/E	N/E	N/E	N/E	N/E	N/E
FR236081	0	4	0.1962	51	N/E	N/E	N/E	N/E	0	3	0.19	80	0	3	0.0967	44	N/E	N/E	N/E	N/E	0	4	0.1884	101	N/E	N/E	N/E	N/E	N/E	N/E	N/E	N/E	N/E	N/E	N/E	N/E	N/E	N/E	N/E	N/E	N/E	N/E	N/E	N/E	N/E	N/E	N/E	N/E
FR236484	8	4750	282.5	73437	20	14247	533.7	556659	5	1352	158	66511	0.6575	2782	276.6	125830	44.91	3754	539	285140	1.808	8772	445.6	238860	9	4337	408.7	190874	2	2237	183.5	88083	33.98	8394	721	189617	13	9293	270.6	86597	0	4474	532.9	265930	8	4214	331.3	171639
FR236999	11	5558	457.3	118901	30	7664	551.5	575248	13	3354	389.1	163800	13	6737	660.5	300511	21	8195	492	260262	29	4124	398.7	213723	32	4360	465.2	217236	7	5805	169.8	81481	36	4613	792.9	208542	17	13324	483.3	154640	0	3539	523.6	261298	30	9618	470.4	243673
FR237180	3.69e-13	1943	52.32	13604	0	1199	21.11	22016	1.35e-27	408.1	26.67	11228	3.17e-17	1008	44.52	20258	0	244.3	3.286	1738	1.5e-29	1037	39.13	20976	1.07e-24	964.3	72.75	33974	3.38e-08	242.7	13.1	6286	5.93e-18	225	11.97	3147	3.28e-09	502.9	21.05	6735	0	319.7	14.58	7276	3.24e-12	1163	61.73	31976
FR238720	N/E	N/E	N/E	N/E	N/E	N/E	N/E	N/E	N/E	N/E	N/E	N/E	N/E	N/E	N/E	N/E	N/E	N/E	N/E	N/E	N/E	N/E	N/E	N/E	N/E	N/E	N/E	N/E	0	6	0.1646	79	N/E	N/E	N/E	N/E	N/E	N/E	N/E	N/E	N/E	N/E	N/E	N/E	N/E	N/E	N/E	N/E
FR238825	N/E	N/E	N/E	N/E	N/E	N/E	N/E	N/E	0	4	0.1378	58	0	2	0.1187	54	N/E	N/E	N/E	N/E	0	3	0.1437	77	N/E	N/E	N/E	N/E	N/E	N/E	N/E	N/E	0	2	0.1065	28	0	2	0.1188	38	N/E	N/E	N/E	N/E	N/E	N/E	N/E	N/E
FR239801	0	3	0.1769	46	N/E	N/E	N/E	N/E	N/E	N/E	N/E	N/E	N/E	N/E	N/E	N/E	N/E	N/E	N/E	N/E	N/E	N/E	N/E	N/E	N/E	N/E	N/E	N/E	N/E	N/E	N/E	N/E	N/E	N/E	N/E	N/E	N/E	N/E	N/E	N/E	N/E	N/E	N/E	N/E	0	3	0.1544	80
FR242050	N/E	N/E	N/E	N/E	0	2.912	0.1247	130.1	0	3.883	0.1522	64.07	0	2.912	0.1152	52.42	0	1.941	0.1248	66.01	0	3.883	0.2372	127.2	N/E	N/E	N/E	N/E	0	5.824	0.1719	82.51	N/E	N/E	N/E	N/E	0	2.912	0.1274	40.77	0	7.766	0.286	142.7	0	3.883	0.1612	83.48
FR242079	N/E	N/E	N/E	N/E	N/E	N/E	N/E	N/E	N/E	N/E	N/E	N/E	N/E	N/E	N/E	N/E	N/E	N/E	N/E	N/E	N/E	N/E	N/E	N/E	N/E	N/E	N/E	N/E	N/E	N/E	N/E	N/E	0	6	0.2433	64	N/E	N/E	N/E	N/E	N/E	N/E	N/E	N/E	N/E	N/E	N/E	N/E
FR242750	0	3	0.1308	34	N/E	N/E	N/E	N/E	N/E	N/E	N/E	N/E	N/E	N/E	N/E	N/E	N/E	N/E	N/E	N/E	N/E	N/E	N/E	N/E	N/E	N/E	N/E	N/E	N/E	N/E	N/E	N/E	N/E	N/E	N/E	N/E	N/E	N/E	N/E	N/E	N/E	N/E	N/E	N/E	N/E	N/E	N/E	N/E
FR242943	0	2	0.1308	34	N/E	N/E	N/E	N/E	N/E	N/E	N/E	N/E	N/E	N/E	N/E	N/E	N/E	N/E	N/E	N/E	N/E	N/E	N/E	N/E	N/E	N/E	N/E	N/E	N/E	N/E	N/E	N/E	N/E	N/E	N/E	N/E	N/E	N/E	N/E	N/E	N/E	N/E	N/E	N/E	N/E	N/E	N/E	N/E
FR243247	N/E	N/E	N/E	N/E	N/E	N/E	N/E	N/E	N/E	N/E	N/E	N/E	N/E	N/E	N/E	N/E	0	5	0.1834	97	N/E	N/E	N/E	N/E	N/E	N/E	N/E	N/E	N/E	N/E	N/E	N/E	N/E	N/E	N/E	N/E	0	1	0.1094	35	0	5	0.2565	128	N/E	N/E	N/E	N/E
FR243752	0	23	4.169	1084	0	54	2.666	2781	0	36	5.594	2355	0	43	3.657	1664	0	26	1.318	697	0	31	4.494	2409	0	22	3.111	1453	0	37	3.908	1876	0	14	1.798	473	0	17	3.191	1021	0	48	7.12	3553	0	31	3.529	1828
FR245310	0	303	23.64	6146	0	262	20.86	21761	0	257	23.6	9935	0	241	19.98	9093	0	89	3.943	2086	0	2279	28.72	15393	0	215	16.22	7573	0	2851	75.3	36145	0	39	7.726	2032	0	185	16.65	5329	0	326	5.587	2788	0	1514	17.98	9316
FR246220	N/E	N/E	N/E	N/E	N/E	N/E	N/E	N/E	N/E	N/E	N/E	N/E	N/E	N/E	N/E	N/E	N/E	N/E	N/E	N/E	N/E	N/E	N/E	N/E	N/E	N/E	N/E	N/E	0	4	0.1667	80	N/E	N/E	N/E	N/E	N/E	N/E	N/E	N/E	N/E	N/E	N/E	N/E	0	3	0.1332	69
FR246367	5	2732	236.8	61562	8	5072	290.8	303297	10	992	154.3	64964	3	1884	301.1	136983	21	3111	268.7	142167	11	2308	243.4	130484	15	5619	347.2	162163	0	597	37.83	18159	7	1837	259.7	68313	11	4399	228.7	73175	0	1614	236.2	117873	13	2352	185.2	95942
FR246461	0	31	0.9115	237	N/E	N/E	N/E	N/E	0	8	0.2969	125	0	19	0.4945	225	N/E	N/E	N/E	N/E	0	25	0.916	491	0	13	0.5054	236	N/E	N/E	N/E	N/E	N/E	N/E	N/E	N/E	N/E	N/E	N/E	N/E	N/E	N/E	N/E	N/E	0	8	0.3185	165
FR248000	2	794	95.26	24767	9	3137	194.2	202525	3	1478	135.7	57134	2	531	95.08	43263	4	1043	217.5	115078	4	3232	226.9	121599	7	1620	176.4	82375	1	1567	76.67	36800	8	1367	177.7	46738	7	1853	138.8	44400	0	1339	202.7	101168	2	14261	165.3	85618
FR248059	0	4	0.2269	59	0	4	0.1572	164	0	3	0.1354	57	0	4	0.1582	72	N/E	N/E	N/E	N/E	0	7	0.3284	176	N/E	N/E	N/E	N/E	0	26	1.177	565	N/E	N/E	N/E	N/E	0	2	0.1125	36	N/E	N/E	N/E	N/E	0	5	0.2568	133
FR248128	0	8	0.1962	51	N/E	N/E	N/E	N/E	0	9	0.2874	121	0	26	0.5055	230	N/E	N/E	N/E	N/E	0	11	0.2146	115	0	6	0.4283	200	0	22	0.3208	154	0	4	0.1901	50	0	7	0.1469	47	0	3	0.1303	65	0	4	0.1969	102
FR249679	0	117	10.4	2705	0	211	7.091	7396	0	138	11.14	4689	0	206	13.94	6344	0	97	3.711	1963	0	122	10.03	5374	0	116	11.29	5272	0	76	8.225	3948	0	110	7.966	2095	0	85	9.044	2894	0	152	11.69	5835	0	214	13.22	6850
FR250127	0	2	0.1308	34	N/E	N/E	N/E	N/E	N/E	N/E	N/E	N/E	N/E	N/E	N/E	N/E	N/E	N/E	N/E	N/E	N/E	N/E	N/E	N/E	N/E	N/E	N/E	N/E	N/E	N/E	N/E	N/E	N/E	N/E	N/E	N/E	0	4	0.1313	42	N/E	N/E	N/E	N/E	0	6	0.2201	114
FR250713	N/E	N/E	N/E	N/E	N/E	N/E	N/E	N/E	N/E	N/E	N/E	N/E	N/E	N/E	N/E	N/E	N/E	N/E	N/E	N/E	0	37	0.3713	199	N/E	N/E	N/E	N/E	N/E	N/E	N/E	N/E	N/E	N/E	N/E	N/E	N/E	N/E	N/E	N/E	N/E	N/E	N/E	N/E	N/E	N/E	N/E	N/E
FR251847	N/E	N/E	N/E	N/E	N/E	N/E	N/E	N/E	N/E	N/E	N/E	N/E	N/E	N/E	N/E	N/E	N/E	N/E	N/E	N/E	N/E	N/E	N/E	N/E	N/E	N/E	N/E	N/E	N/E	N/E	N/E	N/E	N/E	N/E	N/E	N/E	N/E	N/E	N/E	N/E	N/E	N/E	N/E	N/E	0	3	0.1564	81
FR252137	0	11	0.2577	67	N/E	N/E	N/E	N/E	0	6	0.2304	97	0	2	0.05714	26	N/E	N/E	N/E	N/E	0	28	0.5541	297	N/E	N/E	N/E	N/E	N/E	N/E	N/E	N/E	0	11	0.327	86	0	2	0.1469	47	N/E	N/E	N/E	N/E	N/E	N/E	N/E	N/E
FR252245	N/E	N/E	N/E	N/E	N/E	N/E	N/E	N/E	N/E	N/E	N/E	N/E	N/E	N/E	N/E	N/E	N/E	N/E	N/E	N/E	0	4.727	0.1817	97.37	0	3.756	0.1656	77.36	N/E	N/E	N/E	N/E	N/E	N/E	N/E	N/E	N/E	N/E	N/E	N/E	N/E	N/E	N/E	N/E	N/E	N/E	N/E	N/E
FR252722	0	45	4.09	1063	0	16.45	0.6068	632.9	0	19	1.832	771.3	0	65	1.915	871.5	0	34	0.4659	246.5	0	29	2.596	1392	0	9	0.7675	358.4	0	14	0.4368	209.7	0	34	3.837	1009	0	33	5.144	1646	0	25	1.385	691.2	0	11	0.9488	491.5
FR254828	N/E	N/E	N/E	N/E	N/E	N/E	N/E	N/E	N/E	N/E	N/E	N/E	N/E	N/E	N/E	N/E	N/E	N/E	N/E	N/E	N/E	N/E	N/E	N/E	N/E	N/E	N/E	N/E	0	7	0.2438	117	N/E	N/E	N/E	N/E	N/E	N/E	N/E	N/E	N/E	N/E	N/E	N/E	N/E	N/E	N/E	N/E
FR255141	0	464	36.58	9510	1	859	57.82	60311	0	234	22.56	9497	0	336	35.87	16323	7	531	74.51	39414	0	599	53.74	28805	1	880	53.9	25170	1	338	51.13	24543	3	888	69.11	18175	0	496	36.98	11832	0	592	86.2	43012	0	390	42.4	21962
FR255470	0	14	0.6346	165	0	26	0.4008	418	0	23	1.257	529	0	25	1.123	511	0	6	0.138	73	0	18	0.5392	289	0	10	0.5396	252	0	68	1.525	732	0	4	0.384	101	0	25	0.5563	178	0	11	0.5872	293	0	21	0.9208	477
FR255519	N/E	N/E	N/E	N/E	N/E	N/E	N/E	N/E	N/E	N/E	N/E	N/E	N/E	N/E	N/E	N/E	N/E	N/E	N/E	N/E	0	3	0.1194	64	N/E	N/E	N/E	N/E	0	7	0.3479	167	N/E	N/E	N/E	N/E	N/E	N/E	N/E	N/E	0	2	0.1463	73	N/E	N/E	N/E	N/E
FR258622	N/E	N/E	N/E	N/E	N/E	N/E	N/E	N/E	N/E	N/E	N/E	N/E	N/E	N/E	N/E	N/E	N/E	N/E	N/E	N/E	N/E	N/E	N/E	N/E	N/E	N/E	N/E	N/E	0	4	0.1771	85	N/E	N/E	N/E	N/E	N/E	N/E	N/E	N/E	N/E	N/E	N/E	N/E	N/E	N/E	N/E	N/E
FR258764	0	6	0.4231	110	0	5	0.2205	230	0	10	0.5083	214	0	6	0.3451	157	N/E	N/E	N/E	N/E	0	4	0.2649	142	0	5	0.2527	118	0	7	0.1604	77	0	3	0.2586	68	0	6	0.2625	84	0	3	0.2325	116	0	9	0.4923	255
FR259362	0	27	1.404	365	0	34	1.595	1664	0	40	2.77	1166	0	14	1.213	552	0	291	5.756	3045	0	59	2.789	1495	0	31	2.392	1117	0	86	5.471	2626	0	9	1.053	277	0	36	2.016	645	0	22	2.838	1416	0	55	3.871	2005
FR262079	N/E	N/E	N/E	N/E	N/E	N/E	N/E	N/E	N/E	N/E	N/E	N/E	N/E	N/E	N/E	N/E	N/E	N/E	N/E	N/E	N/E	N/E	N/E	N/E	N/E	N/E	N/E	N/E	N/E	N/E	N/E	N/E	0	3.992	0.3264	85.84	N/E	N/E	N/E	N/E	N/E	N/E	N/E	N/E	N/E	N/E	N/E	N/E
FR262980	2.896	1789	221.4	57559	0	1536	48.83	50932	0	1695	139.4	58676	12.55	931.6	147.8	67254	0.9654	265.5	23.3	12326	1.931	770.8	83.73	44878	2.896	1160	130.1	60753	0	64.68	3.234	1553	0	174.7	26.39	6941	7.723	1708	179.7	57515	0	228.8	31.14	15539	0.9654	3223	177.1	91757
FR263507	0	64	2.608	678	0	24	1.187	1238	0	40	3.278	1380	0	102	3.079	1401	0	6	0.2079	110	0	32	2.019	1082	0	24	1.375	642	0	21	1.163	558	0	7	0.365	96	0	16	1.694	542	0	21	1.19	594	0	23	2.434	1261
FR264146	31	1569	323.2	84024	14	13930	524.3	546879	27	3045	482.4	203089	17	4026	521.6	237346	31	5085	487.1	257664	13	5793	461.4	247310	119	3489	623.6	291212	26	36097	529.5	254154	18	942	225.6	59340	20	4593	420.9	134673	0	6946	860.7	429512	10	6139	434.6	225109
FR265415	0	76	1.508	392	0	136	0.5091	531	0	36	2.238	942	0	88	2.101	956	0	42	0.3743	198	0	32	1.097	588	0	29	0.8737	408	0	142	4.99	2395	0	10	0.3726	98	0	100	1.878	601	0	24	0.7876	393	0	172	2.189	1134
FR266896	N/E	N/E	N/E	N/E	N/E	N/E	N/E	N/E	0	5	0.2328	98	0	2	0.05055	23	N/E	N/E	N/E	N/E	N/E	N/E	N/E	N/E	N/E	N/E	N/E	N/E	N/E	N/E	N/E	N/E	N/E	N/E	N/E	N/E	N/E	N/E	N/E	N/E	N/E	N/E	N/E	N/E	N/E	N/E	N/E	N/E
FR266905	1.848	874	64.16	16682	0	1167	21.72	22656	0.4589	1687	51.19	21551	0.4589	1463	66.12	30085	0	201.4	11.37	6014	3.23e-15	612	24.49	13126	9.91e-15	1168	32.42	15138	0	1040	14.36	6894	1	1884	105.2	27655	0	247.7	27.27	8728	0	686.2	52.77	26331	0	526.7	35.94	18615
FR267209	N/E	N/E	N/E	N/E	N/E	N/E	N/E	N/E	0	19.51	0.2478	104.3	0	0.8481	0.003728	1.696	N/E	N/E	N/E	N/E	N/E	N/E	N/E	N/E	N/E	N/E	N/E	N/E	N/E	N/E	N/E	N/E	N/E	N/E	N/E	N/E	0	5.088	0.3048	97.53	N/E	N/E	N/E	N/E	N/E	N/E	N/E	N/E
FR267703	0	3	0.1885	49	N/E	N/E	N/E	N/E	N/E	N/E	N/E	N/E	N/E	N/E	N/E	N/E	N/E	N/E	N/E	N/E	N/E	N/E	N/E	N/E	N/E	N/E	N/E	N/E	N/E	N/E	N/E	N/E	N/E	N/E	N/E	N/E	0	5	0.2594	83	N/E	N/E	N/E	N/E	N/E	N/E	N/E	N/E
FR267761	0	30	0.8308	216	0	435	5.803	6053	0	291	10.05	4232	0	18	1.059	482	0	426	4.518	2390	0	1882	6.321	3388	0	411	5.497	2567	0	74	4.154	1994	0	4	0.3232	85	0	12	0.7625	244	0	21	0.3166	158	0	51	0.7452	386
FR268871	0.04471	555.7	36.24	9423	8.35e-06	961.8	23.68	24699	0.5229	626	48.22	20299	1.715	2881	109.7	49899	0.000323	172.2	10.27	5431	0.004382	662.6	27.89	14951	0.108	561.4	32.46	15159	6.27e-09	638.7	20.63	9900	0.07972	125.9	14.69	3864	0.000205	1823	41.65	13329	0	758.3	37.06	18492	0.04035	571.2	41.03	21252
FR270038	N/E	N/E	N/E	N/E	N/E	N/E	N/E	N/E	N/E	N/E	N/E	N/E	N/E	N/E	N/E	N/E	N/E	N/E	N/E	N/E	0	2	0.1474	79	N/E	N/E	N/E	N/E	0	3	0.1083	52	N/E	N/E	N/E	N/E	N/E	N/E	N/E	N/E	0	3	0.1162	58	N/E	N/E	N/E	N/E
FR270274	0	3	0.1192	31	N/E	N/E	N/E	N/E	N/E	N/E	N/E	N/E	N/E	N/E	N/E	N/E	N/E	N/E	N/E	N/E	N/E	N/E	N/E	N/E	N/E	N/E	N/E	N/E	N/E	N/E	N/E	N/E	N/E	N/E	N/E	N/E	N/E	N/E	N/E	N/E	N/E	N/E	N/E	N/E	N/E	N/E	N/E	N/E
FR270731	52	6543	700.3	182082	22	9299	594.1	619640	41	3624	518	218060	26	5697	825.6	375633	28	6202	545.5	288555	33	4661	442.2	237031	54	12158	951	444107	36	8601	1137	545562	20	6128	602	158339	43	7054	621	198726	0	2070	448.2	223648	4	4974	480.9	249102
FR271321	N/E	N/E	N/E	N/E	N/E	N/E	N/E	N/E	N/E	N/E	N/E	N/E	N/E	N/E	N/E	N/E	N/E	N/E	N/E	N/E	N/E	N/E	N/E	N/E	N/E	N/E	N/E	N/E	N/E	N/E	N/E	N/E	0	3	0.1825	48	N/E	N/E	N/E	N/E	N/E	N/E	N/E	N/E	N/E	N/E	N/E	N/E
FR271504	0	4	0.3731	97	N/E	N/E	N/E	N/E	0	10	0.3634	153	0	3	0.1231	56	N/E	N/E	N/E	N/E	0	8	0.1735	93	0	5	0.137	64	N/E	N/E	N/E	N/E	0	5	0.5171	136	0	13	0.6406	205	0	8	0.2565	128	0	3	0.1332	69
FR271551	370	115335	8042	2091000	587	262967	13308	13880000	51	35751	3608	1519000	321	182055	13927	6337000	242	71799	9463	5006000	481	78326	12191	6534000	135	87727	8327	3889000	844	917162	91229	43790000	6269	423921	48422	12740000	237	122038	11057	3538000	0	199675	40967	20440000	327	270473	14605	7566000
FR274844	N/E	N/E	N/E	N/E	N/E	N/E	N/E	N/E	N/E	N/E	N/E	N/E	N/E	N/E	N/E	N/E	N/E	N/E	N/E	N/E	0	5	0.2668	143	N/E	N/E	N/E	N/E	0	6	0.2792	134	N/E	N/E	N/E	N/E	N/E	N/E	N/E	N/E	N/E	N/E	N/E	N/E	N/E	N/E	N/E	N/E
FR274916	0	5	0.4538	118	0	6	0.1534	160	0	2	0.1235	52	0	5	0.2154	98	N/E	N/E	N/E	N/E	0	6	0.2687	144	0	4	0.1199	56	N/E	N/E	N/E	N/E	0	3	0.1901	50	0	2	0.1344	43	N/E	N/E	N/E	N/E	0	4	0.222	115
FR275856	0	4	0.1654	43	0	6	0.256	267	0	4	0.2423	102	0	5	0.3275	149	0	5	0.1399	74	0	6	0.3507	188	0	4	0.2184	102	0	6	0.3375	162	0	2	0.1179	31	0	4	0.2375	76	0	12	0.7675	383	0	8	0.6139	318
FR277415	0	17	0.8077	210	0	6	0.2502	261	0	4	0.2114	89	0	9	0.2154	98	0	3	0.1304	69	0	6	0.4142	222	0	5	0.3148	147	N/E	N/E	N/E	N/E	0	8	0.8783	231	0	4	0.2281	73	0	3	0.1343	67	0	14	0.6216	322
FR278590	0	11	0.4404	114.5	N/E	N/E	N/E	N/E	0	3.5	0.1164	49	0	7.5	0.1582	72	N/E	N/E	N/E	N/E	N/E	N/E	N/E	N/E	N/E	N/E	N/E	N/E	N/E	N/E	N/E	N/E	0	2.5	0.1027	27	0	2	0.08594	27.5	0	1.5	0.06713	33.5	N/E	N/E	N/E	N/E
FR279637	N/E	N/E	N/E	N/E	N/E	N/E	N/E	N/E	N/E	N/E	N/E	N/E	N/E	N/E	N/E	N/E	N/E	N/E	N/E	N/E	N/E	N/E	N/E	N/E	N/E	N/E	N/E	N/E	0	4	0.2688	129	N/E	N/E	N/E	N/E	N/E	N/E	N/E	N/E	N/E	N/E	N/E	N/E	N/E	N/E	N/E	N/E
FR279668	0	202	15.77	4100	0	155	11.19	11675	0	114	12.05	5073	0	190	16.91	7695	0	35	2.217	1173	0	59	9.256	4961	0	79	7.739	3614	0	299	8.246	3958	0	14	2.183	574	0	177	11.08	3544	0	14	2.038	1017	0	155	14.29	7403
FR281234	0	3	0.2462	64	N/E	N/E	N/E	N/E	0	12	0.3682	155	0	4	0.1385	63	N/E	N/E	N/E	N/E	0	3	0.1474	79	N/E	N/E	N/E	N/E	0	5	0.175	84	N/E	N/E	N/E	N/E	0	3	0.1844	59	0	3	0.1403	70	0	7	0.3707	192
FR283482	4	1134	134.7	35013	0	3784	82.71	86263	1	1411	111.5	46933	1	2504	160.7	73134	1	735	35.22	18632	1	1015	100.8	54011	1	2824	223.7	104446	10	5107	394.6	189398	2	248	27.15	7141	4	1224	100.6	32180	0	367	33.55	16741	2	2388	148.9	77125
FR283571	0	2	0.1115	29	N/E	N/E	N/E	N/E	N/E	N/E	N/E	N/E	N/E	N/E	N/E	N/E	N/E	N/E	N/E	N/E	N/E	N/E	N/E	N/E	N/E	N/E	N/E	N/E	N/E	N/E	N/E	N/E	N/E	N/E	N/E	N/E	N/E	N/E	N/E	N/E	N/E	N/E	N/E	N/E	N/E	N/E	N/E	N/E
FR284409	0	3	0.2885	75	0	3	0.1314	137	0	9	0.2209	93	0	3	0.1187	54	N/E	N/E	N/E	N/E	0	5	0.1978	106	N/E	N/E	N/E	N/E	N/E	N/E	N/E	N/E	0	2	0.1369	36	0	4	0.1406	45	0	5	0.1563	78	0	4	0.3031	157
FR284952	0	14	1.185	308	0	10	0.2483	259	0	18	0.7743	326	0	10	0.6549	298	N/E	N/E	N/E	N/E	0	17	0.6903	370	0	3	0.1692	79	N/E	N/E	N/E	N/E	0	20	1.688	444	0	14	1.247	399	0	10	1.172	585	0	17	0.4035	209
FR285125	0	3	0.2231	58	N/E	N/E	N/E	N/E	N/E	N/E	N/E	N/E	N/E	N/E	N/E	N/E	N/E	N/E	N/E	N/E	N/E	N/E	N/E	N/E	N/E	N/E	N/E	N/E	N/E	N/E	N/E	N/E	N/E	N/E	N/E	N/E	N/E	N/E	N/E	N/E	N/E	N/E	N/E	N/E	N/E	N/E	N/E	N/E
FR287130	0	2	0.1077	28	N/E	N/E	N/E	N/E	N/E	N/E	N/E	N/E	N/E	N/E	N/E	N/E	N/E	N/E	N/E	N/E	N/E	N/E	N/E	N/E	N/E	N/E	N/E	N/E	N/E	N/E	N/E	N/E	N/E	N/E	N/E	N/E	N/E	N/E	N/E	N/E	N/E	N/E	N/E	N/E	N/E	N/E	N/E	N/E
FR288536	0	15	0.7038	183	0	10	0.559	583	0	5	0.2352	99	0	4	0.3297	150	0	4	0.1871	99	0	6	0.5896	316	0	6	0.2505	117	N/E	N/E	N/E	N/E	0	4	0.1977	52	0	5	0.2656	85	0	4	0.2745	137	0	14	0.971	503
FR289069	N/E	N/E	N/E	N/E	N/E	N/E	N/E	N/E	N/E	N/E	N/E	N/E	N/E	N/E	N/E	N/E	N/E	N/E	N/E	N/E	N/E	N/E	N/E	N/E	N/E	N/E	N/E	N/E	N/E	N/E	N/E	N/E	N/E	N/E	N/E	N/E	N/E	N/E	N/E	N/E	0	4	0.1242	62	N/E	N/E	N/E	N/E
FR289805	0	3	0.2	52	N/E	N/E	N/E	N/E	0	9	0.3112	131	0	6	0.2286	104	N/E	N/E	N/E	N/E	0	4	0.1362	73	N/E	N/E	N/E	N/E	N/E	N/E	N/E	N/E	N/E	N/E	N/E	N/E	N/E	N/E	N/E	N/E	N/E	N/E	N/E	N/E	0	3	0.2587	134
FR290142	0	20.21	0.4804	124.9	0	41.29	0.485	505.9	0	73.37	0.9453	398	0	30.47	0.5782	263.1	N/E	N/E	N/E	N/E	N/E	N/E	N/E	N/E	0	42.43	0.7188	335.7	1.51e-16	69.98	6.563	3150	N/E	N/E	N/E	N/E	N/E	N/E	N/E	N/E	N/E	N/E	N/E	N/E	0	21.55	0.3197	165.6
FR290353	0	71	7.177	1866	0	48	3.602	3757	0	121	9.755	4107	0	170	9.708	4417	0	68	4.259	2253	0	102	7.909	4239	0	59	6.857	3202	0	352	33.85	16246	0	42	4.004	1053	0	44	4.931	1578	0	67	4.792	2391	0	50	6.604	3421
FR290533	N/E	N/E	N/E	N/E	N/E	N/E	N/E	N/E	N/E	N/E	N/E	N/E	N/E	N/E	N/E	N/E	N/E	N/E	N/E	N/E	N/E	N/E	N/E	N/E	N/E	N/E	N/E	N/E	0	18	0.4771	229	N/E	N/E	N/E	N/E	N/E	N/E	N/E	N/E	N/E	N/E	N/E	N/E	N/E	N/E	N/E	N/E
FR290641	0	4	0.1923	50	N/E	N/E	N/E	N/E	N/E	N/E	N/E	N/E	N/E	N/E	N/E	N/E	N/E	N/E	N/E	N/E	0	2	0.1362	73	N/E	N/E	N/E	N/E	N/E	N/E	N/E	N/E	N/E	N/E	N/E	N/E	0	3	0.1281	41	N/E	N/E	N/E	N/E	0	5	0.1448	75
FR291206	N/E	N/E	N/E	N/E	N/E	N/E	N/E	N/E	N/E	N/E	N/E	N/E	N/E	N/E	N/E	N/E	N/E	N/E	N/E	N/E	N/E	N/E	N/E	N/E	N/E	N/E	N/E	N/E	N/E	N/E	N/E	N/E	N/E	N/E	N/E	N/E	N/E	N/E	N/E	N/E	N/E	N/E	N/E	N/E	0	3	0.1602	83
FR291713	N/E	N/E	N/E	N/E	N/E	N/E	N/E	N/E	N/E	N/E	N/E	N/E	N/E	N/E	N/E	N/E	N/E	N/E	N/E	N/E	N/E	N/E	N/E	N/E	0	2.123	0.09734	45.46	N/E	N/E	N/E	N/E	N/E	N/E	N/E	N/E	N/E	N/E	N/E	N/E	N/E	N/E	N/E	N/E	N/E	N/E	N/E	N/E
FR291903	0	15.92	1.2	312	0	16.92	1.548	1615	0	6.967	0.7607	320.2	0	7.962	0.8204	373.3	0	16.92	1.572	831.7	0	12.94	1.032	553	0	9.953	1.111	518.8	0	10.95	0.527	253	0	18.91	1.987	522.6	0	27.87	1.046	334.8	0	13.93	1.733	864.6	0	16.92	1.33	688.8
FR292218	0	6	0.1577	41	N/E	N/E	N/E	N/E	N/E	N/E	N/E	N/E	N/E	N/E	N/E	N/E	N/E	N/E	N/E	N/E	N/E	N/E	N/E	N/E	N/E	N/E	N/E	N/E	N/E	N/E	N/E	N/E	0	5	0.3346	88	0	4	0.1969	63	0	3	0.1263	63	N/E	N/E	N/E	N/E
FR293228	0	4	0.4462	116	0	6	0.3413	356	0	6	0.5273	222	0	4	0.178	81	N/E	N/E	N/E	N/E	0	9	0.6213	333	0	6	0.1542	72	0	5	0.3333	160	0	6	0.6502	171	0	5	0.4031	129	0	17	0.4469	223	0	7	0.4923	255
FR293687	0	5	0.3077	80	0	9	0.256	267	0	3	0.1401	59	0	7	0.3692	168	0	3	0.1456	77	0	7	0.2892	155	0	5	0.2377	111	N/E	N/E	N/E	N/E	0	4	0.2243	59	0	3	0.15	48	0	4	0.2445	122	0	8	0.4556	236
FR293713	0	24	2.438	634	0	96	5.026	5242	0	40	3.287	1384	0	39	2.897	1318	0	82	5.229	2766	0	55	3.358	1800	0	90	5.278	2465	0	256	13.36	6411	0	34	3.202	842	0	104	3.475	1112	0	15	1.745	871	0	204	7.058	3656
FR294567	0	5	0.2846	74	0	5	0.1496	156	0	5	0.323	136	0	4	0.3978	181	0	3	0.1153	61	0	4	0.25	134	0	4	0.1863	87	N/E	N/E	N/E	N/E	N/E	N/E	N/E	N/E	0	6	0.1875	60	0	3	0.1263	63	0	8	0.3919	203
FR295300	N/E	N/E	N/E	N/E	N/E	N/E	N/E	N/E	0	4	0.2684	113	0	3	0.1604	73	N/E	N/E	N/E	N/E	0	4	0.153	82	0	2	0.1242	58	N/E	N/E	N/E	N/E	N/E	N/E	N/E	N/E	N/E	N/E	N/E	N/E	0	3	0.1162	58	0	3	0.1486	77
FR295545	N/E	N/E	N/E	N/E	N/E	N/E	N/E	N/E	N/E	N/E	N/E	N/E	N/E	N/E	N/E	N/E	N/E	N/E	N/E	N/E	N/E	N/E	N/E	N/E	N/E	N/E	N/E	N/E	N/E	N/E	N/E	N/E	0	5	0.6236	164	N/E	N/E	N/E	N/E	N/E	N/E	N/E	N/E	N/E	N/E	N/E	N/E
FR295879	0	9	0.7308	190	0	10	0.3835	400	0	11	0.4751	200	0	9	0.6	273	0	7	0.1682	89	0	7	0.556	298	0	6	0.2291	107	0	9	0.5063	243	0	3	0.2281	60	0	7	0.3469	111	0	6	0.2826	141	0	16	0.5849	303
FR295924	N/E	N/E	N/E	N/E	N/E	N/E	N/E	N/E	0	13	0.3658	154	0	8	0.1297	59	N/E	N/E	N/E	N/E	N/E	N/E	N/E	N/E	0	18	0.4775	223	0	89	1.217	584	N/E	N/E	N/E	N/E	N/E	N/E	N/E	N/E	N/E	N/E	N/E	N/E	0	28	0.5347	277
FR296333	5	649	64.52	16774	0	448	33.16	34582	0	146	25.65	10797	3	225	34.83	15846	0	128	18.44	9755	1	534	52.39	28083	2	1386	58.31	27230	23	4120	337.1	161799	1	104	15.88	4176	3	265	34.57	11063	0	250	65.46	32667	1	630	82.88	42930
FR296497	0	8	0.4269	111	0	8	0.2167	226	0	12	0.4513	190	0	10	0.5363	244	0	6	0.1342	71	0	22	0.7257	389	0	12	0.5353	250	0	18	0.6667	320	N/E	N/E	N/E	N/E	0	8	0.4969	159	0	31	1.874	935	0	12	0.6776	351
FR296810	N/E	N/E	N/E	N/E	N/E	N/E	N/E	N/E	N/E	N/E	N/E	N/E	N/E	N/E	N/E	N/E	N/E	N/E	N/E	N/E	N/E	N/E	N/E	N/E	N/E	N/E	N/E	N/E	0	5	0.1958	94	N/E	N/E	N/E	N/E	N/E	N/E	N/E	N/E	N/E	N/E	N/E	N/E	N/E	N/E	N/E	N/E
FR297613	1.34e-08	1295	113.5	29511	0	2733	36.66	38233	6.33e-06	1529	100.4	42270	0.2179	1374	117.3	53381	0	874.8	17.55	9284	0	682.2	65.86	35299	2.55e-07	1215	79.24	37005	5.18e-15	481.1	51.4	24671	9.77e-07	475.1	31.52	8289	1.34e-08	881.3	63.16	20212	0	2034	89.05	44438	1.9e-05	1378	126.9	65752
FR298686	N/E	N/E	N/E	N/E	0	7	0.2272	237	N/E	N/E	N/E	N/E	N/E	N/E	N/E	N/E	N/E	N/E	N/E	N/E	N/E	N/E	N/E	N/E	N/E	N/E	N/E	N/E	N/E	N/E	N/E	N/E	N/E	N/E	N/E	N/E	N/E	N/E	N/E	N/E	N/E	N/E	N/E	N/E	0	5	0.1931	100
FR298737	N/E	N/E	N/E	N/E	0	33	0.4139	431.7	0	9	0.2896	121.9	0	3	0.06772	30.81	0	27	0.3972	210.1	0	12	0.267	143.1	N/E	N/E	N/E	N/E	0	4	0.2478	119	N/E	N/E	N/E	N/E	N/E	N/E	N/E	N/E	N/E	N/E	N/E	N/E	N/E	N/E	N/E	N/E
FR298744	0	4	0.2615	68	0	3	0.1246	130	0	4	0.133	56	0	7	0.1473	67	N/E	N/E	N/E	N/E	0	4	0.2351	126	N/E	N/E	N/E	N/E	0	7	0.4208	202	N/E	N/E	N/E	N/E	0	4	0.1688	54	N/E	N/E	N/E	N/E	0	6	0.1371	71
FR298757	0	43.75	1.38	358.7	0	115	1.744	1819	0	26.65	1.396	587.9	0	36.65	1.708	777.2	0	36.65	0.5336	282.3	0	181.8	1.437	770.4	0	447.6	3.156	1474	0	93.93	2.048	982.9	0	5.831	0.6936	182.4	0	22.49	1.006	321.9	0	13.33	0.3495	174.4	0	167.4	1.177	609.5
FR300684	0	2.912	0.1573	40.9	0	4.849	0.1715	178.8	0	4.768	0.1973	83.08	0	12.67	0.4473	203.5	0	3.879	0.128	67.71	0	9.958	0.4967	266.2	0	6.565	0.2649	123.7	0	25.02	2.227	1069	0	3.882	0.1407	37.02	0	2.936	0.1791	57.33	0	11.65	0.8088	403.6	0	5.608	0.167	86.5
FR301184	0	34	0.8808	229	N/E	N/E	N/E	N/E	0	14	0.5178	218	0	24	0.9868	449	N/E	N/E	N/E	N/E	0	264	2.927	1569	0	114	2.587	1208	0	13	0.5542	266	0	5	0.2586	68	0	26	1.378	441	0	6	0.3667	183	0	4	0.1583	82
FR301191	0	3698	175	45501	0	2925	64.58	67354	0	2196	121	50924	0	3898	174.3	79286	0	537.6	6.604	3493	2.46e-13	40393	331.5	177693	0	4188	79.34	37053	2e-13	34874	2247	1079000	0	769.8	69.98	18405	2.27e-28	384.2	12.59	4027	0	5774	59.98	29930	0	32110	121	62668
FR301892	N/E	N/E	N/E	N/E	N/E	N/E	N/E	N/E	N/E	N/E	N/E	N/E	N/E	N/E	N/E	N/E	N/E	N/E	N/E	N/E	0	146	0.7799	418	0	40	0.394	184	0	20	0.3125	150	0	8	0.308	81	N/E	N/E	N/E	N/E	N/E	N/E	N/E	N/E	N/E	N/E	N/E	N/E
FR301922	N/E	N/E	N/E	N/E	0	4	0.1438	150	0	3	0.1663	70	0	4	0.1209	55	N/E	N/E	N/E	N/E	N/E	N/E	N/E	N/E	0	4	0.1884	88	0	7	0.6875	330	N/E	N/E	N/E	N/E	N/E	N/E	N/E	N/E	N/E	N/E	N/E	N/E	0	5	0.1506	78
FR302308	N/E	N/E	N/E	N/E	N/E	N/E	N/E	N/E	N/E	N/E	N/E	N/E	N/E	N/E	N/E	N/E	N/E	N/E	N/E	N/E	N/E	N/E	N/E	N/E	N/E	N/E	N/E	N/E	0	6	0.1813	87	0	7	0.4563	120	0	3	0.1656	53	N/E	N/E	N/E	N/E	N/E	N/E	N/E	N/E
FR302680	0	219.7	11.97	3112	0	454.2	11.9	12410	0	86.42	5.276	2221	0	814.7	9.87	4491	0	376.5	23.88	12633	0	144.5	6.306	3380	0	332.8	23.98	11200	0	276.1	16.03	7695	0	99.34	3.6	946.9	0	99.19	7.06	2259	0	190.4	7.946	3965	0	413.1	24.95	12922
FR304927	0	2.592	0.1163	30.24	N/E	N/E	N/E	N/E	0	9.592	0.2178	91.68	0	3.456	0.1579	71.85	N/E	N/E	N/E	N/E	0	2.592	0.1147	61.48	N/E	N/E	N/E	N/E	N/E	N/E	N/E	N/E	N/E	N/E	N/E	N/E	0	6.998	0.1739	55.66	N/E	N/E	N/E	N/E	0	2.592	0.1301	67.4
FR305110	N/E	N/E	N/E	N/E	N/E	N/E	N/E	N/E	0	7	0.2138	90	0	3	0.04615	21	N/E	N/E	N/E	N/E	N/E	N/E	N/E	N/E	N/E	N/E	N/E	N/E	N/E	N/E	N/E	N/E	N/E	N/E	N/E	N/E	N/E	N/E	N/E	N/E	N/E	N/E	N/E	N/E	N/E	N/E	N/E	N/E
FR305534	0	59.61	1.854	482.1	0	27.29	0.293	305.6	0	76.44	2.103	885.5	0	37.35	1.951	887.6	N/E	N/E	N/E	N/E	0	138.9	5.313	2848	0	103.1	4.651	2172	0	41.97	2.088	1002	0	10.06	0.4072	107.1	0	37.35	1.885	603.3	0	7.9	0.9159	457	N/E	N/E	N/E	N/E
FR306048	N/E	N/E	N/E	N/E	0	30	2.465	2571	0	29	3.717	1565	0	24	3.251	1479	0	28	1.456	770	0	51	3.519	1886	0	17	2.668	1246	0	142	5.342	2564	0	14	1.76	463	0	26	2.606	834	0	403	4.355	2173	N/E	N/E	N/E	N/E
FR308866	N/E	N/E	N/E	N/E	N/E	N/E	N/E	N/E	0	14	0.3302	139	0	3	0.1429	65	N/E	N/E	N/E	N/E	N/E	N/E	N/E	N/E	N/E	N/E	N/E	N/E	N/E	N/E	N/E	N/E	N/E	N/E	N/E	N/E	N/E	N/E	N/E	N/E	N/E	N/E	N/E	N/E	N/E	N/E	N/E	N/E
FR309048	N/E	N/E	N/E	N/E	N/E	N/E	N/E	N/E	N/E	N/E	N/E	N/E	N/E	N/E	N/E	N/E	N/E	N/E	N/E	N/E	N/E	N/E	N/E	N/E	0	4	0.1349	63	N/E	N/E	N/E	N/E	N/E	N/E	N/E	N/E	N/E	N/E	N/E	N/E	N/E	N/E	N/E	N/E	N/E	N/E	N/E	N/E
FR309588	N/E	N/E	N/E	N/E	N/E	N/E	N/E	N/E	N/E	N/E	N/E	N/E	N/E	N/E	N/E	N/E	N/E	N/E	N/E	N/E	N/E	N/E	N/E	N/E	N/E	N/E	N/E	N/E	N/E	N/E	N/E	N/E	N/E	N/E	N/E	N/E	N/E	N/E	N/E	N/E	N/E	N/E	N/E	N/E	N/E	N/E	N/E	N/E
FR309811	N/E	N/E	N/E	N/E	0	31	1.087	1134	0	21	0.6403	269.6	0	10	0.9034	411.1	0	6	0.2364	125	0	51	0.5871	314.7	0	28	0.8505	397.2	0	14.97	0.2359	113.3	0	10	0.7304	192.1	0	10	0.8	256	0	8	0.272	135.7	N/E	N/E	N/E	N/E
FR309900	N/E	N/E	N/E	N/E	N/E	N/E	N/E	N/E	N/E	N/E	N/E	N/E	N/E	N/E	N/E	N/E	N/E	N/E	N/E	N/E	N/E	N/E	N/E	N/E	N/E	N/E	N/E	N/E	N/E	N/E	N/E	N/E	N/E	N/E	N/E	N/E	N/E	N/E	N/E	N/E	N/E	N/E	N/E	N/E	N/E	N/E	N/E	N/E
FR310293	N/E	N/E	N/E	N/E	17	7274	370.5	386450	50	9435	615.1	258947	6	3070	356.5	162204	12	17996	567.2	300057	4	5311	245.8	131735	32	9578	525.5	245391	3	5315	449.4	215694	8	1613	174.1	45786	24	1589	241.4	77241	0	1218	189.5	94582	N/E	N/E	N/E	N/E
FR311046	N/E	N/E	N/E	N/E	0	13.33	0.1934	201.7	0	2.499	0.1167	49.14	0	4.165	0.1743	79.29	N/E	N/E	N/E	N/E	0	6.664	0.3406	182.6	0	4.998	0.1445	67.47	0	13.33	0.3922	188.2	N/E	N/E	N/E	N/E	0	2.499	0.1848	59.14	0	2.499	0.1502	74.97	N/E	N/E	N/E	N/E
FR312499	N/E	N/E	N/E	N/E	N/E	N/E	N/E	N/E	N/E	N/E	N/E	N/E	N/E	N/E	N/E	N/E	N/E	N/E	N/E	N/E	N/E	N/E	N/E	N/E	N/E	N/E	N/E	N/E	N/E	N/E	N/E	N/E	0	1.927	0.1648	43.35	N/E	N/E	N/E	N/E	N/E	N/E	N/E	N/E	N/E	N/E	N/E	N/E
FR312701	N/E	N/E	N/E	N/E	N/E	N/E	N/E	N/E	N/E	N/E	N/E	N/E	N/E	N/E	N/E	N/E	N/E	N/E	N/E	N/E	N/E	N/E	N/E	N/E	N/E	N/E	N/E	N/E	N/E	N/E	N/E	N/E	0	4	0.1825	48	0	12	0.3484	111.5	N/E	N/E	N/E	N/E	N/E	N/E	N/E	N/E
FR314551	N/E	N/E	N/E	N/E	N/E	N/E	N/E	N/E	N/E	N/E	N/E	N/E	N/E	N/E	N/E	N/E	N/E	N/E	N/E	N/E	0	11	0.2873	154	N/E	N/E	N/E	N/E	N/E	N/E	N/E	N/E	N/E	N/E	N/E	N/E	N/E	N/E	N/E	N/E	0	4	0.1984	99	N/E	N/E	N/E	N/E
FR314987	N/E	N/E	N/E	N/E	N/E	N/E	N/E	N/E	N/E	N/E	N/E	N/E	N/E	N/E	N/E	N/E	N/E	N/E	N/E	N/E	N/E	N/E	N/E	N/E	N/E	N/E	N/E	N/E	N/E	N/E	N/E	N/E	N/E	N/E	N/E	N/E	N/E	N/E	N/E	N/E	N/E	N/E	N/E	N/E	N/E	N/E	N/E	N/E
FR315126	N/E	N/E	N/E	N/E	N/E	N/E	N/E	N/E	N/E	N/E	N/E	N/E	N/E	N/E	N/E	N/E	N/E	N/E	N/E	N/E	N/E	N/E	N/E	N/E	0	2.696	0.1034	48.28	N/E	N/E	N/E	N/E	N/E	N/E	N/E	N/E	N/E	N/E	N/E	N/E	N/E	N/E	N/E	N/E	N/E	N/E	N/E	N/E
FR315253	N/E	N/E	N/E	N/E	N/E	N/E	N/E	N/E	N/E	N/E	N/E	N/E	N/E	N/E	N/E	N/E	N/E	N/E	N/E	N/E	N/E	N/E	N/E	N/E	N/E	N/E	N/E	N/E	N/E	N/E	N/E	N/E	N/E	N/E	N/E	N/E	N/E	N/E	N/E	N/E	N/E	N/E	N/E	N/E	N/E	N/E	N/E	N/E
FR315324	N/E	N/E	N/E	N/E	0	6	0.1889	197	0	4	0.2684	113	0	2	0.02857	13	0	3	0.1815	96	0	5	0.1978	106	N/E	N/E	N/E	N/E	N/E	N/E	N/E	N/E	N/E	N/E	N/E	N/E	0	4	0.1844	59	0	6	0.8016	400	N/E	N/E	N/E	N/E
FR316592	N/E	N/E	N/E	N/E	N/E	N/E	N/E	N/E	N/E	N/E	N/E	N/E	N/E	N/E	N/E	N/E	N/E	N/E	N/E	N/E	N/E	N/E	N/E	N/E	N/E	N/E	N/E	N/E	0	6	0.1708	82	N/E	N/E	N/E	N/E	N/E	N/E	N/E	N/E	0	3	0.1343	67	N/E	N/E	N/E	N/E
FR318724	N/E	N/E	N/E	N/E	N/E	N/E	N/E	N/E	0	6	0.2375	100	0	5	0.1736	79	N/E	N/E	N/E	N/E	0	4	0.1399	75	0	3	0.1713	80	0	6	0.2063	99	N/E	N/E	N/E	N/E	0	3	0.1531	49	0	10	0.3908	195	N/E	N/E	N/E	N/E
FR319300	N/E	N/E	N/E	N/E	0.02601	99.15	7.852	8190	0.08454	46.15	6.47	2724	0.09104	649.3	17.08	7772	0	60.08	4.957	2622	0.03902	64.27	6.633	3555	0.1106	152	15.18	7089	0.08454	98.32	10.03	4814	0.07804	79.31	9.206	2421	0.08454	40.71	5.84	1869	0	55.19	7.187	3586	N/E	N/E	N/E	N/E
FR319444	N/E	N/E	N/E	N/E	0	272	20.15	21012	0	181	15.98	6728	0	122	10.96	4986	0	758	21.09	11154	0	425	20.06	10750	1	126	21.01	9814	0	463	44.18	21208	0	46	7.396	1945	0	112	14.18	4537	0	129	20.25	10106	N/E	N/E	N/E	N/E
FR319465	N/E	N/E	N/E	N/E	0.01614	19154	539	562140	0.02765	5962	268.3	112975	0.007216	11274	851.4	387376	5.006	2986	284.2	150329	0.01447	5756	316.9	169853	0.08436	7694	551.3	257464	14.57	7043	613.8	294630	0.5375	5078	396.2	104200	0.00122	6103	357.4	114361	0	12600	839.9	419112	N/E	N/E	N/E	N/E
FR319486	N/E	N/E	N/E	N/E	0	153	9.485	9893	0	286	17.6	7410	0	215	12.46	5671	0	691	14.04	7430	0	88	7.142	3828	0	152	11.09	5178	0	333	12.83	6156	0	52	5.701	1499	0	108	9.916	3173	0	185.8	14.47	7220	N/E	N/E	N/E	N/E
FR321576	N/E	N/E	N/E	N/E	N/E	N/E	N/E	N/E	N/E	N/E	N/E	N/E	N/E	N/E	N/E	N/E	N/E	N/E	N/E	N/E	N/E	N/E	N/E	N/E	N/E	N/E	N/E	N/E	N/E	N/E	N/E	N/E	N/E	N/E	N/E	N/E	N/E	N/E	N/E	N/E	N/E	N/E	N/E	N/E	N/E	N/E	N/E	N/E
FR321895	N/E	N/E	N/E	N/E	N/E	N/E	N/E	N/E	N/E	N/E	N/E	N/E	N/E	N/E	N/E	N/E	N/E	N/E	N/E	N/E	N/E	N/E	N/E	N/E	0	48.37	0.7737	361.3	N/E	N/E	N/E	N/E	N/E	N/E	N/E	N/E	0	10.73	0.3708	118.7	N/E	N/E	N/E	N/E	N/E	N/E	N/E	N/E
FR322030	N/E	N/E	N/E	N/E	N/E	N/E	N/E	N/E	N/E	N/E	N/E	N/E	N/E	N/E	N/E	N/E	N/E	N/E	N/E	N/E	N/E	N/E	N/E	N/E	N/E	N/E	N/E	N/E	N/E	N/E	N/E	N/E	0	1.754	0.09753	25.65	N/E	N/E	N/E	N/E	N/E	N/E	N/E	N/E	N/E	N/E	N/E	N/E
FR322372	N/E	N/E	N/E	N/E	N/E	N/E	N/E	N/E	N/E	N/E	N/E	N/E	N/E	N/E	N/E	N/E	N/E	N/E	N/E	N/E	N/E	N/E	N/E	N/E	N/E	N/E	N/E	N/E	N/E	N/E	N/E	N/E	N/E	N/E	N/E	N/E	N/E	N/E	N/E	N/E	0	2	0.1082	54	N/E	N/E	N/E	N/E
FR322380	N/E	N/E	N/E	N/E	0	19.51	0.3378	352.3	N/E	N/E	N/E	N/E	N/E	N/E	N/E	N/E	0	25.57	0.2901	153.5	N/E	N/E	N/E	N/E	N/E	N/E	N/E	N/E	5.2e-31	28.83	0.461	221.3	0	7.633	0.2876	75.65	N/E	N/E	N/E	N/E	N/E	N/E	N/E	N/E	N/E	N/E	N/E	N/E
FR323470	N/E	N/E	N/E	N/E	N/E	N/E	N/E	N/E	N/E	N/E	N/E	N/E	N/E	N/E	N/E	N/E	N/E	N/E	N/E	N/E	N/E	N/E	N/E	N/E	N/E	N/E	N/E	N/E	N/E	N/E	N/E	N/E	0	3	0.1293	34	0	25	0.5125	164	0	4	0.1343	67	N/E	N/E	N/E	N/E
FR324253	N/E	N/E	N/E	N/E	N/E	N/E	N/E	N/E	N/E	N/E	N/E	N/E	N/E	N/E	N/E	N/E	N/E	N/E	N/E	N/E	N/E	N/E	N/E	N/E	N/E	N/E	N/E	N/E	N/E	N/E	N/E	N/E	N/E	N/E	N/E	N/E	N/E	N/E	N/E	N/E	N/E	N/E	N/E	N/E	N/E	N/E	N/E	N/E
FR324396	N/E	N/E	N/E	N/E	N/E	N/E	N/E	N/E	N/E	N/E	N/E	N/E	N/E	N/E	N/E	N/E	N/E	N/E	N/E	N/E	N/E	N/E	N/E	N/E	N/E	N/E	N/E	N/E	N/E	N/E	N/E	N/E	N/E	N/E	N/E	N/E	N/E	N/E	N/E	N/E	N/E	N/E	N/E	N/E	N/E	N/E	N/E	N/E
FR324515	N/E	N/E	N/E	N/E	0.9233	16562	292.9	305523	1.583	7409	271.4	114271	1.715	19744	836.7	380708	0.3957	1912	70.53	37311	N/E	N/E	N/E	N/E	2.77	5365	220	102735	0.6595	6487	276.6	132753	1.847	3292	172.4	45332	0.6595	11993	226.8	72563	0	4743	297.1	148252	N/E	N/E	N/E	N/E
FR324541	N/E	N/E	N/E	N/E	0	2.359	0.04555	47.51	0	2.097	0.07747	32.62	0	0.8404	0.03065	13.95	0	1.049	0.05389	28.51	N/E	N/E	N/E	N/E	0	0.5239	0.05575	26.03	N/E	N/E	N/E	N/E	N/E	N/E	N/E	N/E	N/E	N/E	N/E	N/E	N/E	N/E	N/E	N/E	N/E	N/E	N/E	N/E
FR324841	N/E	N/E	N/E	N/E	N/E	N/E	N/E	N/E	N/E	N/E	N/E	N/E	N/E	N/E	N/E	N/E	N/E	N/E	N/E	N/E	N/E	N/E	N/E	N/E	N/E	N/E	N/E	N/E	0	13	0.7167	344	N/E	N/E	N/E	N/E	0	4	0.1406	45	N/E	N/E	N/E	N/E	N/E	N/E	N/E	N/E
FR325367	N/E	N/E	N/E	N/E	N/E	N/E	N/E	N/E	N/E	N/E	N/E	N/E	N/E	N/E	N/E	N/E	N/E	N/E	N/E	N/E	N/E	N/E	N/E	N/E	N/E	N/E	N/E	N/E	0	9	0.5417	260	N/E	N/E	N/E	N/E	N/E	N/E	N/E	N/E	0	8	0.3627	181	N/E	N/E	N/E	N/E
FR325599	N/E	N/E	N/E	N/E	N/E	N/E	N/E	N/E	N/E	N/E	N/E	N/E	N/E	N/E	N/E	N/E	N/E	N/E	N/E	N/E	N/E	N/E	N/E	N/E	N/E	N/E	N/E	N/E	0	7	0.2083	100	N/E	N/E	N/E	N/E	N/E	N/E	N/E	N/E	N/E	N/E	N/E	N/E	N/E	N/E	N/E	N/E
FR326119	N/E	N/E	N/E	N/E	2	61292	296.1	308817	4	22510	784.7	330358	0	20370	620.9	282487	0	9191	76.34	40383	N/E	N/E	N/E	N/E	2	9938	184.2	86021	3	27174	200.4	96204	3	23633	1120	294619	0	12643	351	112332	0	24702	593.7	296249	N/E	N/E	N/E	N/E
FR326725	N/E	N/E	N/E	N/E	N/E	N/E	N/E	N/E	N/E	N/E	N/E	N/E	N/E	N/E	N/E	N/E	N/E	N/E	N/E	N/E	N/E	N/E	N/E	N/E	N/E	N/E	N/E	N/E	N/E	N/E	N/E	N/E	N/E	N/E	N/E	N/E	N/E	N/E	N/E	N/E	N/E	N/E	N/E	N/E	N/E	N/E	N/E	N/E
FR327232	N/E	N/E	N/E	N/E	4	1333	70.84	73891	N/E	N/E	N/E	N/E	N/E	N/E	N/E	N/E	1	449	36.72	19425	N/E	N/E	N/E	N/E	7	533	87.01	40632	0	592	24.86	11935	4	329	51.93	13657	6	368	68.02	21767	0	845	115.2	57472	N/E	N/E	N/E	N/E
FR328400	N/E	N/E	N/E	N/E	N/E	N/E	N/E	N/E	N/E	N/E	N/E	N/E	N/E	N/E	N/E	N/E	N/E	N/E	N/E	N/E	N/E	N/E	N/E	N/E	N/E	N/E	N/E	N/E	N/E	N/E	N/E	N/E	N/E	N/E	N/E	N/E	N/E	N/E	N/E	N/E	N/E	N/E	N/E	N/E	N/E	N/E	N/E	N/E
FR328549	N/E	N/E	N/E	N/E	N/E	N/E	N/E	N/E	N/E	N/E	N/E	N/E	N/E	N/E	N/E	N/E	N/E	N/E	N/E	N/E	N/E	N/E	N/E	N/E	N/E	N/E	N/E	N/E	N/E	N/E	N/E	N/E	N/E	N/E	N/E	N/E	N/E	N/E	N/E	N/E	0	3	0.1944	97	N/E	N/E	N/E	N/E
FR328873	N/E	N/E	N/E	N/E	N/E	N/E	N/E	N/E	N/E	N/E	N/E	N/E	N/E	N/E	N/E	N/E	0	3.742	0.2841	150.3	N/E	N/E	N/E	N/E	N/E	N/E	N/E	N/E	N/E	N/E	N/E	N/E	0	5	0.2743	72.15	0	12.5	0.4255	136.1	0	3.666	0.1791	89.37	N/E	N/E	N/E	N/E
FR330790	N/E	N/E	N/E	N/E	N/E	N/E	N/E	N/E	N/E	N/E	N/E	N/E	N/E	N/E	N/E	N/E	N/E	N/E	N/E	N/E	N/E	N/E	N/E	N/E	N/E	N/E	N/E	N/E	N/E	N/E	N/E	N/E	N/E	N/E	N/E	N/E	N/E	N/E	N/E	N/E	0	3	0.1603	80	N/E	N/E	N/E	N/E
FR332156	N/E	N/E	N/E	N/E	0	15	0.3586	374	N/E	N/E	N/E	N/E	N/E	N/E	N/E	N/E	N/E	N/E	N/E	N/E	N/E	N/E	N/E	N/E	0	12	0.3683	172	N/E	N/E	N/E	N/E	0	7	0.3726	98	0	6	0.3188	102	0	5	0.1844	92	N/E	N/E	N/E	N/E
FR337144	N/E	N/E	N/E	N/E	N/E	N/E	N/E	N/E	N/E	N/E	N/E	N/E	N/E	N/E	N/E	N/E	N/E	N/E	N/E	N/E	N/E	N/E	N/E	N/E	0	5	0.1627	76	N/E	N/E	N/E	N/E	N/E	N/E	N/E	N/E	0	7	0.1625	52	0	5	0.1964	98	N/E	N/E	N/E	N/E
FR337428	N/E	N/E	N/E	N/E	0	12	0.2071	216	N/E	N/E	N/E	N/E	N/E	N/E	N/E	N/E	N/E	N/E	N/E	N/E	N/E	N/E	N/E	N/E	0	3	0.167	78	N/E	N/E	N/E	N/E	0	3	0.2091	55	0	5	0.2094	67	N/E	N/E	N/E	N/E	N/E	N/E	N/E	N/E
FR337552	N/E	N/E	N/E	N/E	0	46.58	0.7166	747.4	N/E	N/E	N/E	N/E	N/E	N/E	N/E	N/E	0	6.912	0.5292	280	N/E	N/E	N/E	N/E	0	20.74	1.061	495.6	N/E	N/E	N/E	N/E	0	4.32	0.3811	100.2	0	5.184	0.4919	157.4	0	4.32	0.5334	266.2	N/E	N/E	N/E	N/E
FR337999	N/E	N/E	N/E	N/E	N/E	N/E	N/E	N/E	N/E	N/E	N/E	N/E	N/E	N/E	N/E	N/E	N/E	N/E	N/E	N/E	N/E	N/E	N/E	N/E	0	8.879	0.3303	154.2	N/E	N/E	N/E	N/E	N/E	N/E	N/E	N/E	N/E	N/E	N/E	N/E	0	18.21	0.5039	251.4	N/E	N/E	N/E	N/E
FR338284	N/E	N/E	N/E	N/E	N/E	N/E	N/E	N/E	N/E	N/E	N/E	N/E	N/E	N/E	N/E	N/E	N/E	N/E	N/E	N/E	N/E	N/E	N/E	N/E	N/E	N/E	N/E	N/E	N/E	N/E	N/E	N/E	N/E	N/E	N/E	N/E	0	5	0.1781	57	N/E	N/E	N/E	N/E	N/E	N/E	N/E	N/E
FR338565	N/E	N/E	N/E	N/E	0	12	0.5244	547	N/E	N/E	N/E	N/E	N/E	N/E	N/E	N/E	0	11	0.4329	229	N/E	N/E	N/E	N/E	0	8	0.7366	344	N/E	N/E	N/E	N/E	0	5	0.4905	129	0	19	0.9375	300	0	9	0.7695	384	N/E	N/E	N/E	N/E
FR338575	N/E	N/E	N/E	N/E	N/E	N/E	N/E	N/E	N/E	N/E	N/E	N/E	N/E	N/E	N/E	N/E	0	5	0.1399	74	N/E	N/E	N/E	N/E	N/E	N/E	N/E	N/E	N/E	N/E	N/E	N/E	N/E	N/E	N/E	N/E	0	5	0.2281	73	0	4	0.1423	71	N/E	N/E	N/E	N/E
FR338747	N/E	N/E	N/E	N/E	0	448	19.89	20741	N/E	N/E	N/E	N/E	N/E	N/E	N/E	N/E	0	544.4	42.91	22698	N/E	N/E	N/E	N/E	0	346	45.73	21357	N/E	N/E	N/E	N/E	0	384.6	25.65	6746	0	219.7	23.27	7447	0	1433	127.9	63846	N/E	N/E	N/E	N/E
FR341404	N/E	N/E	N/E	N/E	0	14	0.2416	252	N/E	N/E	N/E	N/E	N/E	N/E	N/E	N/E	N/E	N/E	N/E	N/E	N/E	N/E	N/E	N/E	N/E	N/E	N/E	N/E	N/E	N/E	N/E	N/E	N/E	N/E	N/E	N/E	N/E	N/E	N/E	N/E	N/E	N/E	N/E	N/E	N/E	N/E	N/E	N/E
FR341449	N/E	N/E	N/E	N/E	N/E	N/E	N/E	N/E	N/E	N/E	N/E	N/E	N/E	N/E	N/E	N/E	N/E	N/E	N/E	N/E	N/E	N/E	N/E	N/E	N/E	N/E	N/E	N/E	N/E	N/E	N/E	N/E	N/E	N/E	N/E	N/E	N/E	N/E	N/E	N/E	N/E	N/E	N/E	N/E	N/E	N/E	N/E	N/E
FR341694	N/E	N/E	N/E	N/E	0	69	5.634	5876	N/E	N/E	N/E	N/E	N/E	N/E	N/E	N/E	0	42	5.662	2995	N/E	N/E	N/E	N/E	0	97	7.944	3710	N/E	N/E	N/E	N/E	0	70	10.95	2880	N/E	N/E	N/E	N/E	0	46	9.465	4723	N/E	N/E	N/E	N/E
FR342305	N/E	N/E	N/E	N/E	N/E	N/E	N/E	N/E	N/E	N/E	N/E	N/E	N/E	N/E	N/E	N/E	N/E	N/E	N/E	N/E	N/E	N/E	N/E	N/E	0	5	0.1734	81	N/E	N/E	N/E	N/E	N/E	N/E	N/E	N/E	N/E	N/E	N/E	N/E	N/E	N/E	N/E	N/E	N/E	N/E	N/E	N/E
FR344447	N/E	N/E	N/E	N/E	N/E	N/E	N/E	N/E	N/E	N/E	N/E	N/E	N/E	N/E	N/E	N/E	N/E	N/E	N/E	N/E	N/E	N/E	N/E	N/E	N/E	N/E	N/E	N/E	N/E	N/E	N/E	N/E	N/E	N/E	N/E	N/E	N/E	N/E	N/E	N/E	N/E	N/E	N/E	N/E	N/E	N/E	N/E	N/E
FR344475	N/E	N/E	N/E	N/E	N/E	N/E	N/E	N/E	N/E	N/E	N/E	N/E	N/E	N/E	N/E	N/E	N/E	N/E	N/E	N/E	N/E	N/E	N/E	N/E	N/E	N/E	N/E	N/E	N/E	N/E	N/E	N/E	0	4	0.3308	87	N/E	N/E	N/E	N/E	N/E	N/E	N/E	N/E	N/E	N/E	N/E	N/E
FR344651	N/E	N/E	N/E	N/E	N/E	N/E	N/E	N/E	N/E	N/E	N/E	N/E	N/E	N/E	N/E	N/E	N/E	N/E	N/E	N/E	N/E	N/E	N/E	N/E	N/E	N/E	N/E	N/E	N/E	N/E	N/E	N/E	N/E	N/E	N/E	N/E	N/E	N/E	N/E	N/E	0	2	0.1062	53	N/E	N/E	N/E	N/E
FR344796	N/E	N/E	N/E	N/E	0	147.5	11.27	11756	N/E	N/E	N/E	N/E	N/E	N/E	N/E	N/E	0.000873	153.6	17.96	9500	N/E	N/E	N/E	N/E	0	179.4	15.13	7065	N/E	N/E	N/E	N/E	0.000873	101.7	9.513	2502	N/E	N/E	N/E	N/E	0	157.1	28.71	14329	N/E	N/E	N/E	N/E
FR344972	N/E	N/E	N/E	N/E	N/E	N/E	N/E	N/E	N/E	N/E	N/E	N/E	N/E	N/E	N/E	N/E	N/E	N/E	N/E	N/E	N/E	N/E	N/E	N/E	N/E	N/E	N/E	N/E	N/E	N/E	N/E	N/E	N/E	N/E	N/E	N/E	N/E	N/E	N/E	N/E	N/E	N/E	N/E	N/E	N/E	N/E	N/E	N/E
FR345433	N/E	N/E	N/E	N/E	N/E	N/E	N/E	N/E	N/E	N/E	N/E	N/E	N/E	N/E	N/E	N/E	N/E	N/E	N/E	N/E	N/E	N/E	N/E	N/E	N/E	N/E	N/E	N/E	N/E	N/E	N/E	N/E	N/E	N/E	N/E	N/E	N/E	N/E	N/E	N/E	N/E	N/E	N/E	N/E	N/E	N/E	N/E	N/E
FR346379	N/E	N/E	N/E	N/E	N/E	N/E	N/E	N/E	N/E	N/E	N/E	N/E	N/E	N/E	N/E	N/E	N/E	N/E	N/E	N/E	N/E	N/E	N/E	N/E	N/E	N/E	N/E	N/E	N/E	N/E	N/E	N/E	N/E	N/E	N/E	N/E	N/E	N/E	N/E	N/E	N/E	N/E	N/E	N/E	N/E	N/E	N/E	N/E
FR348194	N/E	N/E	N/E	N/E	N/E	N/E	N/E	N/E	N/E	N/E	N/E	N/E	N/E	N/E	N/E	N/E	N/E	N/E	N/E	N/E	N/E	N/E	N/E	N/E	N/E	N/E	N/E	N/E	N/E	N/E	N/E	N/E	N/E	N/E	N/E	N/E	N/E	N/E	N/E	N/E	N/E	N/E	N/E	N/E	N/E	N/E	N/E	N/E
FR348209	N/E	N/E	N/E	N/E	0	97.29	1.304	1361	N/E	N/E	N/E	N/E	N/E	N/E	N/E	N/E	0	47.85	0.4442	235	N/E	N/E	N/E	N/E	0	482.4	15.49	7232	N/E	N/E	N/E	N/E	0	31.28	0.6284	165.3	N/E	N/E	N/E	N/E	0	27.43	0.9587	478.4	N/E	N/E	N/E	N/E
FR348796	N/E	N/E	N/E	N/E	N/E	N/E	N/E	N/E	N/E	N/E	N/E	N/E	N/E	N/E	N/E	N/E	N/E	N/E	N/E	N/E	N/E	N/E	N/E	N/E	N/E	N/E	N/E	N/E	N/E	N/E	N/E	N/E	0	7.681	0.7456	196.1	N/E	N/E	N/E	N/E	N/E	N/E	N/E	N/E	N/E	N/E	N/E	N/E
FR349010	N/E	N/E	N/E	N/E	N/E	N/E	N/E	N/E	N/E	N/E	N/E	N/E	N/E	N/E	N/E	N/E	N/E	N/E	N/E	N/E	N/E	N/E	N/E	N/E	N/E	N/E	N/E	N/E	N/E	N/E	N/E	N/E	N/E	N/E	N/E	N/E	N/E	N/E	N/E	N/E	0	4	0.1423	71	N/E	N/E	N/E	N/E
FR349959	N/E	N/E	N/E	N/E	0	460.1	11.85	12364	N/E	N/E	N/E	N/E	N/E	N/E	N/E	N/E	0	147.2	10.14	5365	N/E	N/E	N/E	N/E	0.7203	204.5	23.01	10746	N/E	N/E	N/E	N/E	0.1441	86.63	10.33	2716	N/E	N/E	N/E	N/E	0	369.7	27.21	13576	N/E	N/E	N/E	N/E
FR350968	N/E	N/E	N/E	N/E	N/E	N/E	N/E	N/E	N/E	N/E	N/E	N/E	N/E	N/E	N/E	N/E	N/E	N/E	N/E	N/E	N/E	N/E	N/E	N/E	N/E	N/E	N/E	N/E	N/E	N/E	N/E	N/E	N/E	N/E	N/E	N/E	N/E	N/E	N/E	N/E	N/E	N/E	N/E	N/E	N/E	N/E	N/E	N/E
FR352363	N/E	N/E	N/E	N/E	0	16	0.1985	207	N/E	N/E	N/E	N/E	N/E	N/E	N/E	N/E	N/E	N/E	N/E	N/E	N/E	N/E	N/E	N/E	0	6	0.2955	138	N/E	N/E	N/E	N/E	N/E	N/E	N/E	N/E	N/E	N/E	N/E	N/E	0	6	0.2886	144	N/E	N/E	N/E	N/E
FR352491	N/E	N/E	N/E	N/E	N/E	N/E	N/E	N/E	N/E	N/E	N/E	N/E	N/E	N/E	N/E	N/E	N/E	N/E	N/E	N/E	N/E	N/E	N/E	N/E	N/E	N/E	N/E	N/E	N/E	N/E	N/E	N/E	N/E	N/E	N/E	N/E	N/E	N/E	N/E	N/E	N/E	N/E	N/E	N/E	N/E	N/E	N/E	N/E
FR352701	N/E	N/E	N/E	N/E	N/E	N/E	N/E	N/E	N/E	N/E	N/E	N/E	N/E	N/E	N/E	N/E	N/E	N/E	N/E	N/E	N/E	N/E	N/E	N/E	N/E	N/E	N/E	N/E	N/E	N/E	N/E	N/E	0	4	0.1597	42	N/E	N/E	N/E	N/E	N/E	N/E	N/E	N/E	N/E	N/E	N/E	N/E
FR353474	N/E	N/E	N/E	N/E	0	3.332	0.1246	129.9	N/E	N/E	N/E	N/E	N/E	N/E	N/E	N/E	N/E	N/E	N/E	N/E	N/E	N/E	N/E	N/E	0	5.831	0.1944	90.79	N/E	N/E	N/E	N/E	N/E	N/E	N/E	N/E	N/E	N/E	N/E	N/E	N/E	N/E	N/E	N/E	N/E	N/E	N/E	N/E
FR353662	N/E	N/E	N/E	N/E	0	6	0.1486	155	N/E	N/E	N/E	N/E	N/E	N/E	N/E	N/E	N/E	N/E	N/E	N/E	N/E	N/E	N/E	N/E	0	13	0.4411	206	N/E	N/E	N/E	N/E	0	4	0.3308	87	N/E	N/E	N/E	N/E	0	8	0.5832	291	N/E	N/E	N/E	N/E
FR354968	N/E	N/E	N/E	N/E	N/E	N/E	N/E	N/E	N/E	N/E	N/E	N/E	N/E	N/E	N/E	N/E	N/E	N/E	N/E	N/E	N/E	N/E	N/E	N/E	N/E	N/E	N/E	N/E	N/E	N/E	N/E	N/E	N/E	N/E	N/E	N/E	N/E	N/E	N/E	N/E	N/E	N/E	N/E	N/E	N/E	N/E	N/E	N/E
FR355504	N/E	N/E	N/E	N/E	N/E	N/E	N/E	N/E	N/E	N/E	N/E	N/E	N/E	N/E	N/E	N/E	N/E	N/E	N/E	N/E	N/E	N/E	N/E	N/E	N/E	N/E	N/E	N/E	N/E	N/E	N/E	N/E	N/E	N/E	N/E	N/E	N/E	N/E	N/E	N/E	N/E	N/E	N/E	N/E	N/E	N/E	N/E	N/E
FR355867	N/E	N/E	N/E	N/E	0	5.966	0.35	365	N/E	N/E	N/E	N/E	N/E	N/E	N/E	N/E	0	2.983	0.1842	97.45	N/E	N/E	N/E	N/E	0	3.977	0.3812	178	N/E	N/E	N/E	N/E	0	4.972	0.6846	180	N/E	N/E	N/E	N/E	0	7.954	1.126	562.1	N/E	N/E	N/E	N/E
FR357447	N/E	N/E	N/E	N/E	0	33	0.9348	975	N/E	N/E	N/E	N/E	N/E	N/E	N/E	N/E	0	24	0.8129	430	N/E	N/E	N/E	N/E	0	45	2.285	1067	N/E	N/E	N/E	N/E	0	15	0.3878	102	N/E	N/E	N/E	N/E	0	5	0.2625	131	N/E	N/E	N/E	N/E
FR357773	N/E	N/E	N/E	N/E	N/E	N/E	N/E	N/E	N/E	N/E	N/E	N/E	N/E	N/E	N/E	N/E	N/E	N/E	N/E	N/E	N/E	N/E	N/E	N/E	N/E	N/E	N/E	N/E	N/E	N/E	N/E	N/E	0	3	0.1141	30	N/E	N/E	N/E	N/E	N/E	N/E	N/E	N/E	N/E	N/E	N/E	N/E
FR357791	N/E	N/E	N/E	N/E	0	8	0.373	389	N/E	N/E	N/E	N/E	N/E	N/E	N/E	N/E	N/E	N/E	N/E	N/E	N/E	N/E	N/E	N/E	0	3	0.1435	67	N/E	N/E	N/E	N/E	0	77	2.43	639	N/E	N/E	N/E	N/E	N/E	N/E	N/E	N/E	N/E	N/E	N/E	N/E
FR359148	N/E	N/E	N/E	N/E	0	334.8	23.79	24811	N/E	N/E	N/E	N/E	N/E	N/E	N/E	N/E	0.3485	431	35.12	18578	N/E	N/E	N/E	N/E	0	178.2	21.29	9945	N/E	N/E	N/E	N/E	0	305	26.21	6894	N/E	N/E	N/E	N/E	0	145	25.84	12895	N/E	N/E	N/E	N/E
FR359895	N/E	N/E	N/E	N/E	N/E	N/E	N/E	N/E	N/E	N/E	N/E	N/E	N/E	N/E	N/E	N/E	N/E	N/E	N/E	N/E	N/E	N/E	N/E	N/E	N/E	N/E	N/E	N/E	N/E	N/E	N/E	N/E	N/E	N/E	N/E	N/E	N/E	N/E	N/E	N/E	N/E	N/E	N/E	N/E	N/E	N/E	N/E	N/E
FR360021	N/E	N/E	N/E	N/E	N/E	N/E	N/E	N/E	N/E	N/E	N/E	N/E	N/E	N/E	N/E	N/E	N/E	N/E	N/E	N/E	N/E	N/E	N/E	N/E	0	4	0.1242	58	N/E	N/E	N/E	N/E	N/E	N/E	N/E	N/E	N/E	N/E	N/E	N/E	0	3	0.1263	63	N/E	N/E	N/E	N/E
FR361123	N/E	N/E	N/E	N/E	N/E	N/E	N/E	N/E	N/E	N/E	N/E	N/E	N/E	N/E	N/E	N/E	N/E	N/E	N/E	N/E	N/E	N/E	N/E	N/E	N/E	N/E	N/E	N/E	N/E	N/E	N/E	N/E	N/E	N/E	N/E	N/E	N/E	N/E	N/E	N/E	N/E	N/E	N/E	N/E	N/E	N/E	N/E	N/E
FR361464	N/E	N/E	N/E	N/E	N/E	N/E	N/E	N/E	N/E	N/E	N/E	N/E	N/E	N/E	N/E	N/E	N/E	N/E	N/E	N/E	N/E	N/E	N/E	N/E	N/E	N/E	N/E	N/E	N/E	N/E	N/E	N/E	0	8	0.4753	125	N/E	N/E	N/E	N/E	N/E	N/E	N/E	N/E	N/E	N/E	N/E	N/E
FR361473	N/E	N/E	N/E	N/E	N/E	N/E	N/E	N/E	N/E	N/E	N/E	N/E	N/E	N/E	N/E	N/E	N/E	N/E	N/E	N/E	N/E	N/E	N/E	N/E	N/E	N/E	N/E	N/E	N/E	N/E	N/E	N/E	N/E	N/E	N/E	N/E	N/E	N/E	N/E	N/E	N/E	N/E	N/E	N/E	N/E	N/E	N/E	N/E
FR362622	N/E	N/E	N/E	N/E	N/E	N/E	N/E	N/E	N/E	N/E	N/E	N/E	N/E	N/E	N/E	N/E	N/E	N/E	N/E	N/E	N/E	N/E	N/E	N/E	N/E	N/E	N/E	N/E	N/E	N/E	N/E	N/E	N/E	N/E	N/E	N/E	N/E	N/E	N/E	N/E	N/E	N/E	N/E	N/E	N/E	N/E	N/E	N/E
FR363585	N/E	N/E	N/E	N/E	N/E	N/E	N/E	N/E	N/E	N/E	N/E	N/E	N/E	N/E	N/E	N/E	N/E	N/E	N/E	N/E	N/E	N/E	N/E	N/E	N/E	N/E	N/E	N/E	N/E	N/E	N/E	N/E	0	2	0.1141	30	N/E	N/E	N/E	N/E	N/E	N/E	N/E	N/E	N/E	N/E	N/E	N/E
FR364055	N/E	N/E	N/E	N/E	N/E	N/E	N/E	N/E	N/E	N/E	N/E	N/E	N/E	N/E	N/E	N/E	N/E	N/E	N/E	N/E	N/E	N/E	N/E	N/E	N/E	N/E	N/E	N/E	N/E	N/E	N/E	N/E	N/E	N/E	N/E	N/E	N/E	N/E	N/E	N/E	N/E	N/E	N/E	N/E	N/E	N/E	N/E	N/E
FR365184	N/E	N/E	N/E	N/E	N/E	N/E	N/E	N/E	N/E	N/E	N/E	N/E	N/E	N/E	N/E	N/E	N/E	N/E	N/E	N/E	N/E	N/E	N/E	N/E	N/E	N/E	N/E	N/E	N/E	N/E	N/E	N/E	0	10	0.251	66	N/E	N/E	N/E	N/E	N/E	N/E	N/E	N/E	N/E	N/E	N/E	N/E
FR365501	N/E	N/E	N/E	N/E	0.04171	4348	266.6	278033	N/E	N/E	N/E	N/E	N/E	N/E	N/E	N/E	0.6495	3829	175.2	92691	N/E	N/E	N/E	N/E	0.2545	3181	250.5	116967	N/E	N/E	N/E	N/E	9.504	899.2	172.2	45299	N/E	N/E	N/E	N/E	N/E	N/E	N/E	N/E	N/E	N/E	N/E	N/E
FR365646	N/E	N/E	N/E	N/E	8.27	15993	535.5	558559	N/E	N/E	N/E	N/E	N/E	N/E	N/E	N/E	22.89	28250	971.5	513949	N/E	N/E	N/E	N/E	13.44	9062	465.2	217249	N/E	N/E	N/E	N/E	12.11	6162	664.7	174806	N/E	N/E	N/E	N/E	N/E	N/E	N/E	N/E	N/E	N/E	N/E	N/E
FR366450	N/E	N/E	N/E	N/E	N/E	N/E	N/E	N/E	N/E	N/E	N/E	N/E	N/E	N/E	N/E	N/E	N/E	N/E	N/E	N/E	N/E	N/E	N/E	N/E	N/E	N/E	N/E	N/E	N/E	N/E	N/E	N/E	N/E	N/E	N/E	N/E	N/E	N/E	N/E	N/E	N/E	N/E	N/E	N/E	N/E	N/E	N/E	N/E
FR369781	N/E	N/E	N/E	N/E	N/E	N/E	N/E	N/E	N/E	N/E	N/E	N/E	N/E	N/E	N/E	N/E	N/E	N/E	N/E	N/E	N/E	N/E	N/E	N/E	N/E	N/E	N/E	N/E	N/E	N/E	N/E	N/E	N/E	N/E	N/E	N/E	N/E	N/E	N/E	N/E	N/E	N/E	N/E	N/E	N/E	N/E	N/E	N/E
FR371811	N/E	N/E	N/E	N/E	N/E	N/E	N/E	N/E	N/E	N/E	N/E	N/E	N/E	N/E	N/E	N/E	N/E	N/E	N/E	N/E	N/E	N/E	N/E	N/E	N/E	N/E	N/E	N/E	N/E	N/E	N/E	N/E	N/E	N/E	N/E	N/E	N/E	N/E	N/E	N/E	N/E	N/E	N/E	N/E	N/E	N/E	N/E	N/E
FR372135	N/E	N/E	N/E	N/E	0	21	1.25	1304	N/E	N/E	N/E	N/E	N/E	N/E	N/E	N/E	0	9	0.6994	370	N/E	N/E	N/E	N/E	0	19	2.199	1027	N/E	N/E	N/E	N/E	0	16	0.9696	255	N/E	N/E	N/E	N/E	N/E	N/E	N/E	N/E	N/E	N/E	N/E	N/E
FR372317	N/E	N/E	N/E	N/E	N/E	N/E	N/E	N/E	N/E	N/E	N/E	N/E	N/E	N/E	N/E	N/E	N/E	N/E	N/E	N/E	N/E	N/E	N/E	N/E	0	5	0.1906	89	N/E	N/E	N/E	N/E	N/E	N/E	N/E	N/E	N/E	N/E	N/E	N/E	N/E	N/E	N/E	N/E	N/E	N/E	N/E	N/E
FR372325	N/E	N/E	N/E	N/E	0	308	9.966	10395	N/E	N/E	N/E	N/E	N/E	N/E	N/E	N/E	0	1985	36.92	19530	N/E	N/E	N/E	N/E	N/E	N/E	N/E	N/E	N/E	N/E	N/E	N/E	0	9	0.9468	249	N/E	N/E	N/E	N/E	N/E	N/E	N/E	N/E	N/E	N/E	N/E	N/E
FR372499	N/E	N/E	N/E	N/E	N/E	N/E	N/E	N/E	N/E	N/E	N/E	N/E	N/E	N/E	N/E	N/E	N/E	N/E	N/E	N/E	N/E	N/E	N/E	N/E	N/E	N/E	N/E	N/E	N/E	N/E	N/E	N/E	N/E	N/E	N/E	N/E	N/E	N/E	N/E	N/E	N/E	N/E	N/E	N/E	N/E	N/E	N/E	N/E
FR372571	N/E	N/E	N/E	N/E	N/E	N/E	N/E	N/E	N/E	N/E	N/E	N/E	N/E	N/E	N/E	N/E	N/E	N/E	N/E	N/E	N/E	N/E	N/E	N/E	N/E	N/E	N/E	N/E	N/E	N/E	N/E	N/E	N/E	N/E	N/E	N/E	N/E	N/E	N/E	N/E	N/E	N/E	N/E	N/E	N/E	N/E	N/E	N/E
FR373605	N/E	N/E	N/E	N/E	N/E	N/E	N/E	N/E	N/E	N/E	N/E	N/E	N/E	N/E	N/E	N/E	N/E	N/E	N/E	N/E	N/E	N/E	N/E	N/E	N/E	N/E	N/E	N/E	N/E	N/E	N/E	N/E	N/E	N/E	N/E	N/E	N/E	N/E	N/E	N/E	N/E	N/E	N/E	N/E	N/E	N/E	N/E	N/E
FR374098	N/E	N/E	N/E	N/E	N/E	N/E	N/E	N/E	N/E	N/E	N/E	N/E	N/E	N/E	N/E	N/E	N/E	N/E	N/E	N/E	N/E	N/E	N/E	N/E	N/E	N/E	N/E	N/E	N/E	N/E	N/E	N/E	N/E	N/E	N/E	N/E	N/E	N/E	N/E	N/E	N/E	N/E	N/E	N/E	N/E	N/E	N/E	N/E
FR374150	N/E	N/E	N/E	N/E	N/E	N/E	N/E	N/E	N/E	N/E	N/E	N/E	N/E	N/E	N/E	N/E	N/E	N/E	N/E	N/E	N/E	N/E	N/E	N/E	N/E	N/E	N/E	N/E	N/E	N/E	N/E	N/E	N/E	N/E	N/E	N/E	N/E	N/E	N/E	N/E	N/E	N/E	N/E	N/E	N/E	N/E	N/E	N/E
FR374186	N/E	N/E	N/E	N/E	N/E	N/E	N/E	N/E	N/E	N/E	N/E	N/E	N/E	N/E	N/E	N/E	N/E	N/E	N/E	N/E	N/E	N/E	N/E	N/E	N/E	N/E	N/E	N/E	N/E	N/E	N/E	N/E	N/E	N/E	N/E	N/E	N/E	N/E	N/E	N/E	N/E	N/E	N/E	N/E	N/E	N/E	N/E	N/E
FR376350	N/E	N/E	N/E	N/E	0	13	0.3298	344	N/E	N/E	N/E	N/E	N/E	N/E	N/E	N/E	0	30	0.552	292	N/E	N/E	N/E	N/E	N/E	N/E	N/E	N/E	N/E	N/E	N/E	N/E	0	3	0.2471	65	N/E	N/E	N/E	N/E	N/E	N/E	N/E	N/E	N/E	N/E	N/E	N/E
FR376353	N/E	N/E	N/E	N/E	N/E	N/E	N/E	N/E	N/E	N/E	N/E	N/E	N/E	N/E	N/E	N/E	N/E	N/E	N/E	N/E	N/E	N/E	N/E	N/E	N/E	N/E	N/E	N/E	N/E	N/E	N/E	N/E	N/E	N/E	N/E	N/E	N/E	N/E	N/E	N/E	N/E	N/E	N/E	N/E	N/E	N/E	N/E	N/E
FR377799	N/E	N/E	N/E	N/E	0	7	0.1822	190	N/E	N/E	N/E	N/E	N/E	N/E	N/E	N/E	N/E	N/E	N/E	N/E	N/E	N/E	N/E	N/E	N/E	N/E	N/E	N/E	N/E	N/E	N/E	N/E	N/E	N/E	N/E	N/E	N/E	N/E	N/E	N/E	N/E	N/E	N/E	N/E	N/E	N/E	N/E	N/E
FR378984	N/E	N/E	N/E	N/E	4	1440	112.7	117499	N/E	N/E	N/E	N/E	N/E	N/E	N/E	N/E	5	2487	139.1	73574	N/E	N/E	N/E	N/E	N/E	N/E	N/E	N/E	N/E	N/E	N/E	N/E	17	748	125.1	32913	N/E	N/E	N/E	N/E	N/E	N/E	N/E	N/E	N/E	N/E	N/E	N/E
FR379437	N/E	N/E	N/E	N/E	N/E	N/E	N/E	N/E	N/E	N/E	N/E	N/E	N/E	N/E	N/E	N/E	N/E	N/E	N/E	N/E	N/E	N/E	N/E	N/E	N/E	N/E	N/E	N/E	N/E	N/E	N/E	N/E	N/E	N/E	N/E	N/E	N/E	N/E	N/E	N/E	N/E	N/E	N/E	N/E	N/E	N/E	N/E	N/E
FR380227	N/E	N/E	N/E	N/E	0	29	1.082	1129	N/E	N/E	N/E	N/E	N/E	N/E	N/E	N/E	0	12	0.9395	497	N/E	N/E	N/E	N/E	N/E	N/E	N/E	N/E	N/E	N/E	N/E	N/E	0	8	0.7719	203	N/E	N/E	N/E	N/E	N/E	N/E	N/E	N/E	N/E	N/E	N/E	N/E
FR380286	N/E	N/E	N/E	N/E	3	1292	121.8	127010	N/E	N/E	N/E	N/E	N/E	N/E	N/E	N/E	20	2478	343.2	181529	N/E	N/E	N/E	N/E	N/E	N/E	N/E	N/E	N/E	N/E	N/E	N/E	6	1252	108.6	28566	N/E	N/E	N/E	N/E	N/E	N/E	N/E	N/E	N/E	N/E	N/E	N/E
FR381029	N/E	N/E	N/E	N/E	0	6	0.1409	147	N/E	N/E	N/E	N/E	N/E	N/E	N/E	N/E	N/E	N/E	N/E	N/E	N/E	N/E	N/E	N/E	N/E	N/E	N/E	N/E	N/E	N/E	N/E	N/E	N/E	N/E	N/E	N/E	N/E	N/E	N/E	N/E	N/E	N/E	N/E	N/E	N/E	N/E	N/E	N/E
FR381169	N/E	N/E	N/E	N/E	3557	2591000	210836	219900000	N/E	N/E	N/E	N/E	N/E	N/E	N/E	N/E	311	302021	17434	9222000	N/E	N/E	N/E	N/E	N/E	N/E	N/E	N/E	N/E	N/E	N/E	N/E	8580	455127	113641	29890000	N/E	N/E	N/E	N/E	N/E	N/E	N/E	N/E	N/E	N/E	N/E	N/E
FR381182	N/E	N/E	N/E	N/E	0	8	0.2378	248	N/E	N/E	N/E	N/E	N/E	N/E	N/E	N/E	0	3	0.121	64	N/E	N/E	N/E	N/E	N/E	N/E	N/E	N/E	N/E	N/E	N/E	N/E	0	2	0.1293	34	N/E	N/E	N/E	N/E	N/E	N/E	N/E	N/E	N/E	N/E	N/E	N/E
FR384068	N/E	N/E	N/E	N/E	N/E	N/E	N/E	N/E	N/E	N/E	N/E	N/E	N/E	N/E	N/E	N/E	N/E	N/E	N/E	N/E	N/E	N/E	N/E	N/E	N/E	N/E	N/E	N/E	N/E	N/E	N/E	N/E	0	99	9.707	2553	N/E	N/E	N/E	N/E	N/E	N/E	N/E	N/E	N/E	N/E	N/E	N/E
FR384374	N/E	N/E	N/E	N/E	N/E	N/E	N/E	N/E	N/E	N/E	N/E	N/E	N/E	N/E	N/E	N/E	N/E	N/E	N/E	N/E	N/E	N/E	N/E	N/E	N/E	N/E	N/E	N/E	N/E	N/E	N/E	N/E	N/E	N/E	N/E	N/E	N/E	N/E	N/E	N/E	N/E	N/E	N/E	N/E	N/E	N/E	N/E	N/E
FR386994	N/E	N/E	N/E	N/E	N/E	N/E	N/E	N/E	N/E	N/E	N/E	N/E	N/E	N/E	N/E	N/E	N/E	N/E	N/E	N/E	N/E	N/E	N/E	N/E	N/E	N/E	N/E	N/E	N/E	N/E	N/E	N/E	N/E	N/E	N/E	N/E	N/E	N/E	N/E	N/E	N/E	N/E	N/E	N/E	N/E	N/E	N/E	N/E
FR387105	N/E	N/E	N/E	N/E	N/E	N/E	N/E	N/E	N/E	N/E	N/E	N/E	N/E	N/E	N/E	N/E	N/E	N/E	N/E	N/E	N/E	N/E	N/E	N/E	N/E	N/E	N/E	N/E	N/E	N/E	N/E	N/E	N/E	N/E	N/E	N/E	N/E	N/E	N/E	N/E	N/E	N/E	N/E	N/E	N/E	N/E	N/E	N/E
FR387750	N/E	N/E	N/E	N/E	0	47.08	0.9615	1003	N/E	N/E	N/E	N/E	N/E	N/E	N/E	N/E	0	51.39	0.3068	162.3	N/E	N/E	N/E	N/E	N/E	N/E	N/E	N/E	N/E	N/E	N/E	N/E	0	19.47	0.6918	181.9	N/E	N/E	N/E	N/E	N/E	N/E	N/E	N/E	N/E	N/E	N/E	N/E
FR389105	N/E	N/E	N/E	N/E	0	8	0.2617	273	N/E	N/E	N/E	N/E	N/E	N/E	N/E	N/E	N/E	N/E	N/E	N/E	N/E	N/E	N/E	N/E	N/E	N/E	N/E	N/E	N/E	N/E	N/E	N/E	0	4	0.365	96	N/E	N/E	N/E	N/E	N/E	N/E	N/E	N/E	N/E	N/E	N/E	N/E
FR389121	N/E	N/E	N/E	N/E	N/E	N/E	N/E	N/E	N/E	N/E	N/E	N/E	N/E	N/E	N/E	N/E	N/E	N/E	N/E	N/E	N/E	N/E	N/E	N/E	N/E	N/E	N/E	N/E	N/E	N/E	N/E	N/E	N/E	N/E	N/E	N/E	N/E	N/E	N/E	N/E	N/E	N/E	N/E	N/E	N/E	N/E	N/E	N/E
FR390022	N/E	N/E	N/E	N/E	N/E	N/E	N/E	N/E	N/E	N/E	N/E	N/E	N/E	N/E	N/E	N/E	N/E	N/E	N/E	N/E	N/E	N/E	N/E	N/E	N/E	N/E	N/E	N/E	N/E	N/E	N/E	N/E	0	3	0.1483	39	N/E	N/E	N/E	N/E	N/E	N/E	N/E	N/E	N/E	N/E	N/E	N/E
FR390460	N/E	N/E	N/E	N/E	0	11	0.3384	353	N/E	N/E	N/E	N/E	N/E	N/E	N/E	N/E	0	19	0.586	310	N/E	N/E	N/E	N/E	N/E	N/E	N/E	N/E	N/E	N/E	N/E	N/E	0	6	0.4677	123	N/E	N/E	N/E	N/E	N/E	N/E	N/E	N/E	N/E	N/E	N/E	N/E
FR391445	N/E	N/E	N/E	N/E	0	11	0.3941	411	N/E	N/E	N/E	N/E	N/E	N/E	N/E	N/E	N/E	N/E	N/E	N/E	N/E	N/E	N/E	N/E	N/E	N/E	N/E	N/E	N/E	N/E	N/E	N/E	0	5	0.5817	153	N/E	N/E	N/E	N/E	N/E	N/E	N/E	N/E	N/E	N/E	N/E	N/E
FR393260	N/E	N/E	N/E	N/E	0	6	0.125	130.4	N/E	N/E	N/E	N/E	N/E	N/E	N/E	N/E	N/E	N/E	N/E	N/E	N/E	N/E	N/E	N/E	N/E	N/E	N/E	N/E	N/E	N/E	N/E	N/E	N/E	N/E	N/E	N/E	N/E	N/E	N/E	N/E	N/E	N/E	N/E	N/E	N/E	N/E	N/E	N/E
FR394703	N/E	N/E	N/E	N/E	N/E	N/E	N/E	N/E	N/E	N/E	N/E	N/E	N/E	N/E	N/E	N/E	N/E	N/E	N/E	N/E	N/E	N/E	N/E	N/E	N/E	N/E	N/E	N/E	N/E	N/E	N/E	N/E	N/E	N/E	N/E	N/E	N/E	N/E	N/E	N/E	N/E	N/E	N/E	N/E	N/E	N/E	N/E	N/E
FR395322	N/E	N/E	N/E	N/E	N/E	N/E	N/E	N/E	N/E	N/E	N/E	N/E	N/E	N/E	N/E	N/E	N/E	N/E	N/E	N/E	N/E	N/E	N/E	N/E	N/E	N/E	N/E	N/E	N/E	N/E	N/E	N/E	0	14	0.4443	116.8	N/E	N/E	N/E	N/E	N/E	N/E	N/E	N/E	N/E	N/E	N/E	N/E
FR396827	N/E	N/E	N/E	N/E	N/E	N/E	N/E	N/E	N/E	N/E	N/E	N/E	N/E	N/E	N/E	N/E	N/E	N/E	N/E	N/E	N/E	N/E	N/E	N/E	N/E	N/E	N/E	N/E	N/E	N/E	N/E	N/E	N/E	N/E	N/E	N/E	N/E	N/E	N/E	N/E	N/E	N/E	N/E	N/E	N/E	N/E	N/E	N/E
FR398935	N/E	N/E	N/E	N/E	N/E	N/E	N/E	N/E	N/E	N/E	N/E	N/E	N/E	N/E	N/E	N/E	N/E	N/E	N/E	N/E	N/E	N/E	N/E	N/E	N/E	N/E	N/E	N/E	N/E	N/E	N/E	N/E	0	2.504	0.1809	47.58	N/E	N/E	N/E	N/E	N/E	N/E	N/E	N/E	N/E	N/E	N/E	N/E
FR400266	N/E	N/E	N/E	N/E	N/E	N/E	N/E	N/E	N/E	N/E	N/E	N/E	N/E	N/E	N/E	N/E	N/E	N/E	N/E	N/E	N/E	N/E	N/E	N/E	N/E	N/E	N/E	N/E	N/E	N/E	N/E	N/E	N/E	N/E	N/E	N/E	N/E	N/E	N/E	N/E	N/E	N/E	N/E	N/E	N/E	N/E	N/E	N/E
FR400444	N/E	N/E	N/E	N/E	0	25	0.2033	212	N/E	N/E	N/E	N/E	N/E	N/E	N/E	N/E	N/E	N/E	N/E	N/E	N/E	N/E	N/E	N/E	N/E	N/E	N/E	N/E	N/E	N/E	N/E	N/E	N/E	N/E	N/E	N/E	N/E	N/E	N/E	N/E	N/E	N/E	N/E	N/E	N/E	N/E	N/E	N/E
FR401591	N/E	N/E	N/E	N/E	0	6	0.2454	256	N/E	N/E	N/E	N/E	N/E	N/E	N/E	N/E	0	3	0.0917	48.51	N/E	N/E	N/E	N/E	N/E	N/E	N/E	N/E	N/E	N/E	N/E	N/E	N/E	N/E	N/E	N/E	N/E	N/E	N/E	N/E	N/E	N/E	N/E	N/E	N/E	N/E	N/E	N/E
FR401918	N/E	N/E	N/E	N/E	N/E	N/E	N/E	N/E	N/E	N/E	N/E	N/E	N/E	N/E	N/E	N/E	N/E	N/E	N/E	N/E	N/E	N/E	N/E	N/E	N/E	N/E	N/E	N/E	N/E	N/E	N/E	N/E	N/E	N/E	N/E	N/E	N/E	N/E	N/E	N/E	N/E	N/E	N/E	N/E	N/E	N/E	N/E	N/E
FR403738	N/E	N/E	N/E	N/E	0	6	0.2176	227	N/E	N/E	N/E	N/E	N/E	N/E	N/E	N/E	N/E	N/E	N/E	N/E	N/E	N/E	N/E	N/E	N/E	N/E	N/E	N/E	N/E	N/E	N/E	N/E	0	3	0.2167	57	N/E	N/E	N/E	N/E	N/E	N/E	N/E	N/E	N/E	N/E	N/E	N/E
FR404295	N/E	N/E	N/E	N/E	N/E	N/E	N/E	N/E	N/E	N/E	N/E	N/E	N/E	N/E	N/E	N/E	N/E	N/E	N/E	N/E	N/E	N/E	N/E	N/E	N/E	N/E	N/E	N/E	N/E	N/E	N/E	N/E	0	3.379	0.1317	34.63	N/E	N/E	N/E	N/E	N/E	N/E	N/E	N/E	N/E	N/E	N/E	N/E
FR404492	N/E	N/E	N/E	N/E	N/E	N/E	N/E	N/E	N/E	N/E	N/E	N/E	N/E	N/E	N/E	N/E	N/E	N/E	N/E	N/E	N/E	N/E	N/E	N/E	N/E	N/E	N/E	N/E	N/E	N/E	N/E	N/E	N/E	N/E	N/E	N/E	N/E	N/E	N/E	N/E	N/E	N/E	N/E	N/E	N/E	N/E	N/E	N/E

## Sheet: Normal tissue
	Bladder				Breast				Head and Neck				Kidney				Lung				Prostate				Stomach				Thyroid				Uterine Corpus
piRNA ID	Minimun # of reads per sequence	Maximum # of reads per sequence	Mean # reads per sequence	Total # reads per sequence	Minimun # of reads per sequence	Maximum # of reads per sequence	Mean # reads per sequence	Total # reads per sequence	Minimun # of reads per sequence	Maximum # of reads per sequence	Mean # reads per sequence	Total # reads per sequence	Minimun # of reads per sequence	Maximum # of reads per sequence	Mean # reads per sequence	Total # reads per sequence	Minimun # of reads per sequence	Maximum # of reads per sequence	Mean # reads per sequence	Total # reads per sequence	Minimun # of reads per sequence	Maximum # of reads per sequence	Mean # reads per sequence	Total # reads per sequence	Minimun # of reads per sequence	Maximum # of reads per sequence	Mean # reads per sequence	Total # reads per sequence	Minimun # of reads per sequence	Maximum # of reads per sequence	Mean # reads per sequence	Total # reads per sequence	Minimun # of reads per sequence	Maximum # of reads per sequence	Mean # reads per sequence	Total # reads per sequence
FR404492	0	0	0	0	0	2	0.02913	3	3	0.1395	0	6	0	1	0.04225	3	0	2	0.03297	3	0	0	0	0	0	0	0	0	0	3	0.339	20	0	1	0.09091	3
FR404295	0	0.8447	0.04446	0.8447	0	0	0	0	0	0	0	0	0	0	0	0	0	2.5341	0.1485	13.5152	0	2.5341	0.1352	6.7576	0	0.8447	0.1111	4.2235	0	0.8447	0.04295	2.5341	0	0	0	0
FR403738	0	2	0.1579	3	0	1	0.05825	6	2	0.3488	0	15	0	1	0.04225	3	0	3	0.2088	19	0	2	0.1	5	0	1	0.2105	8	0	6	0.7119	42	0	4	0.4242	14
FR401918	0	1.0119	0.1471	2.794	0	0.8404	0.03258	3.3559	1.797	0.1643	0	7.064	0	1.3404	0.05383	3.822	0	1.1835	0.08914	8.1118	0	0.4566	0.02345	1.1727	0	0.4202	0.02756	1.0472	0	1.0635	0.2157	12.7248	0	0.8135	0.09561	3.1552
FR401591	0	5	0.3318	6.3038	0	3	0.1333	13.7347	3	0.3624	0	15.5826	0	1	0.05509	3.9115	0	3	0.1922	17.4941	0	1	0.05519	2.7595	0	1	0.1213	4.6076	0	3	0.5529	32.6213	0	5	0.9486	31.3038
FR400444	0	0	0	0	0	1	0.01942	2	6	0.3721	0	16	0	0	0	0	0	1	0.01099	1	0	1	0.02	1	0	1	0.05263	2	0	1	0.1356	8	0	5	0.3636	12
FR400266	0	0	0	0	0	0	0	0	0	0	0	0	0	0	0	0	0	0	0	0	0	0	0	0	0	0	0	0	0	2	0.0678	4	0	0	0	0
FR398935	0	0.8348	0.08787	1.6696	0	0.8348	0.01621	1.6696	0.8348	0.03883	0	1.6696	0	0	0	0	0	0.8348	0.08256	7.5132	0	1.6695	0.217	10.8521	0	3.339	0.2197	8.3478	0	1.6695	0.08489	5.0087	0	0.8348	0.02977	0.9823
FR396827	0	0	0	0	0	1	0.009709	1	1	0.04651	0	2	0	0	0	0	0	0	0	0	0	0	0	0	0	1	0.02632	1	0	2	0.1525	9	0	1	0.1212	4
FR395322	0	4	0.5789	11	0	0.1319	0.001281	0.1319	1	0.05265	0	2.2638	0	0	0	0	0	1	0.08417	7.6595	0	1	0.1411	7.0552	0	0.1319	0.01041	0.3957	0	1	0.03837	2.2638	0	2	0.1938	6.3957
FR394703	0	0	0	0	0	2	0.04854	5	2	0.2326	0	10	0	1	0.05634	4	0	1	0.02198	2	0	0	0	0	0	1	0.05263	2	0	2	0.1864	11	0	1	0.09091	3
FR393260	0	0.2719	0.05725	1.0878	0	3	0.06967	7.1756	4.9998	0.2513	0	10.807	0	1	0.06073	4.3118	0	2	0.08175	7.4391	0	2	0.0872	4.3599	0	0.2719	0.03221	1.2238	0	5	0.2778	16.3905	0	6	0.4184	13.8072
FR391445	0	2	0.3684	7	0	2	0.09709	10	2	0.4419	0	19	0	1	0.09859	7	0	4	0.3077	28	0	3	0.28	14	0	4	0.2368	9	0	3	0.4746	28	0	1	0.09091	3
FR390460	0	1	0.1579	3	0	2	0.1845	19	2	0.09302	0	4	0	1	0.07042	5	0	2	0.1099	10	0	2	0.1	5	0	2	0.2895	11	0	3	0.4746	28	0	3	0.4242	14
FR390022	0	1	0.05263	1	0	2	0.04854	5	1	0.06977	0	3	0	2	0.1127	8	0	2	0.1099	10	0	1	0.04	2	0	2	0.1053	4	0	3	0.4068	24	0	3	0.3636	12
FR389121	0	1	0.1053	2	0	0	0	0	1	0.09302	0	4	0	0	0	0	0	0	0	0	0	3	0.62	31	0	2	0.05263	2	0	0	0	0	0	0	0	0
FR389105	0	2	0.2105	4	0	2	0.06796	7	1	0.1163	0	5	0	1	0.05634	4	0	1	0.0989	9	0	2	0.16	8	0	1	0.07895	3	0	3	0.08475	5	0	1	0.09091	3
FR387750	0	1.2768	0.2436	4.6284	0	3.6709	0.3827	39.4214	294.099	13.139	0	564.977	0	1.2768	0.1596	11.3316	0	193.634	22.0177	2003.61	0	1.4364	0.3543	17.7156	0	1.1172	0.2436	9.2568	0	4.7881	1.2687	74.8535	0	480.51	45.3014	1494.95
FR387105	0	4	0.3684	7	0	1	0.01942	2	49	4.1628	0	179	0	0	0	0	0	5	0.6374	58	0	1	0.1	5	0	16	0.8421	32	0	1	0.08475	5	0	1	0.1515	5
FR386994	0	1	0.05263	1	0	0	0	0	1	0.06977	0	3	0	0	0	0	0	2	0.03297	3	0	1	0.02	1	0	1	0.02632	1	0	2	0.05085	3	0	2	0.1515	5
FR384374	0	1	0.1053	2	0	0	0	0	1	0.02326	0	1	0	0	0	0	0	1	0.01099	1	0	0	0	0	0	0	0	0	0	0	0	0	0	1	0.0303	1
FR384068	0	28	7.5263	143	0	1	0.07767	8	13	1.5116	0	65	0	0	0	0	0	16	4.1978	382	0	35	6.18	309	0	19	3.2632	124	0	4	0.5424	32	0	36	2.9394	97
FR381182	0	1	0.05263	1	0	0	0	0	2	0.09302	0	4	0	0	0	0	0	2	0.05495	5	0	1	0.06	3	0	1	0.02632	1	0	3	0.322	19	0	7	0.6667	22
FR381169	844	161530	34933.7	663741	3282	468910	40446.5	4165985	148922	53969.6	18086	2320694	2755	47383	16571.4	1176566	204	203773	40622.1	3696610	2052	204930	27224.5	1361226	409	159002	25727.7	977654	2878	158041	63403.9	3740830	622	51954	18938.9	624983
FR381029	0	0	0	0	0	3	0.08738	9	3	0.6047	0	26	0	1	0.04225	3	0	2	0.3736	34	0	2	0.14	7	0	4	0.1842	7	0	3	0.2373	14	0	3	0.303	10
FR380286	0	260	46.1053	876	12	825	84.6602	8720	265	64.2093	10	2761	19	216	88.9718	6317	4	127	37.1099	3377	7	89	23.3	1165	6	225	38.4737	1462	33	423	126.458	7461	31	372	129.03	4258
FR380227	0	1	0.2632	5	0	3	0.2524	26	4	0.5116	0	22	0	2	0.1831	13	0	2	0.1209	11	0	1	0.16	8	0	4	0.3684	14	0	7	0.6949	41	0	3	0.5758	19
FR379437	0	0	0	0	0	1	0.01942	2	1	0.04651	0	2	0	0	0	0	0	3	0.04396	4	0	1	0.02	1	0	0	0	0	0	1	0.0339	2	0	0	0	0
FR378984	14	318	94	1786	10	1044	129.621	13351	315	100.837	19	4336	146	1526	538.014	38199	23	1298	207.956	18924	19	178	76.22	3811	7	749	157.421	5982	150	1273	430.017	25371	76	2421	688.485	22720
FR377799	0	2	0.1053	2	0	1	0.04854	5	1	0.06977	0	3	0	0	0	0	0	1	0.01099	1	0	1	0.02	1	0	0	0	0	0	2	0.1017	6	0	3	0.09091	3
FR376353	0	0	0	0	0	1	0.01942	2	1	0.06977	0	3	0	1	0.01408	1	0	1	0.03297	3	0	1	0.02	1	0	1	0.02632	1	0	1	0.1186	7	0	0	0	0
FR376350	0	1	0.05263	1	0	2	0.1165	12	3	0.3023	0	13	0	3	0.1831	13	0	3	0.1538	14	0	3	0.16	8	0	1	0.1579	6	0	18	1.7119	101	0	6	1	33
FR374186	0	0.9633	0.0507	0.9633	0	0	0	0	0.004721	0.0001648	0	0.007087	0	0	0	0	0	0	0	0	0	0.9633	0.01927	0.9633	0	0	0	0	0	0.9633	0.03265	1.9266	0	0.9633	0.02919	0.9633
FR374150	0	0.5917	0.06229	1.1835	0	0.3333	0.008982	0.9251	0.5917	0.04303	0	1.8501	0	0.4566	0.02363	1.6776	0	1.1835	0.05001	4.5507	0	0.2959	0.005918	0.2959	0	0.3135	0.0165	0.627	0	0.8348	0.06366	3.7559	0	0.6292	0.05087	1.6786
FR374098	0	0	0	0	0	0	0	0	1	0.04651	0	2	0	0	0	0	0	4	0.2418	22	0	0	0	0	0	1	0.02632	1	0	1	0.0339	2	0	1	0.1818	6
FR373605	0	0	0	0	0	2	0.03883	4	3	0.2326	0	10	0	0	0	0	0	1	0.02198	2	0	1	0.04	2	0	2	0.07895	3	0	4	0.1695	10	0	1	0.0303	1
FR372571	0	0	0	0	0	2	0.06796	7	2214	62.4651	0	2686	0	0	0	0	0	1	0.03297	3	0	0	0	0	0	5	0.3158	12	0	1	0.0339	2	0	2	0.06061	2
FR372499	0	1	0.05263	1	0	0	0	0	1	0.04651	0	2	0	0	0	0	0	1	0.07692	7	0	1	0.04	2	0	0	0	0	0	2	0.1356	8	0	1	0.0303	1
FR372325	0	2	0.3158	6	0	15	1.3883	143	6	0.5581	0	24	0	30	4.7887	340	0	8	0.4615	42	0	5	0.42	21	0	2	0.2895	11	0	5	0.8983	53	0	7	1.5455	51
FR372317	0	0	0	0	0	2	0.05825	6	2	0.09302	0	4	0	1	0.01408	1	0	1	0.01099	1	0	1	0.1	5	0	0	0	0	0	4	0.4237	25	0	3	0.2727	9
FR372135	0	0	0	0	0	6	0.5728	59	3	0.3721	0	16	0	5	0.7606	54	0	5	0.2308	21	0	2	0.36	18	0	8	0.6842	26	0	29	2.8136	166	0	11	1.8788	62
FR371811	0	0	0	0	0	0	0	0	0.443	0.03435	0	1.4769	0	0	0	0	0	0	0	0	0	0	0	0	0	0	0	0	0	0.1477	0.002503	0.1477	0	0	0	0
FR369781	0	2	0.1579	3	0	4	0.06796	7	1	0.1395	0	6	0	1	0.04225	3	0	3	0.1429	13	0	1	0.02	1	0	2	0.1316	5	0	2	0.1525	9	0	2	0.1515	5
FR366450	0	1	0.1053	2	0	0	0	0	1	0.02326	0	1	0	1	0.01408	1	0	1	0.01099	1	0	1	0.04	2	0	2	0.05263	2	0	3	0.2373	14	0	1	0.1212	4
FR365646	11.2235	2523.11	379.118	7203.24	45.0431	1356.76	262.753	27063.6	2192.11	357.794	49.3259	15385.1	22.4468	1403.44	210.839	14969.6	0.7548	1217.16	238.599	21712.5	14.177	601.969	114.389	5719.46	26.6214	378.097	133.616	5077.4	156.311	2521.88	770.839	45479.5	194.454	2003.61	812.139	26800.6
FR365501	10.3685	233.138	93.9445	1784.95	15.8799	886.153	160.737	16555.9	774.94	247.545	33.2656	10644.4	35.7697	1111.46	429.002	30459.2	8.5235	447.575	135.074	12291.7	4.3202	404.373	99.4602	4973.01	10.7953	2183.03	376.515	14307.6	216.237	2641.58	928.89	54804.5	55.9979	1526.07	405.243	13373
FR365184	0	0	0	0	0	0	0	0	1	0.04651	0	2	0	0	0	0	0	1	0.04396	4	0	1	0.12	6	0	1	0.05263	2	0	0	0	0	0	0	0	0
FR364055	0	0	0	0	0	1	0.009709	1	0	0	0	0	0	0	0	0	0	1	0.02198	2	0	0	0	0	0	0	0	0	0	0	0	0	0	0	0	0
FR363585	0	1	0.1579	3	0	2	0.1165	12	1	0.09302	0	4	0	1	0.07042	5	0	1	0.05495	5	0	2	0.14	7	0	2	0.1053	4	0	3	0.2034	12	0	1	0.1515	5
FR362622	0	1	0.05263	1	0	1	0.009709	1	0	0	0	0	0	0	0	0	0	1	0.03297	3	0	0	0	0	0	0	0	0	0	0	0	0	0	1	0.0303	1
FR361473	0	2	0.1053	2	0	0	0	0	0	0	0	0	0	0	0	0	0	0	0	0	0	1	0.02	1	0	0	0	0	0	1	0.01695	1	0	0	0	0
FR361464	0	7	0.7895	15	0	1	0.01942	2	2	0.04651	0	2	0	0	0	0	0	4	0.1538	14	0	2	0.14	7	0	6	1	38	0	2	0.2373	14	0	4	0.3333	11
FR361123	0	1	0.05263	1	0	0	0	0	5	0.2326	0	10	0	0	0	0	0	2	0.1209	11	0	1	0.04	2	0	0	0	0	0	4	0.2034	12	0	0	0	0
FR360021	0	3	0.5263	10	0	0	0	0	2	0.2093	0	9	0	0	0	0	0	2	0.2747	25	0	1	0.1	5	0	2	0.1316	5	0	1	0.1695	10	0	1	0.1515	5
FR359895	0	0.3341	0.03517	0.6682	0	2	0.05671	5.8415	2.5011	0.1823	0	7.8394	0	0.167	0.007493	0.532	0	1.5011	0.1962	17.857	0	0.167	0.01002	0.501	0	0.167	0.02197	0.835	0	1.1671	0.1357	8.0087	0	2.0046	0.3287	10.8487
FR359148	0	94.27	12.2177	232.137	0.1743	200	19.1654	1974.04	53	13.9614	0.3485	600.339	2	38	14.8451	1054	0	47	11.3875	1036.26	0	25	8.3429	417.146	0	61	10.2993	391.372	1.3941	157	44.2894	2613.07	7	262	55.5415	1832.87
FR357791	0	1	0.1579	3	0	8	0.3592	37	2	0.2326	0	10	0	0	0	0	0	3	0.3956	36	0	6	0.86	43	0	7	0.3158	12	0	2	0.0678	4	0	2	0.303	10
FR357773	0	5	0.8947	17	0	1	0.02913	3	2	0.06977	0	3	0	0	0	0	0	2	0.3297	30	0	4	0.34	17	0	2	0.3947	15	0	1	0.05085	3	0	3	0.3636	12
FR357447	0	0	0	0	0	2	0.07767	8	3	0.1395	0	6	0	1	0.04225	3	0	0	0	0	0	1	0.02	1	0	5	0.4211	16	0	4	0.4068	24	0	2	0.1212	4
FR355867	0	0.9943	0.471	8.9487	0	2.9829	0.3186	32.8119	4.9715	0.8558	0	36.8005	0	0.9943	0.04201	2.9829	0	8.9488	1.4758	134.299	0	4.9715	0.3977	19.886	0	3.9772	0.7588	28.8347	0	5.9658	2.0406	120.396	0	4.9715	0.9642	31.8176
FR355504	0	0	0	0	0	1	0.02913	3	4	0.2326	0	10	0	1	0.08451	6	0	1	0.01099	1	0	1	0.06	3	0	1	0.05263	2	0	2	0.2542	15	0	1	0.0303	1
FR354968	0	1	0.05263	1	0	2	0.06796	7	1	0.02326	0	1	0	0	0	0	0	2	0.08791	8	0	1	0.04	2	0	1	0.05263	2	0	1	0.0339	2	0	1	0.1515	5
FR353662	0	3	0.3158	6	0	3	0.09709	10	11	0.6047	0	26	0	1	0.01408	1	0	9	0.7692	70	0	4	0.32	16	0	27	3.8684	147	0	6	1.1864	70	0	1	0.1818	6
FR353474	0	0.833	0.04384	0.833	0	3.3318	0.2103	21.6574	1.6659	0.2712	0	11.6617	0	1.6659	0.07039	4.9979	0	1.6659	0.07323	6.6639	0	0.833	0.03332	1.666	0	1.6659	0.06576	2.4989	0	0.833	0.1129	6.664	0	4.1648	1.0349	34.1514
FR352701	0	1	0.05263	1	0	0	0	0	1	0.06977	0	3	0	1	0.02817	2	0	1	0.02198	2	0	7	0.64	32	0	0	0	0	0	1	0.01695	1	0	1	0.06061	2
FR352491	0	3.8755	0.4081	7.7537	0	2.9066	0.09673	9.9632	3.5433	0.1118	0	4.8062	0	2.9066	0.05377	3.8177	0	79.4475	3.5086	319.284	0	6.7821	0.1748	8.7381	0	1.6436	0.04335	1.6472	0	0.005688	0.0001557	0.009187	0	7.439e-07	4.018e-08	1.326e-06
FR352363	0	0	0	0	0	0	0	0	2	0.2093	0	9	0	1	0.01408	1	0	0	0	0	0	0	0	0	0	1	0.02632	1	0	2	0.1525	9	0	3	0.1818	6
FR350968	0	1.6961	0.1339	2.5442	0	0.8481	0.0247	2.5443	0.8481	0.05917	0	2.5443	0	0	0	0	0	0.8481	0.01864	1.6962	0	0.8481	0.01696	0.8481	0	0	0	0	0	0.8481	0.04312	2.5443	0	1.6961	0.0771	2.5442
FR349959	0.1441	21.7521	3.8118	72.4245	0	50.3949	5.1202	527.384	268.578	29.177	1.1524	1254.61	0	71.7264	6.5276	463.459	0	75.614	6.3676	579.456	0.2881	49.3414	5.4191	270.956	0.1441	96.5151	13.3889	508.779	2.0168	901.231	65.6953	3876.02	0.5762	87.7802	19.7603	652.09
FR349010	0	1	0.1053	2	0	0	0	0	1	0.04651	0	2	0	0	0	0	0	1	0.02198	2	0	0	0	0	0	0	0	0	0	1	0.0339	2	0	1	0.06061	2
FR348796	0	6.5212	1.0045	19.0848	0	2	0.04699	4.8404	4	0.3889	0	16.7232	0	0	0	0	0	1	0.1156	10.5212	0	4.6808	1.1955	59.7756	0	2.8404	0.5285	20.0848	0	1.6808	0.1078	6.3616	0	2.6808	0.2995	9.8828
FR348209	7.888e-22	67.566	6.1519	116.887	7.525e-36	48.6152	2.6206	269.918	25.9425	1.7882	1.219e-42	76.8907	5.269e-24	32.4915	2.2504	159.778	9.511e-31	108.848	6.0253	548.3	8.69e-27	68.5048	6.5256	326.278	1.257e-42	49.3708	4.3692	166.03	9.694e-41	22.5959	1.5753	92.9441	0	78.1794	4.344	143.353
FR348194	0	0	0	0	0	0	0	0	1	0.02326	0	1	0	1	0.01408	1	0	1	0.03297	3	0	1	0.02	1	0	1	0.02632	1	0	1	0.1017	6	0	0	0	0
FR346379	0	1	0.05263	1	0	0	0	0	1	0.02326	0	1	0	1	0.01408	1	0	0	0	0	0	1	0.02	1	0	0	0	0	0	3	0.1186	7	0	3	0.09091	3
FR345433	0	0.5	0.02632	0.5	0	1	0.02427	2.5	1	0.09302	0	4	0	0.5	0.007042	0.5	0	1	0.08791	8	0	0.5	0.04	2	0	1.5	0.1053	4	0	1	0.05085	3	0	2	0.1667	5.5
FR344972	0	0	0	0	0	0	0	0	0	0	0	0	0	1	0.01408	1	0	0	0	0	0	1	0.04	2	0	1	0.02632	1	0	1	0.0678	4	0	1	0.06061	2
FR344796	0.000873	26.933	5.6676	107.684	0.000873	35.077	4.8092	495.351	49.1911	9.8801	0.6839	424.845	0.002619	37.6922	8.944	635.024	0.01484	38.2296	8.1643	742.954	0.000873	12.5455	2.1672	108.362	0	51.9189	6.8073	258.678	4.1497	123.985	43.103	2543.08	0.6384	48.706	18.1847	600.096
FR344651	0	0	0	0	0	2	0.05825	6	2	0.1163	0	5	0	1	0.01408	1	0	2	0.1538	14	0	1	0.06	3	0	0	0	0	0	3	0.2712	16	0	1	0.2424	8
FR344475	0	1	0.1579	3	0	0	0	0	2	0.06977	0	3	0	0	0	0	0	1	0.04396	4	0	5	1.3	65	0	2	0.1579	6	0	1	0.01695	1	0	0.0008944	5.421e-05	0.001789
FR344447	0	1	0.2632	4.9999	0	0	0	0	1	0.05426	0	2.3333	0	0	0	0	0	3	0.1648	14.9995	0	1	0.06	3	0	0.6667	0.01754	0.6667	0	0.3333	0.03389	1.9998	0	1	0.08081	2.6666
FR342305	0	1	0.1053	2	0	2	0.02913	3	4	0.09302	0	4	0	0	0	0	0	1	0.01099	1	0	0	0	0	0	0	0	0	0	3	0.1186	7	0	1	0.09091	3
FR341694	0	20	5.7895	110	0	40	4.5631	470	23	7.8837	1	339	0	9	3.4366	244	0	17	6.5385	595	0	19	4.06	203	0	18	3.8421	146	3	58	15.9153	939	1	51	12.9394	427
FR341449	0	0	0	0	0	0	0	0	0	0	0	0	0	0	0	0	0	1	0.02198	2	0	0	0	0	0	1	0.02632	1	0	0	0	0	0	0	0	0
FR341404	0	0	0	0	0	3	0.02913	3	2	0.09302	0	4	0	1	0.02817	2	0	1	0.03297	3	0	2	0.12	6	0	2	0.2368	9	0	1	0.05085	3	0	1	0.09091	3
FR338747	0.03669	23.9946	3.8813	73.7453	0	101.984	12.0358	1239.69	113	21.2918	0	915.547	3.9258	464.666	102.124	7250.78	0	30.8026	4.2083	382.959	0	89.7338	11.0867	554.336	0	51.5085	10.7582	408.813	13	360	64.7304	3819.09	0.07338	170.992	42.2387	1393.88
FR338575	0	0	0	0	0	1	0.01942	2	2	0.3023	0	13	0	1	0.01408	1	0	2	0.05495	5	0	1	0.02	1	0	2	0.1053	4	0	3	0.2542	15	0	2	0.1515	5
FR338565	0	4	0.6316	12	0	2	0.2427	25	7	0.907	0	39	0	2	0.1831	13	0	4	0.2418	22	0	2	0.2	10	0	2	0.2105	8	0	6	0.6949	41	0	3	0.5152	17
FR338284	0	0	0	0	0	0	0	0	1	0.04651	0	2	0	1	0.02817	2	0	1	0.02198	2	0	1	0.04	2	0	2	0.07895	3	0	1	0.0678	4	0	1	0.09091	3
FR337999	0	2	0.1604	3.0472	0	2	0.03298	3.3967	3	0.2124	0	9.1322	0	3.9998	0.1454	10.3209	0	2	0.1003	9.1228	0	1	0.0217	1.085	0	4.9947	0.1332	5.0608	0	14.4427	1.6558	97.6917	0	17.7584	1.7789	58.7035
FR337552	0	0.864	0.09095	1.728	0	4.3202	0.26	26.7845	1.7281	0.1607	0	6.9122	0	2.5921	0.572	40.6091	0	2.5921	0.1614	14.6883	0	1.7281	0.1555	7.7761	0	1.7281	0.2046	7.7761	0	6.0483	0.9373	55.2984	0	10.3685	1.3931	45.9724
FR337428	0	3	0.3158	6	0	4	0.08738	9	1	0.1395	0	6	0	1	0.02817	2	0	2	0.2088	19	0	3	0.14	7	0	3	0.2632	10	0	2	0.1017	6	0	1	0.1212	4
FR337144	0	0	0	0	0	1	0.02913	3	2	0.2326	0	10	0	0	0	0	0	2	0.05495	5	0	2	0.14	7	0	1	0.02632	1	0	3	0.2373	14	0	1	0.1818	6
FR332156	0	0	0	0	0	2	0.09709	10	3	0.1628	0	7	0	1	0.1268	9	0	1	0.01099	1	0	3	0.14	7	0	3	0.07895	3	0	13	0.9153	54	0	4	0.4545	15
FR330790	0	3	0.1579	3	0	1	0.03883	4	4	0.2558	0	11	0	1	0.04225	3	0	3	0.1319	12	0	0	0	0	0	1	0.02632	1	0	3	0.2034	12	0	2	0.2121	7
FR328873	0	7	1.4689	27.9089	0	1	0.0275	2.833	1	0.09302	0	4	0	1	0.01408	1	0	7	0.9019	82.0739	0	8.8329	1.6766	83.8306	0	9	1.4713	55.9089	0	2	0.1017	6	0	4	0.4242	14
FR328549	0	1	0.1053	2	0	1	0.02913	3	1	0.06977	0	3	0	1	0.01408	1	0	2	0.08791	8	0	1	0.06	3	0	1	0.07895	3	0	2	0.2712	16	0	2	0.1212	4
FR328400	0	0	0	0	0	0	0	0	3	0.1395	0	6	0	0	0	0	0	1	0.01099	1	0	1	0.02	1	0	0	0	0	0	1	0.0339	2	0	1	0.0303	1
FR327232	13	152	70.1053	1332	9	243	43.0097	4430	238	118.512	47	5096	5	61	19.4507	1381	0	231	89.0549	8104	16	110	46.86	2343	12	148	45.7895	1740	29	293	165.203	9747	23	181	91.303	3013
FR326725	0	1	0.05263	1	0	0	0	0	1	0.02326	0	1	0	1	0.04225	3	0	0	0	0	0	0	0	0	0	0	0	0	0	1	0.01695	1	0	1	0.0303	1
FR326119	2	112	30.2105	574	6	857	56.0583	5774	7277	458.674	5	19723	1	341	39.5915	2811	0	297	25.3187	2304	1	1311	145.6	7280	0	491	67.3947	2561	16	2832	360.119	21247	12	10551	1324.61	43712
FR325599	0	0	0	0	0	0	0	0	1	0.04651	0	2	0	0	0	0	0	3	0.04396	4	0	1	0.04	2	0	1	0.07895	3	0	1	0.01695	1	0	0	0	0
FR325367	0	0	0	0	0	1	0.01942	2	2	0.2326	0	10	0	1	0.02817	2	0	1	0.02198	2	0	1	0.02	1	0	1	0.02632	1	0	7	1.3051	77	0	2	0.2121	7
FR324841	0	0	0	0	0	2	0.07767	8	3	0.1163	0	5	0	1	0.01408	1	0	1	0.01099	1	0	1	0.02	1	0	2	0.05263	2	0	1	0.0339	2	0	1	0.06061	2
FR324541	0	0.1164	0.01992	0.3786	0	0.1455	0.01471	1.5146	0.495	0.04334	0	1.8635	0	0.02927	0.006152	0.4368	0	0.2038	0.0256	2.3296	0	0.2329	0.02154	1.0772	0	0.4366	0.0659	2.5041	0	0.1604	0.02543	1.5001	0	0.05838	0.009708	0.3204
FR324515	0.3957	49.8077	15.629	296.95	2.9018	3255.08	99.3944	10237.6	4327.43	707.816	33.601	30436.1	4.0888	698.778	72.766	5166.39	0.7914	553.541	78.1726	7113.71	1.7147	160.111	23.4598	1172.99	1.0552	557.164	93.0135	3534.51	55.0331	4854.34	1244.69	73436.6	3.1656	2186.76	242.564	8004.61
FR324396	0	1	0.1053	2	0	1	0.03883	4	1	0.06977	0	3	0	1	0.04225	3	0	2	0.1319	12	0	1	0.04	2	0	2	0.1579	6	0	1	0.08475	5	0	1	0.1515	5
FR324253	0	8	1	19	0	0	0	0	11	1.1395	0	49	0	0	0	0	0	1	0.05495	5	0	6	0.98	49	0	4	0.4211	16	0	0	0	0	0	0	0	0
FR323470	0	15	3.2105	61	0	0	0	0	1	0.06977	0	3	0	0	0	0	0	4	0.4945	45	0	3	0.46	23	0	1	0.2368	9	0	2	0.08475	5	0	5	0.7879	26
FR322380	0	12.7209	0.982	18.6573	0	7.6325	0.2482	25.5696	3.1721	0.07398	0	3.1813	0	1.6961	0.03584	2.5446	0	5.9364	0.1933	17.5931	0	2.5442	0.09154	4.5768	0	2.5442	0.1564	5.9443	4.009e-30	0.4972	0.008768	0.5173	5.459e-32	2.5442	0.0771	2.5444
FR322372	0	1	0.05263	1	0	1	0.01942	2	0	0	0	0	0	1	0.05634	4	0	1	0.02198	2	0	1	0.04	2	0	0	0	0	0	2	0.3051	18	0	1	0.0303	1
FR322030	0	0	0	0	0	0.8404	0.008159	0.8404	1.8266	0.1028	0	4.4207	0	0	0	0	0	0.8404	0.04618	4.202	0	1.7537	0.08696	4.3478	0	0.9133	0.02403	0.9133	0	1.7537	0.09041	5.334	0	0.9133	0.05535	1.8266
FR321895	0	3.3029	0.5191	9.8635	0	7.4316	0.09673	9.9634	8.2573	0.4107	0	17.6609	0	0.0001574	2.676e-06	0.00019	0	13.2117	0.5686	51.7397	0	4.1287	0.1171	5.8537	0	6.6059	0.9113	34.6278	6.944e-40	6.6059	0.1174	6.9267	0	0.05041	0.003913	0.1291
FR321576	0	1	0.1053	2	0	0	0	0	2	0.1395	0	6	0	0	0	0	0	1	0.02198	2	0	0	0	0	0	1	0.02632	1	0	2	0.1017	6	0	1	0.0303	1
FR319486	0	11	2.4203	45.9862	0	35.8377	5.295	545.387	77.7415	9.9789	0	429.092	0	94	26.002	1846.14	0	27.9946	3.8684	352.028	0	9.9859	1.595	79.7508	0	65.3407	7.5569	287.164	0	82	16.9978	1002.87	0	47.6987	7.2702	239.915
FR319465	0.2494	530.044	68.54	1302.26	12.0107	2111.48	293.754	30256.6	2916.78	563.716	27.1212	24239.8	39.1093	5516.31	441.051	31314.6	0.01447	1356.06	198.979	18107.1	0.007141	749.491	118.41	5920.49	0.2903	2172.86	390.076	14822.9	64.7646	13140.7	2376.35	140204	77.5412	2443.64	603.757	19924
FR319444	0	16	2.5789	49	0	226	19.165	1974	45	4.681	0	201.284	4	50	21.4648	1524	0	42	6.2202	566.041	0	9	3.0808	154.041	0	93	15.0789	573	4	158	43.6102	2573	3	167	34.303	1132
FR319300	0.01951	15.2522	2.8134	53.4546	0.01301	33.4689	3.8138	392.824	46.0729	9.435	0.7083	405.706	0.04552	31.5278	2.6121	185.456	0.05853	32.3747	4.5449	413.582	0.03252	8.2031	1.4876	74.379	0.02601	14.1511	2.4427	92.8241	1.0896	35.2038	11.4918	678.018	0.6811	34.3861	10.6843	352.581
FR318724	0	0	0	0	0	1	0.009709	1	1	0.06977	0	3	0	0	0	0	0	3	0.07692	7	0	1	0.04	2	0	0	0	0	0	1	0.05085	3	0	2	0.2121	7
FR316592	0	0	0	0	0	2	0.06796	7	1	0.04651	0	2	0	1	0.04225	3	0	2	0.06593	6	0	1	0.06	3	0	2	0.1316	5	0	4	0.5085	30	0	1	0.1515	5
FR315324	0	0	0	0	0	1	0.009709	1	1	0.04651	0	2	0	3	0.09859	7	0	2	0.05495	5	0	1	0.02	1	0	2	0.05263	2	0	10	0.8475	50	0	2	0.3333	11
FR315253	0	4	0.6316	12	0	1	0.03883	4	3	0.3488	0	15	0	0	0	0	0	7	0.6154	56	0	1	0.1	5	0	3	0.2895	11	0	3	0.08475	5	0	2	0.2727	9
FR315126	0	3.496e-17	1.84e-18	3.496e-17	0	0.07156	0.008568	0.8825	0.09542	0.01498	0	0.6441	0	0.04771	0.00168	0.1193	0	0.07156	0.003932	0.3578	0	0.02385	0.003816	0.1908	0	0.02385	0.002511	0.0954	0	0.5964	0.01617	0.9542	0	0.02385	0.001445	0.0477
FR314987	0	0	0	0	0	0	0	0	1	0.02326	0	1	0	1	0.01408	1	0	0	0	0	0	1	0.08	4	0	0	0	0	0	3	0.2373	14	0	1	0.0303	1
FR314551	0	1	0.05263	1	0	1	0.009709	1	1	0.04651	0	2	0	1	0.01408	1	0	2	0.3297	30	0	1	0.04	2	0	1	0.02632	1	0	1	0.1695	10	0	1	0.1212	4
FR312701	0	4	0.8421	16	0	0.5	0.004854	0.5	1	0.02326	0	1	0	0	0	0	0	5	0.3132	28.5	0	3	0.26	13	0	3	0.4211	16	0	1	0.0339	2	0	4	0.5455	18
FR312499	0	0	0	0	0	0	0	0	0.9633	0.0224	0	0.9633	0	0	0	0	0	0	0	0	0	0.9633	0.01927	0.9633	0	0.9633	0.0507	1.9266	0	0	0	0	0	0	0	0
FR311046	0	1.6659	0.1754	3.3318	0	3.3318	0.186	19.1585	2.4989	0.3293	0	14.1607	0	0.833	0.03738	2.6537	0	3.3318	0.595	54.143	0	0.833	0.04998	2.499	0	0.833	0.1096	4.165	0	2.4989	0.3388	19.9914	0	9.9954	1.0349	34.1514
FR310293	5	221	58.3158	1108	22	632	136.01	14009	986	153.953	22	6620	36	924	154.817	10992	3	408	73.4945	6688	7	92	37.26	1863	7	260	81.6053	3101	39	1660	329.22	19424	52	732	266.364	8790
FR309900	0	1	0.05263	1	0	1	0.01942	2	1	0.04651	0	2	0	1	0.04225	3	0	1	0.01099	1	0	0	0	0	0	1	0.05263	2	0	2	0.1017	6	0	1	0.0303	1
FR309811	0	5	0.6169	11.7203	0	17	1.5427	158.894	16	3.11	0	133.729	0	4	0.4209	29.8814	0	4.9998	0.3776	34.3636	0	3	0.4011	20.0533	0	4	0.7414	28.1751	0	5	0.5266	31.0703	0	23	6.0994	201.28
FR309588	0	1	0.05263	1	0	0	0	0	1	0.04651	0	2	0	0	0	0	0	1	0.02198	2	0	2	0.06	3	0	0	0	0	0	1	0.1186	7	0	1	0.1212	4
FR309048	0	0	0	0	0	0	0	0	1	0.02326	0	1	0	0	0	0	0	1	0.02198	2	0	0	0	0	0	1	0.02632	1	0	0	0	0	0	0	0	0
FR308866	0	0	0	0	0	1	0.009709	1	1	0.1395	0	6	0	0	0	0	0	1	0.02198	2	0	1	0.08	4	0	0	0	0	0	0	0	0	0	3	0.2121	7
FR306048	0	7	1.3684	26	0	20	2.0777	214	8	2.1628	0	93	0	10	0.8873	63	0	10	1.1758	107	0	5	1.38	69	0	13	1.6053	61	0	11	1.8983	112	0	21	3.1212	103
FR305534	0	2.1546	0.6804	12.9276	0	2.1032	0.2658	27.3768	12.2096	1.7764	0	76.3862	0	1.4022	0.04937	3.5055	0	15.0825	1.8045	164.213	0	3.5911	0.5718	28.5915	0	2.8728	0.3951	15.0138	0	17.527	0.9744	57.4897	0	3.5911	0.6736	22.2302
FR305110	0	0	0	0	0	0	0	0	1	0.04651	0	2	0	1	0.01408	1	0	0	0	0	0	0	0	0	0	0	0	0	0	1	0.0678	4	0	1	0.0303	1
FR304927	0	0.864	0.04547	0.864	0	1.7281	0.04326	4.4561	1.7281	0.1005	0	4.3201	0	0.864	0.01217	0.864	0	1.7281	0.1044	9.5041	0	0.864	0.05184	2.592	0	1.7281	0.1364	5.1842	0	1	0.06088	3.592	0	1.7281	0.1309	4.3202
FR302680	0	1.7273	0.2488	4.7273	0	19.2305	1.6247	167.347	9	1.3718	0	58.9882	0	26.7143	3.5071	249.007	0	5	0.3626	33.0003	0	6	0.6433	32.1667	0	15	1.4987	56.9494	0	101.03	10.7032	631.489	0	25.9717	2.9486	97.3029
FR302308	0	5	0.8947	17	0	1	0.01942	2	0	0	0	0	0	0	0	0	0	3	0.2198	20	0	2	0.32	16	0	3	0.2368	9	0	1	0.01695	1	0	5	0.2727	9
FR301922	0	0	0	0	0	2	0.03883	4	1	0.02326	0	1	0	1	0.05634	4	0	1	0.06593	6	0	0	0	0	0	2	0.05263	2	0	1	0.1186	7	0	1	0.1212	4
FR301892	0	0	0	0	0	1	0.02913	3	1	0.2326	0	10	0	0	0	0	0	3	0.2418	22	0	5	0.4	20	0	1	0.07895	3	0	3	0.2203	13	0	1	0.06061	2
FR301191	0.0185	4734.35	743.403	14124.7	6.151e-10	708.427	35.0066	3605.68	11787	1040.39	6.95e-10	44736.7	2.826e-40	6.4474	0.3406	24.1854	0.1465	1818.81	190.125	17301.4	0.001004	705.408	93.7565	4687.83	7.695e-07	284.939	29.1524	1107.79	1.228e-12	382.755	31.724	1871.72	3.171e-08	2843.52	202.722	6689.82
FR301184	0	3	0.3158	6	0	1	0.01942	2	5	0.9302	0	40	0	1	0.01408	1	0	4	0.6484	59	0	5	0.32	16	0	1	0.1842	7	0	3	0.5085	30	0	3	0.4242	14
FR300684	0	5.2698	0.972	18.4672	0	2.935	0.3217	33.1361	4.344	0.4905	0	21.093	0	1	0.05312	3.7715	0	2.9122	0.4553	41.4309	0	0.9977	0.1723	8.613	0	4.8493	0.277	10.5277	0	4.7423	1.1639	68.6713	0	9.4407	1.2203	40.27
FR298757	0	8.3295	1.2003	22.8065	0	20.8238	3.0845	317.703	54.9748	4.985	0	214.353	0	9.9954	1.0999	78.0909	0	15.8261	0.8696	79.1368	0	2.4989	0.4332	21.6592	0	2.4989	0.5946	22.595	0	4.9977	1.2618	74.4467	0	20.8238	3.0565	100.865
FR298744	0	1	0.05263	1	0	0	0	0	2	0.06977	0	3	0	1	0.01408	1	0	2	0.1538	14	0	0	0	0	0	1	0.02632	1	0	1	0.0678	4	0	2	0.1212	4
FR298737	0	0.01355	0.001426	0.0271	0	3	0.07839	8.0745	0.02033	0.002049	0	0.0881	0	1	0.05701	4.0474	0	3	0.03334	3.0339	0	1	0.02081	1.0407	0	1	0.02703	1.0271	0	3.9999	0.193	11.3862	0	1	0.09378	3.0949
FR298686	0	0	0	0	0	1	0.009709	1	0	0	0	0	0	1	0.04225	3	0	1	0.02198	2	0	2	0.08	4	0	1	0.07895	3	0	2	0.1017	6	0	2	0.1515	5
FR297613	0.0001951	129.248	18.2935	347.576	0	174.613	21.1904	2182.62	1274.43	141.73	6.8476	6094.4	0	161.773	20.0217	1421.54	0	290.387	29.4895	2683.55	0.3497	89.0182	20.1409	1007.04	0	262.484	50.3215	1912.22	0.05104	3601.57	332.827	19636.8	2.8291	287.598	91.5729	3021.91
FR296810	0	1	0.1053	2	0	1	0.009709	1	1	0.02326	0	1	0	0	0	0	0	2	0.07692	7	0	1	0.02	1	0	0	0	0	0	1	0.08475	5	0	1	0.06061	2
FR296497	0	0	0	0	0	2	0.09709	10	3	0.1395	0	6	0	4	0.4225	30	0	5	0.2967	27	0	1	0.04	2	0	3	0.1579	6	0	6	0.678	40	0	4	0.2121	7
FR296333	3	68	24.6842	469	1	211	32.0583	3302	54	17.6977	2	761	3	50	18.9437	1345	1	197	31.5385	2870	3	45	16.02	801	3	197	32.5526	1237	29	194	88.5593	5225	14	202	73.0606	2411
FR295924	0	0	0	0	0	1	0.01942	2	9	0.4651	0	20	0	0	0	0	0	3	0.03297	3	0	1	0.04	2	0	0	0	0	0	0	0	0	0	0	0	0
FR295879	0	2	0.4211	8	0	2	0.03883	4	2	0.2558	0	11	0	1	0.01408	1	0	2	0.2088	19	0	2	0.12	6	0	1	0.1316	5	0	7	0.7797	46	0	2	0.3333	11
FR295545	0	3	0.4211	8	0	0	0	0	0	0	0	0	0	0	0	0	0	1	0.08791	8	0	2	0.26	13	0	1	0.1316	5	0	1	0.01695	1	0	1	0.1212	4
FR295300	0	0	0	0	0	1	0.009709	1	2	0.04651	0	2	0	0	0	0	0	2	0.1429	13	0	0	0	0	0	1	0.05263	2	0	2	0.2034	12	0	0	0	0
FR294567	0	1	0.05263	1	0	1	0.009709	1	1	0.1395	0	6	0	1	0.04225	3	0	2	0.1099	10	0	1	0.02	1	0	3	0.1316	5	0	2	0.2542	15	0	1	0.0303	1
FR293713	0	4	0.5263	10	0	39	2.0874	215	11	2.0698	0	89	0	17	2.1972	156	0	6	0.7802	71	0	2	0.36	18	0	11	1.2895	49	0	32	4.1186	243	0	20	4.0303	133
FR293687	0	1	0.1579	3	0	1	0.04854	5	2	0.3721	0	16	0	1	0.09859	7	0	2	0.1319	12	0	1	0.12	6	0	1	0.07895	3	0	4	0.6271	37	0	8	0.9091	30
FR293228	0	2	0.2105	4	0	1	0.06796	7	2	0.3023	0	13	0	2	0.08451	6	0	4	0.1978	18	0	2	0.3	15	0	2	0.3684	14	0	4	0.4576	27	0	1	0.0303	1
FR292218	0	13	2.0526	39	0	1	0.009709	1	1	0.06977	0	3	0	1	0.01408	1	0	9	0.8462	77.0047	0	2	0.22	11	0	6	0.7368	28	0	3	0.3898	23	0	2	0.2424	8
FR291903	0	3.9811	0.5238	9.9529	0	6.9669	0.8117	83.6043	5.9717	0.6481	0	27.8681	0	4.9764	0.9532	67.6798	0	2.9858	0.2844	25.8777	0	0.9953	0.3583	17.9154	0	1.9906	0.3668	13.9395	0	13.9339	1.4459	85.3087	0	7.3903	1.9484	64.2967
FR291713	0	0.424	0.02232	0.424	0	0.424	0.004117	0.424	1	0.08405	0	3.614	0	0	0	0	0	2.6961	0.04581	4.1685	0	1	0.02	1	0	0	0	0	0	0.8481	0.02156	1.2721	0	1.3069	0.1213	4.0031
FR291206	0	0	0	0	0	1	0.009709	1	0	0	0	0	0	0	0	0	0	4	0.04396	4	0	1	0.02	1	0	0	0	0	0	2	0.1356	8	0	4	0.1515	5
FR290641	0	0	0	0	0	1	0.02913	3	1	0.04651	0	2	0	0	0	0	0	1	0.03297	3	0	0	0	0	0	1	0.02632	1	0	2	0.1186	7	0	1	0.0303	1
FR290533	0	1	0.05263	1	0	0	0	0	0	0	0	0	0	0	0	0	0	1	0.01099	1	0	0	0	0	0	0	0	0	0	1	0.01695	1	0	0	0	0
FR290353	0	24	2.6316	50	0	9	1.6602	171	42	7.7442	0	333	0	17	3.3662	239	0	26	4.2418	386	0	6	1.08	54	0	8	1.8421	70	1	74	13.8644	818	0	13	4.7576	157
FR290142	1.541e-44	0.1026	0.01621	0.3079	0	18.8566	0.4497	46.318	20.1001	0.4758	3.953e-26	20.4593	8.439e-38	0.5384	0.01312	0.9315	6.377e-32	23.4988	0.3368	30.6458	0	4.9357	0.162	8.1	0	1.6486	0.0562	2.1355	4.325e-33	0.02676	0.000833	0.04915	4.626e-38	0.01026	0.0003811	0.01258
FR289805	0	1	0.05263	1	0	2	0.03883	4	1	0.09302	0	4	0	1	0.04225	3	0	1	0.02198	2	0	2	0.06	3	0	0	0	0	0	2	0.2373	14	0	2	0.09091	3
FR289069	0	0.5	0.02632	0.5	0	0.5	0.004854	0.5	0.5	0.02326	0	1	0	0	0	0	0	1	0.04396	4	0	0.5	0.03	1.5	0	0	0	0	0	0.5	0.02542	1.5	0	0.5	0.06061	2
FR288536	0	5	0.7368	14	0	3	0.2427	25	2	0.4186	0	18	0	1	0.1408	10	0	7	0.8901	81	0	2	0.22	11	0	3	0.5	19	0	4	0.4576	27	0	4	0.7576	25
FR287130	0	0	0	0	0	0	0	0	0	0	0	0	0	0	0	0	0	2	0.08791	8	0	1	0.04	2	0	0	0	0	0	1	0.01695	1	0	1	0.0303	1
FR285125	0	0	0	0	0	1	0.01942	2	1	0.02326	0	1	0	1	0.04225	3	0	1	0.03297	3	0	1	0.06	3	0	1	0.05263	2	0	2	0.1017	6	0	1	0.0303	1
FR284952	0	16	5.8947	112	0	2	0.2816	29	8	2.1395	0	92	0	1	0.05634	4	0	17	2.8571	260	0	16	1.88	94	0	10	2.1842	83	0	10	2.6271	155	0	13	4.1212	136
FR284409	0	1	0.05263	1	0	3	0.04854	5	4	0.186	0	8	0	1	0.02817	2	0	1	0.05495	5	0	1	0.1	5	0	2	0.1579	6	0	2	0.0678	4	0	1	0.1515	5
FR283571	0	0	0	0	0	1	0.009709	1	0	0	0	0	0	0	0	0	0	1	0.02198	2	0	1	0.04	2	0	0	0	0	0	1	0.05085	3	0	0	0	0
FR283482	6	112	33.3684	634	1	2600	61.2913	6313	218	39.7907	3	1711	3	46	14.9859	1064	10	694	68.9231	6272	1	32	9.72	486	5	158	37.3158	1418	19	225	77.1695	4553	4	199	39.697	1310
FR281234	0	1	0.05263	1	0	1	0.009709	1	2	0.1163	0	5	0	2	0.05634	4	0	1	0.02198	2	0	1	0.02	1	0	0	0	0	0	2	0.322	19	0	1	0.0303	1
FR279668	0	15	4.2105	80	0	55	3.2233	332	27	4.907	0	211	0	5	1.0141	72	0	24	5.3956	491	0	4	0.48	24	0	14	2.7105	103	0	13	3.1017	183	0	7	3.2121	106
FR279637	0	0	0	0	0	0	0	0	0	0	0	0	0	0	0	0	0	1	0.01099	1	0	0	0	0	0	1	0.02632	1	0	2	0.0678	4	0	0	0	0
FR278590	0	2	0.4474	8.5	0	1.5	0.03883	4	0.5	0.04651	0	2	0	0	0	0	0	1	0.1538	14	0	2.5	0.36	18	0	1	0.2632	10	0	0.5	0.02542	1.5	0	2	0.4545	15
FR277415	0	1	0.1053	2	0	1	0.009709	1	1	0.06977	0	3	0	1	0.01408	1	0	2	0.1209	11	0	2	0.22	11	0	2	0.1316	5	0	2	0.0678	4	0	3	0.2424	8
FR275856	0	1	0.1579	3	0	2	0.1262	13	4	0.4884	0	21	0	3	0.2394	17	0	4	0.2527	23	0	2	0.16	8	0	4	0.2632	10	0	5	1	59	0	4	0.697	23
FR274916	0	0	0	0	0	1	0.02913	3	1	0.09302	0	4	0	1	0.02817	2	0	1	0.0989	9	0	1	0.06	3	0	2	0.05263	2	0	1	0.08475	5	0	1	0.09091	3
FR274844	0	0	0	0	0	1	0.02913	3	1	0.1628	0	7	0	0	0	0	0	1	0.04396	4	0	1	0.04	2	0	0	0	0	0	2	0.1186	7	0	0	0	0
FR271551	5664	83795	33111.2	629113	3242	190532	38900.7	4006770	153083	51233.1	12913	2203024	2463	23925	9857.27	699866	4366	62141	27951	2543545	10666	151797	48676.9	2433846	1406	56833	14428.9	548297	14518	155654	73553.9	4339680	22411	194148	96792.8	3194163
FR271504	0	6	1.5263	29	0	4	0.09709	10	3	0.4884	0	21	0	1	0.04225	3	0	3	0.3516	32	0	3	0.52	26	0	7	1	38	0	9	0.7458	44	0	8	1.6364	54
FR271321	0	0	0	0	0	1	0.009709	1	1	0.04651	0	2	0	0	0	0	0	0	0	0	0	1	0.08	4	0	0	0	0	0	0	0	0	0	1	0.0303	1
FR270731	12	2734	388.579	7383	67	1240	313.068	32246	1702	431.581	68	18558	43	530	182.563	12962	33	1638	310.308	28238	33	231	87.52	4376	31	706	257.5	9785	168	2909	726.339	42854	159	1602	681.727	22497
FR270274	0	0	0	0	0	1	0.01942	2	2	0.1395	0	6	0	1	0.01408	1	0	1	0.01099	1	0	1	0.02	1	0	0	0	0	0	1	0.08475	5	0	0	0	0
FR270038	0	0	0	0	0	1	0.01942	2	2	0.04651	0	2	0	0	0	0	0	1	0.06593	6	0	1	0.02	1	0	1	0.07895	3	0	1	0.0678	4	0	1	0.09091	3
FR268871	0.001923	23.3459	6.9879	132.769	0.08609	85.1445	13.2592	1365.69	793.578	79.5315	1.9129	3419.85	1.1539	67.6905	15.9848	1134.92	0.01937	157.926	16.3542	1488.24	0.003846	46.7816	6.6368	331.838	8.027e-08	145.238	27.4145	1041.75	5.9205	352.603	121.832	7188.11	0.4604	261.099	40.7116	1343.48
FR267761	0	5	1	19	0	39	4.6796	482	22	2.814	0	121	0	43	5.0563	359	0	5	0.5824	53	0	4	0.92	46	0	2	0.2895	11	0	4	0.7288	43	0	51	4.0909	135
FR267703	0	2	0.3158	6	0	1	0.009709	1	1	0.06977	0	3	0	0	0	0	0	1	0.07692	7	0	1	0.06	3	0	1	0.1316	5	0	2	0.08475	5	0	1	0.0303	1
FR267209	0	0	0	0	0	0	0	0	0	0	0	0	0	0	0	0	0	0.8481	0.00932	0.8481	0	0.8481	0.01696	0.8481	0	5.9364	0.5356	20.3535	0	0	0	0	0	0	0	0
FR266905	2	140	17.8911	339.93	0	133	15.5829	1605.04	2340.34	297.139	5.5442	12777	4	98	19.3615	1374.67	1	638.673	35.5779	3237.59	1.8481	323.527	30.523	1526.15	0	56.2184	14.188	539.142	14.8415	1358.27	184.448	10882.5	1	388.362	95.9049	3164.86
FR266896	0	0	0	0	0	1	0.01942	2	1	0.02326	0	1	0	1	0.01408	1	0	0	0	0	0	1	0.02	1	0	0	0	0	0	2	0.2373	14	0	1	0.1212	4
FR265415	0	0	0	0	0	3	0.1262	13	4	0.5814	0	25	0	2	0.169	12	0	3	0.3626	33	0	2	0.18	9	0	7	0.4737	18	0	12	1.8983	112	0	2	0.303	10
FR264146	4	661	173.684	3300	63	3369	548.592	56505	2076	312.814	24	13451	112	902	396.859	28177	19	1005	279.11	25399	33	232	109.18	5459	17	1603	394.816	15003	113	4824	1234.63	72843	99	2148	575.758	19000
FR263507	0	1	0.2105	4	0	2	0.07767	8	6	0.7907	0	34	0	1	0.01408	1	0	4	0.1868	17	0	4	0.22	11	0	3	0.3947	15	0	4	0.7458	44	0	2	0.303	10
FR262980	0.9654	118.74	33.8386	642.932	0.9654	988.516	28.5202	2937.58	237.479	62.6139	11.5844	2692.4	0.2828	42.476	11.3028	802.5	0	560.877	92.9285	8456.5	1.9307	34.7531	12.2794	613.971	3.8615	215.276	49.7416	1890.18	4.8268	400.626	91.5459	5401.21	9.6536	95.571	45.0503	1486.66
FR262079	0	25.2712	2.3902	45.414	0	0	0	0	0.00458	0.0001065	0	0.00458	0	0.002161	3.044e-05	0.002161	0	2.4591	0.2481	22.5761	0	2.8143	0.4503	22.5165	0	1.7668	0.1169	4.4407	0	1	0.01695	1	0	1	0.05577	1.8404
FR259362	0	2	0.2632	5	0	25	1.4757	152	11	0.9302	0	40	0	8	2.831	201	0	14	0.9121	83	0	3	0.52	26	0	13	2.7105	103	0	31	7.2542	428	0	17	4.5455	150
FR258764	0	1	0.05263	1	0	2	0.08738	9	2	0.1628	0	7	0	1	0.04225	3	0	2	0.1099	10	0	1	0.08	4	0	1	0.07895	3	0	2	0.3559	21	0	1	0.09091	3
FR258622	0	0	0	0	0	1	0.009709	1	2	0.1163	0	5	0	1	0.01408	1	0	1	0.05495	5	0	1	0.12	6	0	0	0	0	0	2	0.1525	9	0	1	0.0303	1
FR255519	0	0	0	0	0	2	0.01942	2	1	0.04651	0	2	0	0	0	0	0	2	0.08791	8	0	3	0.14	7	0	1	0.1053	4	0	23	0.6102	36	0	2	0.06061	2
FR255470	0	2	0.2105	4	0	9	0.2427	25	12	1.6512	0	71	0	2	0.1408	10	0	3	0.1758	16	0	3	0.3	15	0	1	0.2105	8	0	20	2.6949	159	0	3	0.4848	16
FR255141	0	271	34.4211	654	5	357	40.1553	4136	172	34.4186	4	1480	12	105	46	3266	3	162	40.4835	3684	3	44	17.42	871	2	153	35.9211	1365	40	440	115.576	6819	27	341	102.697	3389
FR254828	0	0	0	0	0	0	0	0	0	0	0	0	0	0	0	0	0	2	0.03297	3	0	0	0	0	0	1	0.02632	1	0	1	0.01695	1	0	0	0	0
FR252722	1	156	33.2632	632	0	3	0.2718	28	9	1.5349	0	66	0	1	0.08451	6	0	18	5.0659	461	0	56	11.56	578	0	17	4.1579	158	0	5	1.0339	61	0	26	4.0703	134.319
FR252245	0	0.07331	0.02315	0.4399	0	0.07156	0.009043	0.9314	0.4154	0.06044	0	2.599	0	0.04771	0.00168	0.1193	0	0.5132	0.0614	5.5874	0	0.1222	0.01946	0.9728	0	0.09775	0.01344	0.5108	0	0.5964	0.03315	1.9561	0	0.1222	0.02292	0.7564
FR252137	0	8	1.8421	35	0	4	0.08738	9	2	0.2558	0	11	0	1	0.05634	4	0	2	0.1758	16	0	5	0.64	32	0	4	0.5789	22	0	2	0.1186	7	0	2	0.3939	13
FR251847	0	2	0.1053	2	0	1	0.009709	1	0	0	0	0	0	0	0	0	0	1	0.02198	2	0	0	0	0	0	2	0.05263	2	0	1	0.01695	1	0	1	0.0303	1
FR250713	0	1	0.05263	1	0	0	0	0	0	0	0	0	0	0	0	0	0	1	0.07692	7	0	0	0	0	0	0	0	0	0	1	0.01695	1	0	1	0.0303	1
FR250127	0	0	0	0	0	1	0.01942	2	1	0.02326	0	1	0	1	0.01408	1	0	1	0.03297	3	0	1	0.02	1	0	1	0.02632	1	0	1	0.1525	9	0	1	0.2121	7
FR249679	0	23	5.2105	99	0	24	3.8835	400	36	8.3023	0	357	0	43	5.9718	424	0	18	4.978	453	0	14	4.14	207	0	36	7.1579	272	4	74	20.2373	1194	1	44	10.9394	361
FR248128	0	0	0	0	0	1	0.01942	2	11	0.5581	0	24	0	0	0	0	0	2	0.0989	9	0	3	0.18	9	0	1	0.05263	2	0	7	0.5254	31	0	1	0.1515	5
FR248059	0	0	0	0	0	1	0.02913	3	1	0.04651	0	2	0	1	0.04225	3	0	3	0.2088	19	0	0	0	0	0	0	0	0	0	2	0.1864	11	0	0	0	0
FR248000	3	436	86.9474	1652	14	1827	147.515	15194	239	83.3023	14	3582	22	182	81.4507	5783	5	399	87.7033	7981	5	221	68.4	3420	2	589	110.868	4213	40	1059	288.509	17022	67	2166	418.576	13813
FR246461	0	0	0	0	0	1	0.01942	2	3	0.2326	0	10	0	1	0.01408	1	0	2	0.06593	6	0	0	0	0	0	1	0.02632	1	0	1	0.05085	3	0	0	0	0
FR246367	5	755	152.158	2891	22	525	142.34	14661	1480	280.186	41	12048	16	348	102.254	7260	1	897	181.143	16484	5	147	50.42	2521	18	495	129.71	4929	66	2501	300.61	17736	120	899	371.545	12261
FR246220	0	0	0	0	0	0	0	0	1	0.04651	0	2	0	1	0.01408	1	0	1	0.04396	4	0	1	0.02	1	0	1	0.02632	1	0	2	0.2881	17	0	2	0.09091	3
FR245310	8	246	55.4737	1054	4	378	46.165	4755	613	68.3023	8	2937	0	55	8.1127	576	0	94	11.6264	1058	0	60	10.1	505	1	52	11.6842	444	1	43	9.322	550	7	237	54.7273	1806
FR243752	0	8	2.1053	40	0	9	0.6893	71	25	2.5116	0	108	0	10	1.169	83	0	16	2.1099	192	0	7	1.6	80	0	15	2.0789	79	0	87	8.7627	517	0	22	4.8788	161
FR243247	0	3	0.2632	5	0	2	0.08738	9	2	0.1163	0	5	0	1	0.04225	3	0	1	0.1648	15	0	1	0.02	1	0	1	0.05263	2	0	3	0.2881	17	0	1	0.1212	4
FR242943	0	0	0	0	0	1	0.009709	1	0	0	0	0	0	1	0.04225	3	0	1	0.01099	1	0	0	0	0	0	1	0.02632	1	0	0	0	0	0	0	0	0
FR242750	0	0	0	0	0	0	0	0	1	0.02326	0	1	0	1	0.01408	1	0	1	0.02198	2	0	1	0.04	2	0	1	0.02632	1	0	1	0.01695	1	0	0	0	0
FR242079	0	2	0.2632	5	0	0	0	0	1	0.02326	0	1	0	0	0	0	0	2	0.1978	18	0	4	1.02	51	0	3	0.2632	10	0	0	0	0	0	1	0.1212	4
FR242050	0	0.9707	0.05109	0.9707	0	1.9415	0.09424	9.7072	1.9415	0.2032	0	8.7365	0	1.9415	0.05469	3.8829	0	1.9415	0.2453	22.3263	0	1.9415	0.09707	4.8536	0	1.9415	0.1788	6.7951	0	3.8829	0.3784	22.3268	0	2.9122	0.5917	19.525
FR239801	0	3	0.1579	3	0	1	0.07767	8	1	0.02326	0	1	0	1	0.01408	1	0	2	0.1758	16	0	1	0.02	1	0	1	0.02632	1	0	1	0.0339	2	0	1	0.06061	2
FR238825	0	4	0.5263	10	0	2	0.1553	16	1	0.1628	0	7	0	1	0.01408	1	0	2	0.2088	19	0	2	0.34	17	0	2	0.1579	6	0	2	0.1356	8	0	2	0.3333	11
FR238720	0	2	0.1053	2	0	1	0.01942	2	2	0.09302	0	4	0	0	0	0	0	1	0.03297	3	0	1	0.04	2	0	1	0.02632	1	0	3	0.1864	11	0	1	0.0303	1
FR237180	3.103e-17	18.0904	3.277	62.2621	6.642e-27	109.781	8.3507	860.12	941.832	38.4027	7.445e-10	1651.32	5.424e-19	32.3614	3.047	216.337	5.28e-06	118.516	8.5704	779.911	1.534e-09	33.9425	5.1794	258.97	1.663e-14	52.7401	6.7257	255.576	3.38e-07	1003.41	67.7474	3997.1	9.181e-09	128.902	23.9178	789.287
FR236999	21	3144	572.842	10884	51	2093	396.748	40865	3871	617.093	106	26535	42	536	230.718	16381	7	1211	232.319	21141	31	262	81.36	4068	30	593	215.684	8196	53	4712	1067.68	62993	221	2873	1086.58	35857
FR236484	13.9992	3065.27	389.355	7397.74	25	3351	371.97	38312.9	1510.92	353.683	57.8776	15208.4	48	811	316.169	22448	1.8076	923.957	237.748	21635	36.9997	352.66	129.988	6499.38	30.9559	674	172.912	6570.65	156	3781	928.599	54787.4	158	3374	1073.92	35439.3
FR236081	0	0	0	0	0	0	0	0	2	0.04651	0	2	0	0	0	0	0	1	0.04396	4	0	1	0.08	4	0	1	0.02632	1	0	2	0.05085	3	0	1	0.09091	3
FR234424	0	0	0	0	0	1	0.02913	3	4	0.2326	0	10	0	1	0.01408	1	0	3	0.05495	5	0	0	0	0	0	0	0	0	0	1	0.01695	1	0	0	0	0
FR234237	0	0	0	0	0	1	0.009709	1	1	0.02326	0	1	0	0	0	0	0	0	0	0	0	0	0	0	0	0	0	0	0	0	0	0	0	0	0	0
FR233730	0.03873	101.585	9.7762	185.749	4.387e-05	78.3968	8.5506	880.709	39.5539	6.0893	0.07272	261.841	0.00241	49.2064	5.8529	415.553	7.941e-06	75.5534	4.3978	400.199	0.0065	36.9854	10.0506	502.532	0.0005219	65.366	7.0711	268.703	1.739e-08	73.4206	4.1726	246.184	0.01201	120.337	17.2027	567.691
FR233702	0	2	0.4474	8.5	0	1.5	0.03883	4	0.5	0.04651	0	2	0	0	0	0	0	1	0.1538	14	0	2.5	0.36	18	0	1	0.2632	10	0	0.5	0.02542	1.5	0	2	0.4545	15
FR233520	0	2	0.3158	6	0	3	0.165	17	4	0.5814	0	25	0	1	0.1408	10	0	6	0.2967	27	0	22	1.04	52	0	2	0.07895	3	0	8	1.2881	76	0	28	2.3636	78
FR233167	0	0	0	0	0	0.9559	0.02784	2.8677	0	0	0	0	0	0	0	0	0	0	0	0	0	0.9559	0.01912	0.9559	0	0	0	0	0	0.9559	0.0324	1.9118	0	0	0	0
FR232277	0	14	3.8947	74	0	1	0.03883	4	2	0.3953	0	17	0	2	0.02817	2	0	5	0.4835	44	0	16	2.04	102	0	33	2.0526	78	0	8	0.7797	46	0	4	0.303	10
FR228545	1.061e-09	249.605	16.3675	310.983	6.292e-32	2.974	0.04808	4.9523	110.985	4.4481	5.602e-10	191.268	3.192e-31	3.605e-11	8.702e-13	6.179e-11	2.573e-42	72.2621	6.1649	561.001	8.711e-09	22.2446	1.0224	51.1213	1.96e-26	25.3194	1.4669	55.742	1.669e-22	64.7443	1.8547	109.429	8.5e-18	21.7609	1.0866	35.8567
FR227926	0	2	0.3158	6	0	0	0	0	0	0	0	0	0	1	0.01408	1	0	1	0.1209	11	0	2	0.18	9	0	2	0.2632	10	0	1	0.0339	2	0	1	0.1818	6
FR227782	0	10.9998	1.3691	26.0138	0	15.6374	1.5885	163.613	30.662	6.7188	0	288.908	0	18	2.3079	163.86	0	15.9994	1.4722	133.972	0	14.9995	1.685	84.2495	0	19.3636	4.3641	165.836	5.143e-20	36.9719	3.5954	212.131	0	28.6529	2.3662	78.0851
FR225984	0	0	0	0	0	0	0	0	1	0.04651	0	2	0	0	0	0	0	1	0.03297	3	0	1	0.04	2	0	1	0.02632	1	0	1	0.05085	3	0	1	0.0303	1
FR225244	0	1	0.1053	2	0	0	0	0	0	0	0	0	0	2	0.04225	3	0	1	0.02198	2	0	1	0.08	4	0	2	0.05263	2	0	1	0.01695	1	0	1	0.0303	1
FR224609	0	1	0.05263	1	0	1	0.009709	1	1	0.04651	0	2	0	1	0.07042	5	0	1	0.04396	4	0	1	0.04	2	0	2	0.1316	5	0	2	0.0678	4	0	2	0.303	10
FR224235	0	0	0	0	0	1	0.009709	1	1	0.04651	0	2	0	0	0	0	0	1	0.01099	1	0	1	0.06	3	0	1	0.02632	1	0	5	0.3898	23	0	1	0.06061	2
FR223921	0	0	0	0	0	4	0.1068	11	1	0.1395	0	6	0	1	0.04225	3	0	3	0.05495	5	0	1	0.02	1	0	1	0.05263	2	0	4	0.7797	46	0	3	0.3939	13
FR222326	0	5	1.3684	26	0	4	0.301	31	21	1.9767	0	85	0	1	0.07042	5	0	136	11.967	1089	0	1	0.06	3	0	2	0.4474	17	0	5	1.2203	72	0	6	1.2424	41
FR221812	0	0	0	0	0	1	0.009709	1	1	0.06977	0	3	0	0	0	0	0	1	0.05495	5	0	0	0	0	0	0	0	0	0	4	0.3898	23	0	1	0.0303	1
FR221589	0	0.2881	0.03033	0.5763	0	0.1441	0.002798	0.2882	3	0.09657	0	4.1526	0	0.1441	0.00203	0.1441	0	1	0.02999	2.7291	0	2	0.04288	2.1441	0	0.2881	0.007582	0.2881	0	2	0.04123	2.4323	0	0.1441	0.01747	0.5764
FR221242	0	0	0	0	0	1	0.009709	1	1	0.06977	0	3	0	1	0.01408	1	0	0	0	0	0	1	0.02	1	0	1	0.02632	1	0	2	0.1017	6	0	1	0.0303	1
FR218973	0	43	12	228	0	81	9.2427	952	35	13.8837	2	597	0	12	3.0423	216	0	105	13.5165	1230	0	29	5.02	251	0	33	6.1842	235	8	151	33.2542	1962	1	54	17.1212	565
FR218589	0	0	0	0	0	1	0.03883	4	1	0.06977	0	3	0	0	0	0	0	2	0.06593	6	0	0	0	0	0	1	0.02632	1	0	2	0.1695	10	0	2	0.09091	3
FR218523	7	476	98.2632	1867	32	1658	186.466	19206	626	156.558	30	6732	41	287	127.408	9046	33	752	185.648	16894	40	488	143.08	7154	12	721	173.921	6609	68	1181	461.186	27210	67	2483	549.818	18144
FR218180	0	0	0	0	0	1	0.05825	6	4	0.4884	0	21	0	2	0.09859	7	0	2	0.2418	22	0	1	0.16	8	0	2	0.1316	5	0	3	0.6102	36	0	1	0.1515	5
FR217801	0	21	3.1053	59	0	36.5	3.9563	407.5	83	12.8953	0	554.5	2	30	11.3662	807	0	14	3.0659	279	0	11	2.04	102	0	38.5	8.0132	304.5	1.5	64.5	13.2119	779.5	1	75	14.4545	477
FR217789	0	1	0.05263	1	0	2	0.174	17.9252	3.9729	0.6711	0	28.8573	0	2	0.1543	10.9524	0	14.5449	0.7946	72.3073	0	1.9932	0.1392	6.9592	0	0.9932	0.1045	3.9728	0	21.878	2.2261	131.342	0	10.9729	1.2076	39.8509
FR217228	0	2	0.4737	9	0	2	0.06796	7	1	0.09302	0	4	0	1	0.04225	3	0	2	0.2308	21	0	3	0.28	14	0	4	0.5	19	0	1	0.1864	11	0	10	2.2424	74
FR215891	0	0	0	0	0	1	0.02913	3	1	0.06977	0	3	0	1	0.02817	2	0	1	0.04396	4	0	2	0.1	5	0	1	0.1053	4	0	1	0.05085	3	0	3	0.1818	6
FR214430	0	48	15.1053	287	0	9	0.7573	78	15	2.2093	0	95	0	2	0.1831	13	0	32	6.0769	553	0	19	6.5	325	0	14	4	152	0	44	2.3898	141	0	25	3.5152	116
FR213473	0.01073	130.308	33.7516	641.28	0.4805	475.238	74.0063	7622.65	4431.43	431.13	10.6768	18538.6	6.4408	377.784	89.2211	6334.69	0.1081	881.537	81.1655	7386.06	0.02147	261.106	37.0435	1852.17	4.481e-07	810.682	153.019	5814.72	33.0463	1830.21	645.772	38100.6	2.5699	1457.04	213.691	7051.82
FR213383	0.0001238	49.8437	10.6315	201.998	0.001188	95.1577	19.3126	1989.2	310.904	42.5568	0.2668	1829.94	0.004754	62.8953	10.6719	757.704	0.04967	279.392	27.5215	2504.46	0.06308	34.9809	10.4443	522.217	0.0001624	63.2846	16.5729	629.769	2.3087	713.344	110.58	6524.22	0.2121	135.546	36.9541	1219.48
FR210409	2860	33924	14301.3	271724	527	43737	4863.73	500964	41436	15740.1	4086	676826	524	18836	5970.11	423878	88	72291	24638	2242060	2020	29099	6915.48	345774	2661	37452	8626	327788	1548	101494	35851.6	2115247	3085	44623	18071.5	596360
FR210393	0	1	0.1053	2	0	1	0.01942	2	1	0.06977	0	3	0	0	0	0	0	1	0.08791	8	0	1	0.04	2	0	1	0.1579	6	0	1	0.0339	2	0	1	0.09091	3
FR208892	0	0	0	0	0	1	0.009709	1	1	0.02326	0	1	0	0	0	0	0	1	0.05495	5	0	1	0.02	1	0	1	0.05263	2	0	1	0.1017	6	0	1	0.09091	3
FR208423	0	0	0	0	0	0	0	0	0.8143	0.01894	0	0.8143	0	0	0	0	0	3.2573	0.223	20.2885	0	1.6287	0.2961	14.8066	0	0.9633	0.115	4.3695	0	0	0	0	0	0	0	0
FR207571	0	0	0	0	0	1	0.01942	2	1	0.09302	0	4	0	0	0	0	0	2	0.07692	7	0	3	0.32	16	0	1	0.2105	8	0	2	0.1525	9	0	1	0.0303	1
FR207523	0	0	0	0	0	0	0	0	0	0	0	0	0	0	0	0	0	0	0	0	0	1	0.02	1	0	0	0	0	0	1	0.0339	2	0	1	0.0303	1
FR207412	0	8	1.3684	26	0	3	0.1748	18	6	1.4186	0	61	0	1	0.1127	8	0	5	0.8571	78	0	3	0.78	39	0	4	0.6316	24	0	6	1.1525	68	0	9	2.1515	71
FR207372	0	7	0.9474	18	0	1	0.01942	2	3	0.1163	0	5	0	0	0	0	0	7	0.8901	81	0	8	0.76	38	0	8	1.2105	46	0	1	0.0678	4	0	5	0.5455	18
FR206428	0	1	0.1053	2	0	2	0.1165	12	2	0.3023	0	13	0	2	0.05634	4	0	3	0.2747	25	0	1	0.06	3	0	3	0.2632	10	0	1	0.1186	7	0	1	0.06061	2
FR206006	0	4.0141	0.2359	4.4824	0	2.282	0.169	17.4026	139.083	8.0977	0	348.202	0	4.4014	0.3592	25.5035	0	18.6287	0.4264	38.7995	0	4.0272	0.2753	13.7636	0	1.5937	0.1089	4.138	2.025e-39	30.5559	3.7363	220.443	0	19.6381	3.249	107.217
FR205900	0	0	0	0	0	1	0.02913	3	2	0.1163	0	5	0	2	0.07042	5	0	2	0.1099	10	0	0	0	0	0	1	0.02632	1	0	1	0.08475	5	0	2	0.1818	6
FR205670	0	1.7281	0.3638	6.9122	0	3.4562	0.1342	13.8244	2.5921	0.5626	0	24.193	0	2.5921	0.2069	14.6882	0	4.3202	0.3798	34.5609	0	1.7281	0.1728	8.6401	0	1.7281	0.2046	7.7762	0	7.7764	0.6883	40.6095	0	4.3202	0.7331	24.1928
FR205579	0.09244	72.2697	13.3308	253.285	0.06163	158.587	17.2607	1777.86	198.107	39.6984	3.3563	1707.03	0.2157	87.5779	10.6268	754.503	0.2773	118.983	20.1654	1835.05	0.1541	38.8693	7.0487	352.434	0.1233	67.0531	11.5745	439.831	5.163	166.8	54.4518	3212.65	3.2272	162.936	50.6258	1670.65
FR204697	0	0.9707	0.05109	0.9707	0	0.9707	0.04712	4.8535	2.9122	0.0903	0	3.8829	0	0.9707	0.01367	0.9707	0	1	0.05366	4.8828	0	0.9707	0.01941	0.9707	0	0.9707	0.05109	1.9414	0	5.8244	0.5923	34.9462	0	0.9707	0.02942	0.9707
FR203981	0	1	0.3158	6	0	2	0.08738	9	1	0.06977	0	3	0	0	0	0	0	3	0.4066	37	0	1	0.18	9	0	1	0.02632	1	0	3	0.2373	14	0	5	1.1515	38
FR202919	0	35	11.6316	221	0	6	0.6699	69	15	3.8372	0	165	0	5	0.5634	40	0	26	7.3846	672	0	30	4.74	237	0	53	8.7632	333	0	38	6.7458	398	0	45	9.303	307
FR202470	0	0.6667	0.1053	1.9999	0	0	0	0	0.6667	0.03101	0	1.3333	0	0	0	0	0	1	0.1209	10.9995	0	0	0	0	0	0.6667	0.01754	0.6667	0	0.3333	0.03389	1.9998	0	0.3333	0.0202	0.6666
FR199846	0	1	0.1053	2	0	0	0	0	1	0.02326	0	1	0	0	0	0	0	1	0.02373	2.1596	0	1	0.02	1	0	0	0	0	0	1	0.01965	1.1596	0	2	0.2121	7
FR198390	0	1	0.05263	1	0	0	0	0	2	0.2558	0	11	0	1	0.07042	5	0	1	0.04396	4	0	1	0.14	7	0	0	0	0	0	4	0.3559	21	0	3	0.2121	7
FR197889	0	12	2.5789	49	0	5	0.4563	47	22	2.907	0	125	0	21	2.4366	173	0	33	2.5495	232	0	22	5.76	288	0	22	2.8684	109	0	46	5.0678	299	0	25	5.6667	187
FR197104	0	6	1.5263	29	0	4	0.534	55	5	1.3256	0	57	0	4	0.507	36	0	16	4.6374	422	0	2	0.28	14	0	3	0.4737	18	0	5	1.1017	65	0	5	1.3333	44
FR196011	0	1.7119	0.1802	3.4237	0	0.8559	0.01662	1.7118	1.7119	0.1592	0	6.8474	0	0.8559	0.01205	0.8559	0	1.7119	0.1129	10.2709	0	0.8559	0.01712	0.8559	0	1.7119	0.04505	1.7119	0	0.8559	0.04352	2.5677	0	0.8559	0.1037	3.4236
FR194863	0	1	0.2105	4	0	1	0.02913	3	6	0.4186	0	18	0	1	0.05634	4	0	1	0.1209	11	0	3	0.16	8	0	1	0.1579	6	0	4	0.6102	36	0	7	0.7879	26
FR191737	0	3.5	0.7709	14.6468	0	4	0.4377	45.0832	7	0.5882	0	25.2935	0	1	0.115	8.1666	0	2.5	0.4826	43.9164	0	1.3333	0.1734	8.6705	0	2.5	0.3377	12.8333	0	8.2302	0.8252	48.6875	0	3.8135	0.6484	21.3968
FR190827	4	858	131.947	2507	14	714	119.233	12281	765	200.535	16	8623	16	247	96.6056	6859	13	855	194.868	17733	11	229	60.24	3012	13	342	96.1579	3654	85	1329	362.61	21394	69	879	360.636	11901
FR190502	0	2	0.1579	3	0	1	0.009709	1	1	0.04651	0	2	0	1	0.01408	1	0	1	0.03297	3	0	1	0.04	2	0	0	0	0	0	2	0.1186	7	0	1	0.0303	1
FR188833	0	2	0.3732	7.0911	0	1	0.03075	3.167	1	0.04651	0	2	0	0	0	0	0	7	0.6475	58.9262	0	2.167	0.3834	19.1692	0	1.0911	0.1603	6.0911	0	1	0.1525	9	0	0	0	0
FR185905	0.004597	59.654	12.8028	243.254	7.757e-11	42.6626	6.7511	695.367	61.4762	25.1835	0.03201	1082.89	2.054e-08	23.5307	5.2004	369.227	0.07815	60.5084	16.0672	1462.12	4.595e-15	25.2052	5.816	290.799	0	22.6907	7.0405	267.539	0.01585	88.2317	22.9638	1354.87	0.0001704	89.9223	17.6634	582.892
FR184831	0	4	1.0526	20	0	5	0.08738	9	1	0.1163	0	5	0	1	0.01408	1	0	6	0.4396	40	0	5	0.7	35	0	1	0.2632	10	0	2	0.1864	11	0	13	1.8182	60
FR184567	0	2	0.1579	3	0	2	0.08738	9	3	0.814	0	35	0	3	0.1831	13	0	6	0.6044	55	0	1	0.1	5	0	1	0.07895	3	0	25	4.0339	238	0	4	0.5758	19
FR184142	0	8	1.4652	27.8392	0	19.7594	1.6771	172.739	30.5116	1.9432	0	83.5555	0	3	0.2654	18.8428	0	5.995	0.3591	32.6798	0	0.5011	0.09051	4.5255	0	4.9998	0.3872	14.7132	0	6	0.3902	23.0206	0	56.2454	5.789	191.038
FR182987	313	10919	3853.53	73217	651	19371	2462.24	253611	12818	4966.07	1074	213541	1524	13809	5852.83	415551	362	20654	8285.13	753947	930	7149	3259.8	162990	502	10105	2929.63	111326	2761	20976	8841.32	521638	5267	61050	18482.3	609915
FR179095	0	0	0	0	0	1	0.03883	4	0	0	0	0	0	0	0	0	0	2	0.06593	6	0	1	0.02	1	0	0	0	0	0	0	0	0	0	2	0.09091	3
FR177847	0	0.2978	0.01567	0.2978	0	0.4589	0.008572	0.8829	0.7567	0.08661	0	3.7242	0	0.2978	0.004194	0.2978	0	0.4589	0.01336	1.2156	0	0.424	0.00848	0.424	0	0	0	0	0	0.5955	0.06757	3.9869	0	0.4589	0.02293	0.7567
FR175260	0	1.9864	0.2091	3.9728	0	1.9864	0.1061	10.9252	2.9797	0.3003	0	12.9118	0	0.9932	0.09792	6.9524	0	0.9932	0.05457	4.966	0	0.9932	0.1192	5.9592	0	0.9932	0.1045	3.9728	0	9.9322	0.9595	56.6132	0	7.9458	0.4214	13.905
FR174266	0	0.5	0.02632	0.5	0	0.5	0.004854	0.5	0.5	0.02326	0	1	0	0	0	0	0	1	0.04396	4	0	0.5	0.03	1.5	0	0	0	0	0	0.5	0.02542	1.5	0	0.5	0.06061	2
FR173465	0	0	0	0	0	0	0	0	0	0	0	0	0	0	0	0	0	1	0.02198	2	0	0	0	0	0	1	0.02632	1	0	1	0.0339	2	0	0	0	0
FR173429	0	0	0	0	0	1	0.009709	1	1	0.02326	0	1	0	0	0	0	0	0	0	0	0	1	0.02	1	0	0	0	0	0	1	0.01695	1	0	0	0	0
FR172647	0	0	0	0	0	1	0.009709	1	2	0.06977	0	3	0	1	0.01408	1	0	2	0.03297	3	0	0	0	0	0	1	0.02632	1	0	2	0.1017	6	0	2	0.06061	2
FR170939	0	0	0	0	0	0	0	0	0	0	0	0	0	0	0	0	0	1	0.07692	7	0	1	0.04	2	0	1	0.02632	1	0	0	0	0	0	0	0	0
FR169300	0	21	3.1053	59	0	36.5	3.9563	407.5	83	12.8953	0	554.5	2	30	11.3662	807	0	14	3.0659	279	0	11	2.04	102	0	38.5	8.0132	304.5	1.5	64.5	13.2119	779.5	1	75	14.4545	477
FR167602	0	1	0.05263	1	0	2	0.03883	4	2	0.3023	0	13	0	2	0.02817	2	0	2	0.08791	8	0	0	0	0	0	1	0.02632	1	0	3	0.2712	16	0	2	0.1818	6
FR167222	0	1	0.05263	1	0	0	0	0	1	0.02326	0	1	0	0	0	0	0	1	0.01099	1	0	1	0.06	3	0	1	0.05263	2	0	6	0.7288	43	0	7	0.303	10
FR166990	0	2	0.1053	2	0	0	0	0	1	0.104	0	4.4739	0	1	0.04225	3	0	1	0.01099	1	0	1	0.02	1	0	1	0.05263	2	0	2	0.08475	5	0	1.9415	0.1489	4.9122
FR165524	0	1	0.05263	1	0	0	0	0	1	0.06977	0	3	0	1	0.01408	1	0	2	0.04396	4	0	0	0	0	0	0	0	0	0	1	0.01695	1	0	1	0.0303	1
FR163199	0	393	56.5263	1074	8	3453	241.767	24902	437	80.6512	4	3468	129	1296	447.437	31768	0	387	77.956	7094	9	450	80.2	4010	0	1755	291.211	11066	16	2418	780.322	46039	29	7212	993.091	32772
FR162939	0	0.7898	0.08314	1.5796	0	1.5797	0.04601	4.7389	1.5797	0.1286	0	5.5287	0	1.5797	0.06709	4.7634	0	0.7898	0.02604	2.3694	0	1.5797	0.1106	5.5287	0	1.5797	0.1455	5.5288	0	1.5797	0.06693	3.9491	0	3.1593	0.2393	7.8982
FR162794	0	0.6667	0.1053	1.9999	0	0	0	0	0.6667	0.03101	0	1.3333	0	0	0	0	0	1	0.1209	10.9995	0	0	0	0	0	0.6667	0.01754	0.6667	0	0.3333	0.03389	1.9998	0	0.3333	0.0202	0.6666
FR162734	0	3	0.3158	6	0	1	0.01942	2	1	0.09302	0	4	0	0	0	0	0	5	0.4066	37	0	4	0.76	38	0	1	0.2105	8	0	2	0.1525	9	0	5	0.9697	32
FR162144	0	5	0.4737	9	0	3	0.3107	32	5	0.6744	0	29	0	1	0.1268	9	0	2	0.08791	8	0	2	0.08	4	0	2	0.1842	7	0	6	0.9492	56	0	3	0.6667	22
FR161697	0	0	0	0	0	0	0	0	1	0.02326	0	1	0	0	0	0	0	1	0.01099	1	0	2	0.38	19	0	1	0.05263	2	0	0	0	0	0	0	0	0
FR161625	0	1	0.1579	3	0	0	0	0	1	0.02326	0	1	0	0	0	0	0	1	0.1209	11	0	2	0.08	4	0	1	0.05263	2	0	1	0.08475	5	0	0	0	0
FR161271	0	1	0.05263	1	0	6	0.2039	21	3	0.4186	0	18	0	1	0.05634	4	0	3	0.3297	30	0	1	0.1	5	0	2	0.2632	10	0	4	0.5763	34	0	8	0.8182	27
FR159523	0	0	0	0	0	1	0.009709	1	0	0	0	0	0	1	0.02817	2	0	1	0.04396	4	0	0	0	0	0	1	0.05263	2	0	7	0.5085	30	0	1	0.06061	2
FR159422	0	0	0	0	0	1	0.009709	1	1	0.02326	0	1	0	0	0	0	0	2	0.02198	2	0	0	0	0	0	2	0.05263	2	0	1	0.01695	1	0	1	0.0303	1
FR159404	0	0.3333	0.01754	0.3333	0	0.3333	0.01537	1.5832	0.8333	0.04263	0	1.8333	0	0.5	0.01643	1.1666	0	0.5833	0.02839	2.5831	0	0.6667	0.05341	2.6705	0	0.3333	0.008771	0.3333	0	1.5833	0.2356	13.8978	0	1	0.06818	2.25
FR159092	0	0	0	0	0	2	0.06796	7	7	0.2558	0	11	0	1	0.01408	1	0	1	0.01099	1	0	1	0.02	1	0	0	0	0	0	1	0.08475	5	0	1	0.06061	2
FR158689	0	0	0	0	0	1	0.009709	1	1	0.06977	0	3	0	2	0.02817	2	0	2	0.1648	15	0	0	0	0	0	1	0.05263	2	0	2	0.05085	3	0	1	0.06061	2
FR157967	0	12	3.6842	70	0	0	0	0	6	0.8837	0	38	0	0	0	0	0	20	3.8901	354	0	12	2.94	147	0	19	2.4474	93	0	3	0.5424	32	0	9	0.9697	32
FR157961	0	0	0	0	0	1	0.01942	2	3	0.1628	0	7	0	1	0.04225	3	0	2	0.06593	6	0	1	0.06	3	0	0	0	0	0	1	0.08475	5	0	3	0.3333	11
FR157678	0	6.7232	1.2827	24.3716	0	19.3291	2.0153	207.579	1548.9	69.1868	0	2975.03	0	6.7232	0.8404	59.6684	0	1019.38	114.576	10426.4	0	7.5636	1.8657	93.2844	0	5.8828	1.2827	48.7432	0	25.2119	6.6804	394.147	0	2529.42	238.515	7870.98
FR156205	0	1	0.1053	2	0	2	0.07767	8	4	0.2093	0	9	0	2	0.04225	3	0	2	0.1319	12	0	1	0.06	3	0	2	0.1316	5	0	1	0.1695	10	0	3	0.1515	5
FR155758	0	0	0	0	0	1	0.009709	1	0	0	0	0	0	0	0	0	0	1	0.02198	2	0	0	0	0	0	0	0	0	0	2	0.05085	3	0	1	0.0303	1
FR154596	0	0	0	0	0	2	0.04854	5	1	0.06977	0	3	0	0	0	0	0	2	0.1319	12	0	1	0.06	3	0	1	0.07895	3	0	0	0	0	0	1	0.1818	6
FR154373	0	0	0	0	0	0	0	0	0	0	0	0	0	0	0	0	0	1	0.01099	1	0	1	0.02	1	0	1	0.05263	2	0	1	0.01695	1	0	2	0.1212	4
FR152981	0	1	0.05263	1	0	1	0.01942	2	3	0.1628	0	7	0	1	0.04225	3	0	1	0.05495	5	0	1	0.04	2	0	0	0	0	0	1	0.1017	6	0	1	0.1212	4
FR152361	0	1	0.1053	2	0	1	0.009709	1	1	0.09302	0	4	0	1	0.01408	1	0	1	0.03297	3	0	2	0.04	2	0	1	0.02632	1	0	1	0.0339	2	0	1	0.06061	2
FR151159	0	0.386	0.1219	2.316	0	0.3768	0.04762	4.9046	2.1875	0.3183	0	13.6851	0	0.2512	0.008845	0.628	0	2.7022	0.3233	29.4202	0	0.6434	0.1024	5.1224	0	0.5147	0.07079	2.69	0	3.1401	0.1746	10.2996	0	0.6434	0.1207	3.9828
FR149623	0	4	1.1053	21	0	11	0.7282	75	28	5.7209	0	246	0	6	0.5775	41	0	14	1.2967	118	0	25	2.2	110	0	5	0.7895	30	0	48	10.5763	624	0	49	5.9697	197
FR149081	0	0.2978	0.01567	0.2978	0	0.4589	0.008572	0.8829	0.7567	0.08661	0	3.7242	0	0.2978	0.004194	0.2978	0	0.4589	0.01336	1.2156	0	0.424	0.00848	0.424	0	0	0	0	0	0.5955	0.06757	3.9869	0	0.4589	0.02293	0.7567
FR148815	0	1	0.05263	1	0	0	0	0	0	0	0	0	0	0	0	0	0	2	0.04396	4	0	0	0	0	0	1	0.05263	2	0	1	0.0339	2	0	1	0.0303	1
FR148093	0	6	1.8421	35	0	26	2.4272	250	56	4.9767	0	214	0	5	1.0141	72	0	65	4.5275	412	0	5	1.54	77	0	28	5.1579	196	0	22	6.4915	383	0	22	4.2727	141
FR148074	0	1	0.05263	1	0	0	0	0	1	0.02326	0	1	0	0	0	0	0	1	0.01099	1	0	1	0.02	1	0	0	0	0	0	1	0.1017	6	0	1	0.0303	1
FR148018	0	0	0	0	0	1	0.01942	2	2	0.1628	0	7	0	0	0	0	0	1	0.02747	2.5	0	1	0.03	1.5	0	0	0	0	0	2	0.1271	7.5	0	1	0.0303	1
FR145670	0	5	1.8421	35	0	2	0.05825	6	6	1	0	43	0	1	0.04225	3	0	90	12.2527	1115	0	7	1.4	70	0	23	3.1053	118	0	11	2.2542	133	0	3	0.9394	31
FR144444	0	2	0.4211	8	0	13	0.5194	53.5	2	0.1628	0	7	0	1	0.08451	6	0	10	1.8956	172.5	0	1	0.05	2.5	0	1	0.02632	1	0	4	0.5847	34.5	0	2	0.2879	9.5
FR143879	0	3	0.6316	12	0	10	1.0291	106	4	0.6279	0	27	0	9	1.8028	128	0	7	0.9341	85	0	5	0.52	26	0	14	1.9211	73	0	23	5.1525	304	0	18	2.9091	96
FR141628	0	1	0.05263	1	0	1	0.01942	2	1	0.02326	0	1	0	0	0	0	0	1	0.03297	3	0	0	0	0	0	0	0	0	0	2	0.08475	5	0	2	0.09091	3
FR140858	134	3132	1130.21	21474	70	11802	592.398	61017	6530	1800.7	516	77430	89	1040	299.761	21283	6	11696	2114.95	192460	276	1463	652.38	32619	287	3383	875.316	33262	167	11948	2783.29	164214	503	3849	1838.82	60681
FR140045	0	0	0	0	0	0	0	0	0	0	0	0	0	0	0	0	0	0	0	0	0	1	0.02	1	0	0	0	0	0	0	0	0	0	1	0.0303	1
FR138455	0	2	0.2105	4	0	1	0.04854	5	2	0.4186	0	18	0	1	0.02817	2	0	3	0.3077	28	0	2	0.14	7	0	1	0.07895	3	0	2	0.2712	16	0	4	0.5455	18
FR138193	0	0	0	0	0	0	0	0	0	0	0	0	0	1	0.01408	1	0	1	0.05495	5	0	0	0	0	0	0	0	0	0	2	0.05085	3	0	1	0.0303	1
FR136623	0	0.992	0.2088	3.968	0	8.4041	0.8618	88.765	1.9841	0.2999	0	12.8964	0	6.9442	0.8388	59.5566	0	14.1696	0.3902	35.5117	0	4.9601	0.4365	21.8246	0	16.8644	1.888	71.743	0	18.0822	2.4286	143.285	0	43.6492	4.8233	159.168
FR136216	10.86	657.721	143.276	2722.25	3.5113	529.098	106.915	11012.3	1194.83	302.794	91.3505	13020.2	18.5422	165.124	68.8514	4888.45	45.9952	1324	174.58	15886.8	3.5113	398.637	72.7894	3639.47	4.7881	284.071	67.9025	2580.3	62.9081	875.753	352.336	20787.8	36.4252	1407.22	317.373	10473.3
FR136176	0	1	0.05263	1	0	3	0.02913	3	1	0.02326	0	1	0	0	0	0	0	1	0.01099	1	0	1	0.02	1	0	1	0.02632	1	0	1	0.08475	5	0	0	0	0
FR135938	0	1	0.05263	1	0	1	0.009709	1	1	0.02326	0	1	0	1	0.01408	1	0	1	0.01099	1	0	1	0.06	3	0	1	0.07895	3	0	1	0.1356	8	0	1	0.06061	2
FR135669	0	1	0.1579	3	0	1	0.04854	5	1	0.06977	0	3	0	1	0.07042	5	0	2	0.1648	15	0	1	0.14	7	0	1	0.07895	3	0	2	0.2203	13	0	4	0.3636	12
FR134850	0	0	0	0	0	1	0.009709	1	3	0.2326	0	10	0	1	0.01408	1	0	2	0.08791	8	0	0	0	0	0	0	0	0	0	2	0.1017	6	0	1	0.06061	2
FR133421	0	2	0.1053	2	0	1	0.01942	2	2	0.186	0	8	0	1	0.01408	1	0	2	0.08791	8	0	3	0.22	11	0	3	0.1579	6	0	3	0.2712	16	0	2	0.2121	7
FR132879	0	221	37.6316	715	3	1189	151.272	15581	282	72.2093	18	3105	22	2052	295.676	20993	3	516	98.8242	8993	5	119	32.08	1604	3	246	43.9474	1670	14	831	190.932	11265	7	748	145.242	4793
FR132358	0	1	0.1053	2	0	2	0.1165	12	2	0.2326	0	10	0	4	0.2254	16	0	1	0.08791	8	0	1	0.04	2	0	2	0.1842	7	0	3	0.3898	23	0	5	0.5152	17
FR132045	0	3	0.2648	5.0319	0	59	2.779	286.235	4	0.7931	0	34.1035	0.007974	86	11.6964	830.444	0	30.9958	1.7416	158.488	0	6	0.3635	18.1754	0	11.9463	0.8489	32.2571	0	32.8675	5.4867	323.715	0	10.6968	2.3586	77.8322
FR131044	0	29	3.8947	74	0	38	3.5243	363	34	6.907	0	297	0	15	4.3944	312	0	19	3.0989	282	0	14	1.88	94	0	25	3.7895	144	1	77	19.1017	1127	2	48	15.4242	509
FR129496	0	0	0	0	0	2	0.01942	2	2	0.1395	0	6	0	0	0	0	0	0	0	0	0	1	0.02	1	0	0	0	0	0	1	0.05085	3	0	1	0.06061	2
FR128806	0	1	0.2105	4	0	0	0	0	1	0.09302	0	4	0	0	0	0	0	3	0.2747	25	0	5	1.26	63	0	3	0.4474	17	0	1	0.01695	1	0	5	0.1818	6
FR127556	0	1.9415	0.2555	4.8537	0	1.9415	0.08482	8.7364	1.9415	0.158	0	6.7951	0	0.9707	0.08203	5.8242	0	0.9707	0.1707	15.5312	0	0.9707	0.03883	1.9414	0	1.9415	0.1788	6.7951	0	1.9415	0.08226	4.8536	0	4.8537	1.059	34.9463
FR127490	0	1	0.2632	5	0	1	0.01942	2	2	0.1628	0	7	0	1	0.01408	1	0	3	0.4615	42	0	3	0.22	11	0	5	0.7105	27	0	3	0.1864	11	0	3	0.2121	7
FR127343	0	1	0.1053	2	0	1	0.009709	1	1	0.02326	0	1	0	1	0.01408	1	0	1	0.07692	7	0	1	0.04	2	0	2	0.1053	4	0	2	0.1356	8	0	1	0.1212	4
FR126778	0	0	0	0	0	1	0.02913	3	1	0.04651	0	2	0	0	0	0	0	1	0.06593	6	0	1	0.02	1	0	1	0.02632	1	0	1	0.0339	2	0	0	0	0
FR126304	0	0	0	0	0	1	0.009709	1	0	0	0	0	0	0	0	0	0	1	0.02198	2	0	1	0.04	2	0	0	0	0	0	0	0	0	0	0	0	0
FR125672	0	18	1.8421	35	0	20	2.5631	264	33	6.7442	0	290	0	14	3.6761	261	0	41	4.8681	443	0	10	2.78	139	0	31	4.2368	161	0	118	21.1017	1245	0	124	14.2424	470
FR123582	0	0	0	0	0	1	0.01942	2	1	0.06977	0	3	0	2	0.05634	4	0	1	0.07692	7	0	0	0	0	0	1	0.07895	3	0	2	0.08475	5	0	1	0.09091	3
FR123248	0	2	0.2632	5	0	3	0.09709	10	3	0.5814	0	25	0	1	0.05634	4	0	5	0.2967	27	0	3	0.16	8	0	3	0.3158	12	0	4	0.2203	13	0	5	0.9697	32
FR122719	0	3	0.1579	3	0	2	0.05825	6	2	0.09302	0	4	0	0	0	0	0	4	0.4725	43	0	1	0.02	1	0	0	0	0	0	2	0.0339	2	0	0	0	0
FR121747	0	0.833	0.08768	1.666	0	0.833	0.01617	1.666	2.4989	0.2518	0	10.8288	0	0	0	0	0	5.8307	0.3204	29.154	0	0.833	0.01666	0.833	0	1.6659	0.1754	6.6638	0	1.6659	0.08471	4.9979	0	0	0	0
FR120047	0	0	0	0	0	0	0	0	0.864	0.04019	0	1.728	0	0	0	0	0	0.864	0.03798	3.456	0	0.864	0.01728	0.864	0	0	0	0	0	0.864	0.02929	1.728	0	0	0	0
FR118379	0	1	0.1053	2	0	2	0.2233	23	5	0.6279	0	27	0	1	0.01408	1	0	2	0.1099	10	0	1	0.2	10	0	3	0.1316	5	0	1	0.05085	3	0	6	0.5455	18
FR118220	0	1	0.1053	2	0	1	0.02913	3	2	0.1395	0	6	0	1	0.04225	3	0	2	0.07692	7	0	1	0.02	1	0	1	0.07895	3	0	6	0.8983	53	0	4	0.6061	20
FR116115	0	1	0.05263	1	0	2	0.02913	3	1	0.04651	0	2	0	1	0.01408	1	0	2	0.04396	4	0	1	0.06	3	0	0	0	0	0	2	0.2034	12	0	2	0.1515	5
FR115804	0	0	0	0	0	0	0	0	1	0.02326	0	1	0	1	0.04225	3	0	1	0.01099	1	0	2	0.04	2	0	0	0	0	0	1	0.0339	2	0	1	0.0303	1
FR115701	0	0	0	0	0	1	0.009709	1	0	0	0	0	0	0	0	0	0	1	0.03297	3	0	1	0.04	2	0	0	0	0	0	1	0.01695	1	0	1	0.0303	1
FR114004	104	11871	2407.74	45747	158	9521	1226.99	126380	11954	2557.86	422	109988	100	1687	473.197	33597	7	5159	1362.12	123953	73	1701	406.12	20306	104	2447	641.842	24390	136	4685	1803.54	106409	818	9041	3949.7	130340
FR111929	0	1	0.05263	1	0	1	0.009709	1	2	0.09302	0	4	0	0	0	0	0	2	0.05495	5	0	0	0	0	0	2	0.05263	2	0	1	0.05085	3	0	1	0.06061	2
FR111727	0	4	0.5263	10	0	82	3.2136	331	414	60.2558	0	2591	0	26	4.6338	329	0	20	1.8681	170	0	30	4.44	222	0	6	1.3158	50	0	231	22.0678	1302	0	33	5.1515	170
FR111293	0	2	0.1579	3	0	5	0.165	17	2	0.1628	0	7	0	1	0.02817	2	0	2	0.1648	15	0	1	0.04	2	0	2	0.1053	4	0	4	0.5424	32	0	3	0.4242	14
FR110343	0	0	0	0	0	0	0	0	3	0.3953	0	17	0	1	0.04225	3	0	2	0.1429	13	0	2	0.1	5	0	1	0.07895	3	0	4	0.4237	25	0	1	0.1515	5
FR110237	0	1.6486	0.5206	9.8916	0	0	0	0	0.8243	0.05751	0	2.4729	0	0	0	0	0	1.6486	0.05435	4.9458	0	1.6486	0.1484	7.4187	0	1.6486	0.2386	9.0673	0	1.6486	0.04191	2.4729	0	0.8243	0.04996	1.6486
FR109932	0	2	0.2105	4	0	5	0.1942	20	14	2.2326	0	96	0	1	0.05634	4	0	5	0.5824	53	0	3	0.4	20	0	1	0.02632	1	0	5	0.5932	35	0	2	0.3636	12
FR108660	0	16	1.0526	20	0	4	0.1165	12	9	0.5581	0	24	0	0	0	0	0	23	1.6703	152	0	5	1.04	52	0	9	0.7895	30	0	38	4.5424	268	0	16	1.7273	57
FR107946	0	174	26.597	505.343	0.1519	67	10.509	1082.43	111.999	23.2051	2	997.819	0	43.1719	10.5135	746.455	0	140	18.0704	1644.41	0	58	10.5085	525.423	0	45	10.8436	412.056	3	62	19.0421	1123.48	0.4558	119	32.529	1073.46
FR106749	0	1	0.05263	1	0	1	0.02913	3	0	0	0	0	0	0	0	0	0	1	0.02198	2	0	1	0.04	2	0	0	0	0	0	1	0.0339	2	0	1	0.0303	1
FR106597	0	0	0	0	0	1	0.01942	2	2	0.09302	0	4	0	1	0.04225	3	0	1	0.08791	8	0	2	0.14	7	0	1	0.02632	1	0	2	0.1695	10	0	1	0.1212	4
FR106521	4.403e-21	223.636	25.3584	481.81	4.2e-35	124.422	3.6047	371.281	38.6773	2.2915	6.812e-42	98.5333	7.067e-28	181.354	10.4439	741.514	5.309e-30	531.546	20.2831	1845.76	4.85e-26	382.368	32.3842	1619.21	7.42e-42	275.56	23.0801	877.045	5.418e-40	13.1499	0.2281	13.4562	0	300.556	11.9383	393.962
FR106433	0	1	0.1579	3	0	1	0.08738	9	2	0.1628	0	7	0	0	0	0	0	1	0.03297	3	0	0	0	0	0	1	0.1053	4	0	2	0.0678	4	0	1	0.06061	2
FR105053	0	0	0	0	0	2	0.04854	5	1	0.06977	0	3	0	0	0	0	0	3	0.2088	19	0	0	0	0	0	0	0	0	0	2	0.1186	7	0	1	0.1515	5
FR105027	0	14	3.1053	59	0	16	1.5437	159	21	3.5814	0	154	0	5	1.1268	80	0	13	2.8571	260	0	4	1.06	53	0	9	2.0526	78	1	22	9.1864	542	0	17	3.697	122
FR104116	0	0	0	0	0	0	0	0	0	0	0	0	0	1	0.01408	1	0	1	0.01099	1	0	1	0.04	2	0	0	0	0	0	1	0.0339	2	0	1	0.0303	1
FR103462	2.1315	479.182	71.9961	1367.93	8.5542	257.554	51.2149	5275.14	436.645	79.8972	9.3676	3435.58	4.263	295.607	40.6995	2889.67	0.2244	231.149	47.8063	4350.37	2.6924	171.028	24.0904	1204.52	5.0558	71.8196	25.3759	964.282	29.6859	478.278	153.101	9032.93	36.9331	380.207	160.105	5283.47
FR102859	0	14	1.4737	28	0	0	0	0	1	0.06977	0	3	0	0	0	0	0	2	0.1538	14	0	31	2.5	125	0	1	0.07895	3	0	0	0	0	0	1	0.1212	4
FR102402	0	0	0	0	0	1	0.05825	6	1	0.02326	0	1	0	1	0.09859	7	0	2	0.03297	3	0	1	0.04	2	0	1	0.07895	3	0	1	0.2712	16	0	2	0.2727	9
FR102284	0	0	0	0	0	0	0	0	1	0.02326	0	1	0	0	0	0	0	1	0.01099	1	0	2	0.14	7	0	1	0.02632	1	0	0	0	0	0	0	0	0
FR099055	0	1	0.05263	1	0	0	0	0	1	0.04651	0	2	0	1	0.01408	1	0	1	0.03297	3	0	1	0.02	1	0	2	0.1053	4	0	2	0.2373	14	0	1	0.06061	2
FR098442	0	2	0.6316	12	0	1	0.03883	4	3	0.3023	0	13	0	0	0	0	0	3	0.2967	27	0	1	0.06	3	0	4	0.4474	17	0	1	0.1864	11	0	2	0.3939	13
FR097576	0	9	1.5789	30	0	8	0.932	96	18	2.2326	0	96	0	1	0.05634	4	0	14	1.9011	173	0	6	0.76	38	0	3	0.3158	12	0	17	3.3729	199	0	6	1.6364	54
FR097339	0	1	0.05263	1	0	2	0.04854	5	1	0.09302	0	4	0	2	0.08451	6	0	1	0.07692	7	0	1	0.06	3	0	1	0.05263	2	0	2	0.1525	9	0	1	0.09091	3
FR095987	0	0	0	0	0	1	0.01942	2	1	0.09302	0	4	0	0	0	0	0	1	0.03297	3	0	1	0.06	3	0	0	0	0	0	1	0.0678	4	0	1	0.0303	1
FR095339	0	3.8615	0.6608	12.5553	0	4.8268	0.4877	50.2315	16.4166	1.4373	0	61.805	0	0.9707	0.204	14.4863	0	6.7575	0.849	77.2618	0	7.7229	0.7145	35.7242	0	14.4805	2.1855	83.0483	0	5.3213	0.8433	49.7553	0	1.9361	0.322	10.6246
FR092610	0	2	0.2105	4	0	1	0.009709	1	1	0.1163	0	5	0	1	0.04225	3	0	1	0.0989	9	0	0	0	0	0	1	0.07895	3	0	2	0.0678	4	0	1	0.06061	2
FR092448	0	0.8481	0.08927	1.6962	0	1.6961	0.1482	15.2653	2.5442	0.3353	0	14.4174	0	1.6961	0.07167	5.0885	0	3.3922	0.2144	19.5059	0	0.8481	0.08481	4.2405	0	0.8481	0.08927	3.3924	0	5.9364	0.5318	31.3787	0	0.8481	0.0514	1.6962
FR091055	18	380	141.21	2683	26	581	116.942	12045	430	195.698	33	8415	14	310	105.394	7483	77	438	235.407	21422	17	319	109.38	5469	40	265	87.2895	3317	183	1397	561.78	33145	42	547	264.333	8723
FR090905	1.6315	242.967	47.3713	900.055	5.9822	881.335	94.0013	9682.14	908.255	148.966	13.8678	6405.55	33.0382	551.95	223.814	15890.8	3.127	389.475	50.0581	4555.29	0.6798	95.565	23.6599	1183	2.9911	826.993	122.276	4646.48	67.1626	963.886	284.04	16758.4	13.5958	783.848	155.636	5135.99
FR090658	0	1	0.1053	2	0	1	0.009709	1	1	0.04651	0	2	0	0	0	0	0	1	0.01099	1	0	0	0	0	0	0	0	0	0	2	0.2373	14	0	1	0.1818	6
FR089682	0	0	0	0	0	1	0.009709	1	1	0.04651	0	2	0	1	0.01408	1	0	1	0.02198	2	0	1	0.04	2	0	1	0.02632	1	0	4	0.6441	38	0	1	0.06061	2
FR089602	0	0	0	0	0	1	0.05825	6	1	0.04651	0	2	0	0	0	0	0	0	0	0	0	0	0	0	0	1	0.1053	4	0	1	0.01695	1	0	0	0	0
FR089006	9.641e-15	387.799	49.9498	949.046	0.2521	503.469	64.8462	6679.16	1039.84	246.39	17.6588	10594.8	0.008331	495.894	46.2543	3284.06	0.01539	737.356	97.3172	8855.87	0.1681	304.215	61.4805	3074.02	1.6404	1098.7	143.395	5449.02	12.5524	3817.68	580.881	34272	4.5269	688.87	138.899	4583.67
FR087630	0	3	0.4211	8	0	2	0.07767	8	2	0.1628	0	7	0	0	0	0	0	3	0.2857	26	0	1	0.12	6	0	2	0.2895	11	0	2	0.1186	7	0	2	0.1212	4
FR087328	0	0	0	0	0	0.9608	0.02798	2.8824	0	0	0	0	0	0	0	0	0	0.9713	0.02123	1.9321	0	0.9608	0.01922	0.9608	0	0	0	0	0	1.954	0.1002	5.9103	0	0.9608	0.02912	0.9608
FR086093	0	2	0.2632	5	0	3	0.2427	25	5	0.7674	0	33	0	1	0.05634	4	0	2	0.2308	21	0	3	0.22	11	0	2	0.1579	6	0	4	1.0847	64	0	5	0.6364	21
FR083863	0	0	0	0	0	0.8481	0.01647	1.6962	2.5442	0.05917	0	2.5442	0	0.8481	0.03584	2.5443	0	0.8481	0.03728	3.3924	0	0.8481	0.03392	1.6962	0	0	0	0	0	7.6325	1.2219	72.0931	0	0.8481	0.0514	1.6962
FR083318	0	0	0	0	0	0.1519	0.00295	0.3038	1	0.03386	0	1.4558	0	1	0.0205	1.4557	0	2	0.03964	3.6076	0	0.1519	0.006076	0.3038	0	0	0	0	0	6.9923	0.5577	32.9068	0	0.1519	0.009206	0.3038
FR082509	0	0	0	0	0	1	0.01942	2	1	0.09302	0	4	0	1	0.04225	3	0	1	0.1099	10	0	1	0.04	2	0	1	0.02632	1	0	0	0	0	0	1	0.0303	1
FR082269	5	660	119.632	2273	0	96	15.0194	1547	410	133.698	1	5749	3	439	27.1408	1927	1	1248	77.5934	7061	1	245	45.48	2274	1	590	52.7368	2004	8	989	196.949	11620	17	802	259.727	8571
FR079998	0	0	0	0	0	1	0.009709	1	2	0.06977	0	3	0	0	0	0	0	1	0.05495	5	0	1	0.04	2	0	1	0.02632	1	0	1	0.01695	1	0	0	0	0
FR079959	0	0	0	0	0	1	0.02913	3	1	0.04651	0	2	0	1	0.01408	1	0	1	0.02198	2	0	1	0.02	1	0	1	0.05263	2	0	1	0.05085	3	0	1	0.06061	2
FR077664	0	1	0.05263	1	0	0	0	0	2	0.1395	0	6	0	0	0	0	0	1	0.03297	3	0	1	0.06	3	0	1	0.05263	2	0	4	0.2203	13	0	1	0.1212	4
FR075764	0	1.0119	0.1065	2.0239	0	0.7959	0.01384	1.4251	0.5917	0.05364	0	2.3067	0	0.4566	0.02955	2.0978	0	1.1835	0.04825	4.3911	0	0.4202	0.01432	0.7161	0	0.4202	0.02756	1.0472	0	0.8404	0.09495	5.6019	0	0.6292	0.05087	1.6786
FR075316	0	748	58.4211	1110	6	7876	399.398	41138	692	89.6047	4	3853	110	1319	447.732	31789	0	1661	161.077	14658	2	736	140.64	7032	1	3610	307.237	11675	4	8618	1231.68	72669	9	9355	1161.15	38318
FR074386	20.2501	11536.1	1540.93	29277.6	107.116	5880.02	1084.76	111730	7038.03	1321.03	173.625	56804.5	125.29	1973.64	787.46	55909.7	4.213	5107.73	913.477	83126.4	0.0002034	779.988	333.04	16652	38.3228	1747.06	515.956	19606.3	504.169	7935.09	2787.43	164458	963.623	8282.81	3139.84	103615
FR073001	0	1	0.2105	4	0	2	0.1262	13	3	0.6512	0	28	0	3	0.2113	15	0	2	0.2747	25	0	4	0.44	22	0	1	0.05263	2	0	19	2.1186	125	0	12	1.5455	51
FR072519	0	5	0.5263	10	0	4	0.3689	38	6	1.0233	0	44	0	3	0.2394	17	0	2	0.1868	17	0	4	0.38	19	0	2	0.2632	10	0	5	0.9492	56	0	12	1.6061	53
FR072386	11473	140114	60089.1	1141693	8792	283861	52031.4	5359233	227774	100461	34325	4319835	7327	86325	31878.4	2263368	13184	300004	137600	12521582	16956	139835	40156.4	2007821	18764	126211	43151.3	1639749	22493	319889	160570	9473611	38927	278006	136663	4509889
FR071609	0	0	0	0	0	0	0	0	1	0.04651	0	2	0	1	0.01408	1	0	1	0.01099	1	0	0	0	0	0	0	0	0	0	1	0.0678	4	0	0	0	0
FR071598	0	1.3633	0.08827	1.6771	0	1.8747	0.1338	13.7824	0.9089	0.03598	0	1.547	0	1.2498	0.09201	6.5324	0	2.2722	0.1274	11.5905	0	0.9089	0.1182	5.9087	0	0.9373	0.1144	4.3456	0	0.4544	0.05538	3.2672	0	4.5365	0.2136	7.0488
FR070884	0	0.167	0.01758	0.334	0	0.167	0.003243	0.334	0.5011	0.05049	0	2.1712	0	0	0	0	0	1.1693	0.06424	5.846	0	0.167	0.00334	0.167	0	0.3341	0.03516	1.3362	0	0.3341	0.01698	1.0021	0	0	0	0
FR070720	0	1.6659	0.2192	4.1648	0	0.833	0.02426	2.499	1.6659	0.2325	0	9.9956	0	0.833	0.02346	1.666	0	1.6659	0.0403	3.667	0	0.833	0.01666	0.833	0	0	0	0	0	2.4989	0.3328	19.6336	0	1.6659	0.1262	4.1649
FR069557	0	14	2.8421	54	0	12	1.3301	137	33	6.814	0	293	0	53	16.493	1171	0	98	31.8901	2902	0	7	0.98	49	0	17	4.6842	178	31	3514	645.22	38068	0	3	0.6061	20
FR068891	6.726e-44	1.959e-17	1.183e-18	2.247e-17	0	2.65e-13	2.573e-15	2.65e-13	5.976e-17	2.245e-18	0	9.654e-17	0	6.697e-25	9.44e-27	6.703e-25	1.931e-41	2.023e-15	3.797e-17	3.455e-15	6.45e-40	7.567e-11	1.513e-12	7.567e-11	0	4.964e-13	1.306e-14	4.964e-13	6.942e-40	3.677e-17	1.231e-18	7.264e-17	2.438e-43	1.226e-22	3.837e-24	1.266e-22
FR066878	0	1	0.1053	2	0	1	0.01942	2	0	0	0	0	0	1	0.01408	1	0	1	0.03297	3	0	0	0	0	0	0	0	0	0	1	0.01695	1	0	1	0.06061	2
FR066510	0	1	0.1053	2	0	6	0.534	55	9	2	0	86	0	3	0.338	24	0	11	0.9231	84	0	8	0.78	39	0	3	0.3684	14	0	89	16.4407	970	0	19	4.7879	158
FR066386	0	0	0	0	0	2	0.03883	4	1	0.04651	0	2	0	0	0	0	0	2	0.1648	15	0	1	0.04	2	0	1	0.02632	1	0	2	0.1017	6	0	1	0.09091	3
FR065160	0	1	0.06695	1.272	0	1	0.05064	5.2155	2	0.1183	0	5.0878	0	2	0.1323	9.3909	0	2	0.1243	11.3117	0	1	0.04448	2.2239	0	4	0.3217	12.2239	0	4	0.5712	33.7015	0	13.9612	1.6069	53.0275
FR064000	1	245	29.1579	554	0	538	71.0874	7322	208	44.1628	8	1899	1	1201	165.887	11778	0	402	67.1319	6109	1	90	19.68	984	0	160	20.4737	778	2	330	49.1525	2900	0	336	55.4848	1831
FR061877	0	0	0	0	0	1	0.02911	2.9982	0.9991	0.0697	0	2.9973	0	0.9991	0.04222	2.9973	0	1.9982	0.05493	4.9982	0	0	0	0	0	0.9991	0.05258	1.9982	0	2.9973	0.1694	9.9928	0	1.9982	0.09083	2.9973
FR061350	0	3	0.3158	6	0	3	0.1456	15	3	0.6744	0	29	0	1	0.07042	5	0	3	0.2747	25	0	3	0.3	15	0	2	0.3158	12	0	4	0.9661	57	0	4	0.7879	26
FR060745	0	0	0	0	0	1	0.01942	2	1	0.02326	0	1	0	1	0.01408	1	0	2	0.0989	9	0	1	0.08	4	0	0	0	0	0	1	0.0678	4	0	3	0.2424	8
FR060041	0	0.167	0.008789	0.167	0	0.6682	0.04216	4.3426	0.3341	0.05438	0	2.3383	0	0.3341	0.01411	1.0021	0	0.3341	0.01468	1.3361	0	0.167	0.00668	0.334	0	0.3341	0.01319	0.5011	0	0.167	0.02264	1.336	0	0.8352	0.2075	6.8486
FR057472	0	1	0.05263	1	0	3	0.08738	9	0	0	0	0	0	0	0	0	0	1	0.04396	4	0	1	0.06	3	0	2	0.1316	5	0	1	0.01695	1	0	1	0.1212	4
FR056860	0	1	0.05263	1	0	1	0.009709	1	0	0	0	0	0	0	0	0	0	1	0.03297	3	0	1	0.02	1	0	0	0	0	0	1	0.0339	2	0	1	0.0303	1
FR055135	0	1	0.05263	1	0	1	0.02913	3	6	0.3721	0	16	0	2	0.09859	7	0	2	0.06593	6	0	2	0.14	7	0	1	0.02632	1	0	7	0.6949	41	0	2	0.2424	8
FR054799	0	0	0	0	0	2	0.01942	2	1	0.02326	0	1	0	1	0.02817	2	0	2	0.07692	7	0	0	0	0	0	1	0.05263	2	0	2	0.1356	8	0	3	0.2121	7
FR054563	0	3	0.8947	17	0	2	0.07767	8	5	0.7442	0	32	0	0	0	0	0	6	0.7363	67	0	2	0.28	14	0	1	0.1316	5	0	4	0.3898	23	0	1	0.1212	4
FR054474	0	2	0.2402	4.5646	0	1.941	0.06231	6.418	1.5177	0.08971	0	3.8573	0	1	0.04328	3.0732	0	1.2466	0.09609	8.744	0	1	0.08116	4.0582	0	1	0.1085	4.1245	0	3.4688	0.5375	31.7132	0	2	0.2148	7.09
FR052968	0	1.7119	0.2252	4.2797	0	1.7119	0.1669	17.1929	4.2797	0.2389	0	10.2714	0	3.4238	0.2411	17.1186	0	1.7119	0.08904	8.1022	0	1.7119	0.1251	6.2572	0	2.5678	0.1837	6.9802	0	4.2797	0.3092	18.2402	0	0.8559	0.05212	1.7201
FR050070	0	0	0	0	0	1	0.009709	1	2	0.04651	0	2	0	0	0	0	0	1	0.01099	1	0	1	0.02	1	0	2	0.07895	3	0	3	0.1356	8	0	2	0.1212	4
FR049394	0	0	0	0	0	0	0	0	1	0.03488	0	1.5	0	0	0	0	0	1	0.02198	2	0	1	0.03	1.5	0	1	0.05263	2	0	2	0.1186	7	0	0.5	0.01515	0.5
FR049370	0	1.7281	0.1819	3.4561	0	1.7281	0.03355	3.4561	0.864	0.02009	0	0.864	0	0	0	0	0	0.864	0.02839	2.5836	0	0	0	0	0	0.864	0.02274	0.864	0	0	0	0	0	0.864	0.07855	2.592
FR049269	0	0	0	0	0	1	0.009709	1	0	0	0	0	0	0	0	0	0	1	0.01099	1	0	1	0.08	4	0	1	0.05263	2	0	1	0.01695	1	0	1	0.06061	2
FR048796	0	2	0.4737	9	0	1	0.01942	2	1	0.04651	0	2	0	1	0.01408	1	0	2	0.1758	16	0	4	0.28	14	0	1	0.1579	6	0	1	0.1186	7	0	2	0.1818	6
FR048331	0	21	3.5263	67	0	0	0	0	2	0.1628	0	7	0	0	0	0	0	5	0.6264	57	0	3	0.88	44	0	5	0.7368	28	0	1	0.05085	3	0	4	0.2121	7
FR047012	0	0	0	0	0	1	0.02913	3	0	0	0	0	0	1	0.01408	1	0	1	0.04396	4	0	1	0.04	2	0	1	0.02632	1	0	1	0.05085	3	0	1	0.0303	1
FR046594	0	0	0	0	0	0	0	0	2.4728	0.1917	0	8.2429	0	0	0	0	0	0	0	0	0	0	0	0	0	0	0	0	0	0.8243	0.01397	0.8243	0	0	0	0
FR045157	0	1	0.2105	4	0	1	0.07767	8	4	0.5814	0	25	0	1	0.1127	8	0	2	0.1648	15	0	5	0.34	17	0	1	0.07895	3	0	5	1.0508	62	0	7	0.5758	19
FR043670	32	444	146.579	2785	0	1184	110.126	11343	7749	968.558	37	41648	2	688	84.1408	5974	3	1418	200.066	18206	0	2602	266.58	13329	7	482	79.6316	3026	65	8286	1299.29	76658	29	4919	884.212	29179
FR042730	0	1	0.1053	2	0	12	0.1553	16	19	1.6047	0	69	0	1	0.04225	3	0	2	0.2637	24	0	3	0.22	11	0	1	0.07895	3	0	3	0.339	20	0	1	0.1212	4
FR041836	0	0	0	0	0	0	0	0	1	0.06977	0	3	0	1	0.01408	1	0	2	0.05495	5	0	2	0.04	2	0	1	0.07895	3	0	1	0.01695	1	0	1	0.0303	1
FR041203	0	0	0	0	0	0	0	0	0	0	0	0	0	0	0	0	0	1	0.03297	3	0	0	0	0	0	0	0	0	0	2	0.1017	6	0	1	0.0303	1
FR038165	2.249e-14	20.2295	2.8029	53.2544	0	32.7525	1.605	165.314	11.2375	1.4524	0	62.4529	1.505e-09	302.609	57.2847	4067.22	0	9.6331	1.3191	120.04	0	25.5716	3.6933	184.663	0	26.0094	4.0839	155.187	1.219e-17	55.3973	4.5238	266.906	2.286e-16	55.3337	4.8522	160.124
FR038115	0	0	0	0	0	0	0	0	1	0.02326	0	1	0	0	0	0	0	1	0.01099	1	0	0	0	0	0	0	0	0	0	2	0.0678	4	0	0	0	0
FR037883	0	63	11.0526	210	0	1	0.06796	7	4	1.3488	0	58	0	1	0.01408	1	0	15	2.3846	217	0	55	10.92	546	0	15	3.2105	122	0	3	0.6441	38	0	4	0.5152	17
FR036138	0	0	0	0	0	0.8404	0.008159	0.8404	0.8404	0.01954	0	0.8404	0	0	0	0	0	0	0	0	0	0.8404	0.05042	2.5212	0	0	0	0	0	0.8404	0.07122	4.202	0	0.8404	0.05093	1.6808
FR035643	2	65	15.1053	287	1	311	16.9223	1743	3508	449.954	10	19348	2	192	13.5493	962	2	393	36.2857	3302	2	488	51.06	2553	0	69	11.8947	452	22	1354	179.407	10585	5	2172	262.727	8670
FR032701	0	3	1	19	0	4	0.4563	47	3	0.3256	0	14	0	2	0.1831	13	0	4	0.7473	68	0	2	0.14	7	0	2	0.2105	8	0	5	0.7288	43	0	6	0.4545	15
FR030135	0	0	0	0	0	0	0	0	3	0.2093	0	9	0	0	0	0	0	1	0.03297	3	0	2	0.06	3	0	0	0	0	0	2	0.4407	26	0	2	0.2424	8
FR029743	0	0	0	0	0	1	0.009709	1	1	0.06977	0	3	0	1	0.05634	4	0	3	0.1538	14	0	1	0.1	5	0	2	0.1053	4	0	3	0.322	19	0	3	0.2424	8
FR029085	0	3	0.4211	8	0	3	0.05825	6	1	0.09302	0	4	0	1	0.02817	2	0	6	0.9121	83	0	1	0.14	7	0	2	0.1579	6	0	4	0.6441	38	0	1	0.1515	5
FR028930	0	0	0	0	0	0	0	0	0	0	0	0	0	0	0	0	0	1	0.05495	5	0	0	0	0	0	1	0.02632	1	0	2	0.0678	4	0	1	0.06061	2
FR028698	0	17	3.5263	67	0	27	3.6117	372	74	11.7442	0	505	0	13	1.6901	120	0	9	1.7473	159	0	6	1.7	85	0	3	0.9211	35	0	17	2.0508	121	0	50	9.7576	322
FR027884	0.02911	3.5802	1.0203	19.3859	0.02911	29.8082	0.86	88.5773	7.1606	1.888	0.3493	81.1824	0.05822	7.3259	0.4439	31.5144	0	16.9116	3.0614	278.589	0.05822	1.0479	0.3703	18.5134	0.1164	6.4912	1.4998	56.9935	0.1455	12.0797	2.7603	162.859	0.2911	2.8817	1.3584	44.8266
FR027151	2	32	11.5789	220	0	269	25.5825	2635	661	137.093	9	5895	1	38	9.0845	645	2	477	47.2088	4296	1	84	13.12	656	2	119	18.3947	699	10	866	90.7288	5353	3	94	27.0909	894
FR026913	2	70	20.7368	394	3	377	48.4563	4991	271	70.814	10	3045	15	310	60.0563	4264	2	595	93.6154	8519	2	231	29.96	1498	3	125	35.2368	1339	27	4456	482.661	28477	15	450	101.758	3358
FR026803	0	0	0	0	0	2	0.02985	3.0746	2.0136	0.09633	0	4.1424	0	0.006777	0.0006682	0.04744	0	3.4551	0.07354	6.6923	0	0.006777	0.0008132	0.04066	0	2	0.07966	3.0271	0	3.0068	0.2823	16.6574	0	4.0134	0.156	5.1489
FR026107	0	0.2978	0.01567	0.2978	0	0	0	0	0.2978	0.0554	0	2.3824	0	0.2978	0.004194	0.2978	0	0.2978	0.003273	0.2978	0	0	0	0	0	0	0	0	0	0.5955	0.04542	2.68	0	0.2978	0.009024	0.2978
FR025321	0	101	21.1581	402.005	3	378	42.4757	4375	100	31.7674	2	1366	15	104	42.4507	3014	0	77	21.0549	1916	1	31	10.76	538	0	283	40.79	1550.02	25	557	130.085	7675	12	430	102.697	3389
FR025280	0	5	0.8421	16	0	0	0	0	1	0.04651	0	2	0	0	0	0	0	1	0.1429	13	0	2	0.26	13	0	3	0.2895	11	0	1	0.01695	1	0	1	0.1212	4
FR024428	0	1	0.1053	2	0	1	0.09709	10	3	0.2791	0	12	0	2	0.05634	4	0	3	0.1648	15	0	1	0.06	3	0	1	0.1053	4	0	4	0.5593	33	0	2	0.2424	8
FR021452	0	2	0.4211	8	0	2	0.02913	3	1	0.02326	0	1	0	0	0	0	0	2	0.2198	20	0	1	0.1	5	0	2	0.2368	9	0	2	0.08475	5	0	1	0.06061	2
FR021331	0	2.5	0.5844	11.1034	0	4	0.3892	40.0832	6	0.5523	0	23.7501	0	1	0.1573	11.1666	0	2	0.4437	40.373	0	1	0.1425	7.1271	0	2.5	0.3377	12.8333	0	9.7302	0.8068	47.6007	0	3.3135	0.6181	20.3968
FR019162	0	0	0	0	0	1	0.009709	1	1	0.04651	0	2	0	1	0.09859	7	0	1	0.04396	4	0	1	0.04	2	0	1	0.1053	4	0	3	0.4407	26	0	4	0.3333	11
FR019089	0	17.2727	1.488	28.2727	0	31.599	3.5015	360.653	24.7371	3.9305	0	169.012	1.133e-06	70.7427	8.1548	578.993	0	30	1.7802	162	0	12	0.9167	45.8333	0	19.25	2.7908	106.051	0	88.4972	11.9239	703.511	0	14	5.0514	166.697
FR019031	0	0	0	0	0	2	0.05825	6	2	0.06977	0	3	0	1	0.01408	1	0	2	0.04396	4	0	1	0.06	3	0	1	0.02632	1	0	5	0.5085	30	0	1	0.1212	4
FR019019	1	210	25.1579	478	4	175	32.2718	3324	166	22.8605	2	983	10	389	85.5775	6076	1	112	28.8352	2624	1	52	16.26	813	2	59	20.0263	761	21	458	181.627	10716	11	280	92.9394	3067
FR018977	0	3	0.7105	13.499	0	1	0.009709	1	1	0.06588	0	2.833	0	0	0	0	0	2	0.2124	19.332	0	2	0.2533	12.666	0	1	0.1009	3.833	0	1	0.04802	2.833	0	1	0.1111	3.666
FR018916	0	1	0.1053	2	0	10	1.6117	166	7	0.8837	0	38	0	23	3.493	248	0	82	2.4286	221	0	11	0.96	48	0	11	1.7105	65	0	10	2.3559	139	0	33	5.6061	185
FR016773	0	104	12.4211	236	1	1392	78.6116	8097	106	19.1628	1	824	15	226	71.9718	5110	0	539	46.7473	4254	4	110	19.9	995	0	820	90.2895	3431	2	448	110.949	6546	3	1422	220.697	7283
FR016548	0	1	0.05263	1	0	3	0.06796	7	3	0.2791	0	12	0	1	0.04225	3	0	1	0.01099	1	0	4	0.2	10	0	0	0	0	0	6	1	59	0	6	0.6364	21
FR016000	0	4	0.4211	8	0	4	0.3883	40	4	0.4419	0	19	0	3	0.08451	6	0	8	1.4396	131	0	1	0.14	7	0	2	0.5	19	0	2	0.3729	22	0	4	0.9394	31
FR015567	0	2.9734	0.2941	5.5873	0	2.5442	0.1996	20.5596	13.0829	0.7632	0	32.8189	0	2.5442	0.2652	18.8278	0	5.3799	0.1716	15.6113	0	3.6264	0.1418	7.0888	0	1.1879	0.1242	4.7197	0	7.6445	0.8999	53.0952	0	1.0168	0.08855	2.9221
FR015426	0	1.3633	0.08827	1.6771	0	1.8747	0.1338	13.7824	0.9089	0.03598	0	1.547	0	1.2498	0.09201	6.5324	0	2.2722	0.1274	11.5905	0	0.9089	0.1182	5.9087	0	0.9373	0.1144	4.3456	0	0.4544	0.05538	3.2672	0	4.5365	0.2136	7.0488
FR014504	0	0	0	0	0	1	0.01942	2	2	0.2558	0	11	0	1	0.01408	1	0	1	0.04396	4	0	0	0	0	0	1	0.02632	1	0	1	0.1017	6	0	1	0.09091	3
FR013752	0	0.9633	0.0507	0.9633	0	1.9266	0.08417	8.6697	1.9266	0.08961	0	3.8532	0	0.9633	0.1357	9.633	0	9.6331	0.2011	18.3028	0	0.9633	0.03853	1.9266	0	1.9266	0.1521	5.7798	0	1.9266	0.08164	4.8165	0	1.9266	0.146	4.8165
FR013706	0	0	0	0	0	2	0.03883	4	2	0.1628	0	7	0	1	0.02817	2	0	1	0.05495	5	0	1	0.02	1	0	0	0	0	0	2	0.2034	12	0	1	0.1818	6
FR013040	0	0	0	0	0	1	0.01942	2	1	0.1395	0	6	0	1	0.02817	2	0	0.5	0.005495	0.5	0	0.5	0.01	0.5	0	1	0.1053	4	0	1	0.04237	2.5	0	1	0.06061	2
FR013003	0	0	0	0	0	0	0	0	0	0	0	0	0	0	0	0	0	1	0.03297	3	0	2	0.04	2	0	0	0	0	0	1	0.01695	1	0	0	0	0
FR012473	0	1	0.05263	1	0	2	0.1748	18	1	0.1163	0	5	0	7	0.6338	45	0	3	0.2198	20	0	1	0.1	5	0	6	0.8421	32	0	7	0.5932	35	0	6	0.8788	29
FR010002	0	0.386	0.1219	2.316	0	0.3768	0.04762	4.9046	2.1875	0.3183	0	13.6851	0	0.2512	0.008845	0.628	0	2.7022	0.3233	29.4202	0	0.6434	0.1024	5.1224	0	0.5147	0.07079	2.69	0	3.1401	0.1746	10.2996	0	0.6434	0.1207	3.9828
FR009646	0	1	0.05263	1	0	2	0.1165	12	1	0.2093	0	9	0	2	0.169	12	0	9	0.4725	43	0	1	0.08	4	0	2	0.2368	9	0	7	0.678	40	0	8	1.5455	51
FR009639	0	0	0	0	0	0	0	0	1	0.04651	0	2	0	0	0	0	0	3	0.03297	3	0	1	0.02	1	0	1	0.02632	1	0	1	0.0678	4	0	4	0.1212	4
FR008939	0	0	0	0	0	4	0.07767	8	1	0.09302	0	4	0	1	0.01408	1	0	1	0.01099	1	0	1	0.02	1	0	1	0.05263	2	0	1	0.0339	2	0	2	0.1515	5
FR008494	0	0	0	0	0	2	0.03883	4	3	0.2093	0	9	0	2	0.02817	2	0	2	0.08791	8	0	1	0.02	1	0	1	0.05263	2	0	2	0.1864	11	0	4	0.303	10
FR007639	0	7	1.5263	29	0	75	7.7282	796	30	4.8837	0	210	0	64	7.0282	499	0	12	1.7802	162	0	9	1.48	74	0	3	0.6842	26	0	26	4.8983	289	0	205	15.1818	501
FR007558	0	3	0.2632	5	0	1	0.009709	1	2	0.2093	0	9	0	0	0	0	0	3	0.3736	34	0	3	0.56	28	0	1	0.07895	3	0	3	0.339	20	0	1	0.0303	1
FR006950	0	1	0.05263	1	0	1	0.009709	1	1	0.02326	0	1	0	0	0	0	0	1	0.02198	2	0	0	0	0	0	1	0.07895	3	0	2	0.1017	6	0	3	0.1515	5
FR006894	0	7	1.6842	32	0	29	2.3398	241	8	1.7209	0	74	0	7	2.3803	169	0	16	2.2747	207	0	4	0.88	44	0	13	2.1579	82	1	19	7.1695	423	0	43	6.1212	202
FR006353	2	110	35.6842	678	7	280	34.4272	3546	155	56.7674	18	2441	6	58	23.6479	1679	6	139	39.7143	3614	3	65	21.92	1096	7	133	33.7895	1284	25	193	88.3729	5214	18	674	139.121	4591
FR005690	0	0	0	0	0	1	0.009709	1	0	0	0	0	0	0	0	0	0	2	0.07692	7	0	1	0.02	1	0	0	0	0	0	1	0.0339	2	0	1	0.0303	1
FR004819	32.2314	1898.33	379.949	7219.03	30.9654	2003.8	256.188	26387.3	7866.2	537.43	48.1186	23109.5	0.02033	225.938	34.265	2432.82	0.1152	1329.96	130.733	11896.7	10.5819	240.762	68.1435	3407.17	10.8483	273.752	60.216	2288.21	0.2101	293.193	69.4625	4098.29	38	2803.48	414.43	13676.2
FR004361	0	0	0	0	0	1	0.01942	2	2	0.1628	0	7	0	2	0.1127	8	0	1	0.01099	1	0	3	0.2	10	0	1	0.05263	2	0	2	0.08475	5	0	3	0.2727	9
FR004109	0	0	0	0	0	3	0.08738	9	1	0.04651	0	2	0	2	0.2535	18	0	2	0.04396	4	0	1	0.1	5	0	0	0	0	0	3	0.2712	16	0	4	0.303	10
FR003837	0	1	0.1053	2	0	2	0.1262	13	5	0.4419	0	19	0	2	0.1268	9	0	3	0.2747	25	0	7	0.92	46	0	2	0.2105	8	0	3	0.3559	21	0	2	0.2121	7
FR003121	0	1	0.1053	2	0	1	0.09709	10	3	0.5581	0	24	0	1	0.04225	3	0	2	0.1758	16	0	8	0.32	16	0	1	0.1053	4	0	4	0.8644	51	0	4	0.6667	22
FR002829	0	1	0.05263	1	0	2	0.1359	14	6	0.6512	0	28	0	2	0.08451	6	0	2	0.1758	16	0	4	0.16	8	0	2	0.1316	5	0	3	0.5085	30	0	2	0.1515	5
FR002120	0	1	0.1053	2	0	1	0.009709	1	1	0.1163	0	5	0	0	0	0	0	5	0.3187	29	0	1	0.06	3	0	1	0.05263	2	0	1	0.1186	7	0	1	0.1212	4
FR001944	0	0	0	0	0	1	0.03883	4	2	0.1395	0	6	0	1	0.02817	2	0	2	0.06593	6	0	1	0.06	3	0	1	0.07895	3	0	3	0.1695	10	0	4	0.1818	6
FR001130	0	4	0.5263	10	0	2	0.08738	9	4	0.5581	0	24	0	2	0.169	12	0	1	0.1099	10	0	2	0.2	10	0	2	0.1053	4	0	2	0.1695	10	0	4	0.2727	9
FR000693	0	0	0	0	0	0	0	0	0	0	0	0	0	0	0	0	0	1	0.01099	1	0	0	0	0	0	0	0	0	0	2	0.1186	7	0	1	0.0303	1
